# Supplementary material for: S-Glutathionylation of human inducible Hsp70 reveals a regulatory mechanism involving the C-terminal α-helical lid
Source: J Biol Chem. 2020 Apr 24;295(24):8302–24. doi: 10.1074/jbc.RA119.012372 (PMC7294093; doi:10.1074/jbc.RA119.012372)
Supplement: Supporting Information [file supp_RA119.012372_157805_2_supp_509159_q8kr6p.xlsx]

## Sheet: Caption
Spreadsheet S1
This file contains source data for MS detection of human Hsp70 (HspA) family members
Data set 1：Sample 1 untreated (blue panels in Table 1)
Data set 2：Sample 1 treated with 10 mM diamide (pink panels in Table 1)
Data set 3：Sample 2 untreated (MS detection 1 of 2)
Data set 4：Sample 2 untreated (MS detection 2 of 2)
Data set 5：Sample 2 treated with 1 mM diamide (MS detection 1 of 2)
Data set 6：Sample 2 treated with 1 mM diamide (MS detection 2 of 2)
Data set 7：Sample 3 untreated (MS detection 1 of 2)
Data set 8：Sample 3 untreated (MS detection 2 of 2)
Complete MS data are available in ProteomeXchange via the PRIDE database with identifier PXD017717.

## Sheet: Data set 1 - untreated
Accession	Description	Score	Coverage	# Proteins	# Unique Peptides	# Peptides	# PSMs	Area	# AAs	MW [kDa]	calc. pI
P14618	Pyruvate kinase PKM OS=Homo sapiens GN=PKM PE=1 SV=4 - [KPYM_HUMAN]	64.5846	20.34	1	0	8	53	3.94487e+08	531	57.9	7.84033
	A2	Sequence	# PSMs	# Proteins	# Protein Groups	Protein Group Accessions	Modifications	ΔCn	Area	q-Value	PEP	XCorr	Charge	MH+ [Da]	ΔM [ppm]	RT [min]	# Missed Cleavages
	High	AEGSDVANAVLDGADcIMLSGETAK	7	6	6	H3BTN5;P14618;P14618-2;P14618-3;B4DNK4;H3BR70	C16(gluta-biotin)	0	3.69623e+07	0	1.61149e-19	4.867	3	2888.31	-1.67943	85.2052	0
	High	AEGSDVANAVLDGADcIMLSGETAKGDYPLEAVR	8	6	6	H3BTN5;P14618;P14618-2;P14618-3;B4DNK4;H3BR70	C16(gluta-biotin)	0	1.2917e+08	0	1.119e-10	3.92476	4	3888.8	-1.33887	85.6265	1
	High	ITLDNAYMEKcDENILWLDYK	4	8	8	H3BQ34;H3BTJ2;H3BTN5;H3BUW1;P14618;P14618-2;P14618-3;B4DNK4	C11(gluta-biotin)	0	3.56297e+07	0	6.285e-09	3.28141	3	3041.41	-1.07457	82.9577	1
	High	GIFPVLcKDPVQEAWAEDVDLR	5	5	5	P14618;P14618-2;P14618-3;B4DNK4;H3BR70	C7(gluta-biotin)	0	6.42638e+07	0	3.061e-13	2.58167	3	2951.44	-0.558663	84.0573	1
	High	cDENILWLDYK	3	8	8	H3BQ34;H3BTJ2;H3BTN5;H3BUW1;P14618;P14618-2;P14618-3;B4DNK4	C1(gluta-biotin)	0	1.94235e+07	0	1.447e-10	2.34704	2	1862.84	-1.81219	85.3821	0
	High	NTGIIcTIGPASR	7	9	9	H3BQ34;H3BT25;H3BTJ2;H3BTN5;H3BU13;H3BUW1;P14618;P14618-2;B4DNK4	C6(gluta-biotin)	0	7.18323e+08	0	6.295e-05	2.21902	2	1753.87	-1.72073	69.877	0
	High	ccSGAIIVLTK	17	3	3	P14618;P14618-3;B4DNK4	C1(gluta-biotin); C2(Nethylmaleimide)	0	3.3597e+08	0	1.911e-05	1.40095	2	1683.83	-0.816188	78.2299	0
	High	MQHLIAR	2	6	6	H3BTN5;P14618;P14618-2;P14618-3;B4DNK4;H3BR70		0	804630	0.001	0.006309	0.992781	2	868.481	-1.74079	16.2732	0
B4DNK4	Pyruvate kinase OS=Homo sapiens GN=PKM PE=1 SV=1 - [B4DNK4_HUMAN]	64.5846	23.63	1	0	8	53	3.94487e+08	457	49.8659	7.82568
	A2	Sequence	# PSMs	# Proteins	# Protein Groups	Protein Group Accessions	Modifications	ΔCn	Area	q-Value	PEP	XCorr	Charge	MH+ [Da]	ΔM [ppm]	RT [min]	# Missed Cleavages
	High	AEGSDVANAVLDGADcIMLSGETAK	7	6	6	H3BTN5;P14618;P14618-2;P14618-3;B4DNK4;H3BR70	C16(gluta-biotin)	0	3.69623e+07	0	1.61149e-19	4.867	3	2888.31	-1.67943	85.2052	0
	High	AEGSDVANAVLDGADcIMLSGETAKGDYPLEAVR	8	6	6	H3BTN5;P14618;P14618-2;P14618-3;B4DNK4;H3BR70	C16(gluta-biotin)	0	1.2917e+08	0	1.119e-10	3.92476	4	3888.8	-1.33887	85.6265	1
	High	ITLDNAYMEKcDENILWLDYK	4	8	8	H3BQ34;H3BTJ2;H3BTN5;H3BUW1;P14618;P14618-2;P14618-3;B4DNK4	C11(gluta-biotin)	0	3.56297e+07	0	6.285e-09	3.28141	3	3041.41	-1.07457	82.9577	1
	High	GIFPVLcKDPVQEAWAEDVDLR	5	5	5	P14618;P14618-2;P14618-3;B4DNK4;H3BR70	C7(gluta-biotin)	0	6.42638e+07	0	3.061e-13	2.58167	3	2951.44	-0.558663	84.0573	1
	High	cDENILWLDYK	3	8	8	H3BQ34;H3BTJ2;H3BTN5;H3BUW1;P14618;P14618-2;P14618-3;B4DNK4	C1(gluta-biotin)	0	1.94235e+07	0	1.447e-10	2.34704	2	1862.84	-1.81219	85.3821	0
	High	NTGIIcTIGPASR	7	9	9	H3BQ34;H3BT25;H3BTJ2;H3BTN5;H3BU13;H3BUW1;P14618;P14618-2;B4DNK4	C6(gluta-biotin)	0	7.18323e+08	0	6.295e-05	2.21902	2	1753.87	-1.72073	69.877	0
	High	ccSGAIIVLTK	17	3	3	P14618;P14618-3;B4DNK4	C1(gluta-biotin); C2(Nethylmaleimide)	0	3.3597e+08	0	1.911e-05	1.40095	2	1683.83	-0.816188	78.2299	0
	High	MQHLIAR	2	6	6	H3BTN5;P14618;P14618-2;P14618-3;B4DNK4;H3BR70		0	804630	0.001	0.006309	0.992781	2	868.481	-1.74079	16.2732	0
P14618-3	Isoform 3 of Pyruvate kinase PKM OS=Homo sapiens GN=PKM - [KPYM_HUMAN]	58.4562	18.41	1	0	7	46	1.76468e+08	516	56.2373	8.44092
	A2	Sequence	# PSMs	# Proteins	# Protein Groups	Protein Group Accessions	Modifications	ΔCn	Area	q-Value	PEP	XCorr	Charge	MH+ [Da]	ΔM [ppm]	RT [min]	# Missed Cleavages
	High	AEGSDVANAVLDGADcIMLSGETAK	7	6	6	H3BTN5;P14618;P14618-2;P14618-3;B4DNK4;H3BR70	C16(gluta-biotin)	0	3.69623e+07	0	1.61149e-19	4.867	3	2888.31	-1.67943	85.2052	0
	High	AEGSDVANAVLDGADcIMLSGETAKGDYPLEAVR	8	6	6	H3BTN5;P14618;P14618-2;P14618-3;B4DNK4;H3BR70	C16(gluta-biotin)	0	1.2917e+08	0	1.119e-10	3.92476	4	3888.8	-1.33887	85.6265	1
	High	ITLDNAYMEKcDENILWLDYK	4	8	8	H3BQ34;H3BTJ2;H3BTN5;H3BUW1;P14618;P14618-2;P14618-3;B4DNK4	C11(gluta-biotin)	0	3.56297e+07	0	6.285e-09	3.28141	3	3041.41	-1.07457	82.9577	1
	High	GIFPVLcKDPVQEAWAEDVDLR	5	5	5	P14618;P14618-2;P14618-3;B4DNK4;H3BR70	C7(gluta-biotin)	0	6.42638e+07	0	3.061e-13	2.58167	3	2951.44	-0.558663	84.0573	1
	High	cDENILWLDYK	3	8	8	H3BQ34;H3BTJ2;H3BTN5;H3BUW1;P14618;P14618-2;P14618-3;B4DNK4	C1(gluta-biotin)	0	1.94235e+07	0	1.447e-10	2.34704	2	1862.84	-1.81219	85.3821	0
	High	ccSGAIIVLTK	17	3	3	P14618;P14618-3;B4DNK4	C1(gluta-biotin); C2(Nethylmaleimide)	0	3.3597e+08	0	1.911e-05	1.40095	2	1683.83	-0.816188	78.2299	0
	High	MQHLIAR	2	6	6	H3BTN5;P14618;P14618-2;P14618-3;B4DNK4;H3BR70		0	804630	0.001	0.006309	0.992781	2	868.481	-1.74079	16.2732	0
P14618-2	Isoform M1 of Pyruvate kinase PKM OS=Homo sapiens GN=PKM - [KPYM_HUMAN]	55.3282	18.27	1	0	7	36	3.03919e+08	531	58.0249	7.7085
	A2	Sequence	# PSMs	# Proteins	# Protein Groups	Protein Group Accessions	Modifications	ΔCn	Area	q-Value	PEP	XCorr	Charge	MH+ [Da]	ΔM [ppm]	RT [min]	# Missed Cleavages
	High	AEGSDVANAVLDGADcIMLSGETAK	7	6	6	H3BTN5;P14618;P14618-2;P14618-3;B4DNK4;H3BR70	C16(gluta-biotin)	0	3.69623e+07	0	1.61149e-19	4.867	3	2888.31	-1.67943	85.2052	0
	High	AEGSDVANAVLDGADcIMLSGETAKGDYPLEAVR	8	6	6	H3BTN5;P14618;P14618-2;P14618-3;B4DNK4;H3BR70	C16(gluta-biotin)	0	1.2917e+08	0	1.119e-10	3.92476	4	3888.8	-1.33887	85.6265	1
	High	ITLDNAYMEKcDENILWLDYK	4	8	8	H3BQ34;H3BTJ2;H3BTN5;H3BUW1;P14618;P14618-2;P14618-3;B4DNK4	C11(gluta-biotin)	0	3.56297e+07	0	6.285e-09	3.28141	3	3041.41	-1.07457	82.9577	1
	High	GIFPVLcKDPVQEAWAEDVDLR	5	5	5	P14618;P14618-2;P14618-3;B4DNK4;H3BR70	C7(gluta-biotin)	0	6.42638e+07	0	3.061e-13	2.58167	3	2951.44	-0.558663	84.0573	1
	High	cDENILWLDYK	3	8	8	H3BQ34;H3BTJ2;H3BTN5;H3BUW1;P14618;P14618-2;P14618-3;B4DNK4	C1(gluta-biotin)	0	1.94235e+07	0	1.447e-10	2.34704	2	1862.84	-1.81219	85.3821	0
	High	NTGIIcTIGPASR	7	9	9	H3BQ34;H3BT25;H3BTJ2;H3BTN5;H3BU13;H3BUW1;P14618;P14618-2;B4DNK4	C6(gluta-biotin)	0	7.18323e+08	0	6.295e-05	2.21902	2	1753.87	-1.72073	69.877	0
	High	MQHLIAR	2	6	6	H3BTN5;P14618;P14618-2;P14618-3;B4DNK4;H3BR70		0	804630	0.001	0.006309	0.992781	2	868.481	-1.74079	16.2732	0
contaminant_Q0IIK2	TREMBL:Q0IIK2 (Bos taurus) Transferrin	54.6715	29.97	1	0	33	106	2.55683e+08	704	77.6887	7.07861
	A2	Sequence	# PSMs	# Proteins	# Protein Groups	Protein Group Accessions	Modifications	ΔCn	Area	q-Value	PEP	XCorr	Charge	MH+ [Da]	ΔM [ppm]	RT [min]	# Missed Cleavages
	High	cLVEKGDVAFVKDQTVIQNTDGNNNEAWAK	2	2	2	contaminant_Q0IIK2;contaminant_Q29443	C1(gluta-biotin)	0	1.97967e+07	0	5.855e-11	3.77818	3	3757.8	1.1984	77.7141	2
	High	NYELLcGDNTR	4	2	2	contaminant_Q0IIK2;contaminant_Q29443	C6(gluta-biotin)	0	3.87047e+07	0	7.667e-11	2.79418	2	1748.77	-0.972338	69.6463	0
	High	KSVDDYQEcYLAMVPSHAVVAR	3	2	2	contaminant_Q0IIK2;contaminant_Q29443	C9(gluta-biotin)	0	3.4855e+07	0	9.089e-08	2.68361	3	2932.37	-1.93804	76.7317	1
	High	KENFEVLcK	2	2	2	contaminant_Q0IIK2;contaminant_Q29443	C8(gluta-biotin)	0	1.4576e+07	0	1.406e-07	2.43742	2	1560.75	-1.88984	60.4514	1
	High	KNYELLcGDNTR	5	2	2	contaminant_Q0IIK2;contaminant_Q29443	C7(gluta-biotin)	0	1.54577e+07	0	1.237e-13	2.09161	2	1876.87	-0.840562	59.1113	1
	High	cLMEGAGDVAFVK	7	2	2	contaminant_Q0IIK2;contaminant_Q29443	C1(gluta-biotin)	0	2.81072e+08	0	4.02e-14	2.0361	2	1790.82	-1.94217	82.3565	0
	High	SVDDYQEcYLAmVPSHAVVAR	1	2	2	contaminant_Q0IIK2;contaminant_Q29443	C8(gluta-biotin); M12(Oxidation)	0	3.40172e+06	0	7.053e-05	1.92816	3	2820.28	-0.796629	74.2692	0
	High	ENFEVLcKDGTR	3	2	2	contaminant_Q0IIK2;contaminant_Q29443	C7(gluta-biotin)	0	1.14508e+07	0	0.0003381	1.88943	2	1861.86	-0.183246	63.2717	1
	High	KPVTDAENcHLAR	7	2	2	contaminant_Q0IIK2;contaminant_Q29443	C9(gluta-biotin)	0	24796585	0	4.792e-08	1.82416	2	1904.91	-1.31326	37.1106	1
	High	WcAIGHQER	5	2	2	contaminant_Q0IIK2;contaminant_Q29443	C2(gluta-biotin)	0	1.78135e+07	0	2.763e-05	1.82368	2	1550.7	-1.26985	52.434	0
	High	GTGKEcVPNSNER	5	2	2	contaminant_Q0IIK2;contaminant_Q29443	C6(gluta-biotin)	0	3.29523e+07	0	9.135e-05	1.80331	2	1841.83	-0.137117	28.8108	1
	High	KTSHMDcIK	3	2	2	contaminant_Q0IIK2;contaminant_Q29443	C7(gluta-biotin)	0	23702659	0	0.002374	1.75411	2	1513.7	-0.617259	29.934	1
	High	DGTRKPVTDAENcHLAR	2	2	2	contaminant_Q0IIK2;contaminant_Q29443	C13(gluta-biotin)	0	4.25238e+06	0	4.283e-05	1.67232	3	2334.1	-3.77753	38.6821	2
	High	ENFEVLcK	3	2	2	contaminant_Q0IIK2;contaminant_Q29443	C7(gluta-biotin)	0	1.40621e+08	0	0.00394	1.61055	2	1432.66	-1.37766	70.3718	0
	High	NYELLcGDNTRK	3	2	2	contaminant_Q0IIK2;contaminant_Q29443	C6(gluta-biotin)	0	2.48437e+07	0	0.003634	1.49997	2	1876.87	-0.970641	60.6353	1
	High	ESKPPDSSKDEcMVK	1	2	2	contaminant_Q0IIK2;contaminant_Q29443	C12(gluta-biotin)	0	7.33184e+06	0	0.000783	1.36158	3	2130.95	-0.714019	35.9424	2
	High	KNYELLcGDNTRK	3	2	2	contaminant_Q0IIK2;contaminant_Q29443	C7(gluta-biotin)	0	6.63306e+06	0	4.48e-05	1.33744	2	2004.96	-1.578	49.8255	2
	High	KScHTAVDR	3	6	6	E7EQB2;E7ER44;P02788;P02788-2;contaminant_Q0IIK2;contaminant_Q29443	C3(gluta-biotin)	0	1.0424e+07	0	9.087e-05	1.2842	2	1467.68	-2.00788	17.1131	1
	High	KScHTGLGR	4	4	4	C9JVG0;P02787;contaminant_Q0IIK2;contaminant_Q29443	C3(gluta-biotin)	0	2.37108e+07	0	0.002332	1.27059	2	1409.68	0.584598	22.4113	1
	High	NLKKENFEVLcK	2	2	2	contaminant_Q0IIK2;contaminant_Q29443	C11(gluta-biotin)	0	7191247	0	0.0003318	1.25863	2	1915.98	-0.225614	59.3708	2
	High	KDKATcVEK	3	2	2	contaminant_Q0IIK2;contaminant_Q29443	C6(gluta-biotin)	0	1.56353e+07	0	0.002259	1.15027	2	1472.72	-1.47153	17.793	2
	High	ScHTAVDR	3	6	6	E7EQB2;E7ER44;P02788;P02788-2;contaminant_Q0IIK2;contaminant_Q29443	C2(gluta-biotin)	0	1.32563e+08	0	0.002939	1.12577	2	1339.59	-0.469015	24.1343	0
	High	cLmEGAGDVAFVK	2	2	2	contaminant_Q0IIK2;contaminant_Q29443	C1(gluta-biotin); M3(Oxidation)	0	1.85959e+07	0	5.449e-09	1.10819	2	1806.82	-0.934786	78.5049	0
	High	ILESGPFVScVKK	3	2	2	contaminant_Q0IIK2;contaminant_Q29443	C10(gluta-biotin)	0	1.48216e+07	0	0.002203	1.01806	2	1857.96	-1.35692	68.4266	1
	High	SVDDYQEcYLAMVPSHAVVAR	3	2	2	contaminant_Q0IIK2;contaminant_Q29443	C8(gluta-biotin)	0	160159887	0.001	0.004959	1.29954	2	2804.27	-3.45852	80.3169	0
	High	TSHMDcIK	6	2	2	contaminant_Q0IIK2;contaminant_Q29443	C6(gluta-biotin)	0	1.05251e+08	0.001	0.008661	1.20945	2	1385.6	-0.0581356	38.7955	0
	High	EcVPNSNER	3	2	2	contaminant_Q0IIK2;contaminant_Q29443	C2(gluta-biotin)	0	2.23243e+07	0.001	0.004596	0.845523	2	1498.64	-0.954281	36.1818	0
	High	ScHTGLGR	1	4	4	C9JVG0;P02787;contaminant_Q0IIK2;contaminant_Q29443	C2(gluta-biotin)	0	2.50367e+08	0.002	0.01173	1.38478	2	1281.58	-1.35776	29.6513	0
	High	ILESGPFVScVK	1	2	2	contaminant_Q0IIK2;contaminant_Q29443	C10(gluta-biotin)	0	1.08703e+07	0.002	0.01729	1.00891	2	1729.86	-1.45781	76.2779	0
	High	cLASIAK	3	2	2	contaminant_Q0IIK2;contaminant_Q29443	C1(gluta-biotin)	0	6.26967e+07	0.003	0.02066	1.32428	2	1156.58	-1.56202	52.2798	0
	High	TEGEScK	4	2	2	contaminant_Q0IIK2;contaminant_Q29443	C6(gluta-biotin)	0	4.88216e+07	0.003	0.02192	0.658266	2	1204.5	-0.978792	23.4557	0
	High	DKATcVEK	1	2	2	contaminant_Q0IIK2;contaminant_Q29443	C5(gluta-biotin)	0	2.07627e+08	0.004	0.0233	1.30668	2	1344.63	-2.33851	24.768	1
	High	TSHmDcIK	1	2	2	contaminant_Q0IIK2;contaminant_Q29443	M4(Oxidation); C6(gluta-biotin)	0	5.96301e+06	0.004	0.02318	0.965107	2	1401.59	-2.26475	28.2663	0
	High	ATcVEK	1	2	2	contaminant_Q0IIK2;contaminant_Q29443	C3(gluta-biotin)	0	2.3561e+08	0.005	0.0315	1.56092	2	1101.5	-2.8803	27.6683	0
	High	TEGEScKNTPEK	2	2	2	contaminant_Q0IIK2;contaminant_Q29443	C6(gluta-biotin)	0	2.4204e+06	0.005	0.03271	1.15774	2	1773.78	-0.977261	21.0729	1
	High	cLASIAKK	1	2	2	contaminant_Q0IIK2;contaminant_Q29443	C1(gluta-biotin)	0	2.40466e+07	0.005	0.03333	1.14692	2	1284.68	-2.16589	60.0272	1
contaminant_Q29443	SWISS-PROT:Q29443 Serotransferrin - Bos taurus (Bovine).	54.6715	30.8	1	0	33	106	2.55683e+08	685	75.7807	6.88818
	A2	Sequence	# PSMs	# Proteins	# Protein Groups	Protein Group Accessions	Modifications	ΔCn	Area	q-Value	PEP	XCorr	Charge	MH+ [Da]	ΔM [ppm]	RT [min]	# Missed Cleavages
	High	cLVEKGDVAFVKDQTVIQNTDGNNNEAWAK	2	2	2	contaminant_Q0IIK2;contaminant_Q29443	C1(gluta-biotin)	0	1.97967e+07	0	5.855e-11	3.77818	3	3757.8	1.1984	77.7141	2
	High	NYELLcGDNTR	4	2	2	contaminant_Q0IIK2;contaminant_Q29443	C6(gluta-biotin)	0	3.87047e+07	0	7.667e-11	2.79418	2	1748.77	-0.972338	69.6463	0
	High	KSVDDYQEcYLAMVPSHAVVAR	3	2	2	contaminant_Q0IIK2;contaminant_Q29443	C9(gluta-biotin)	0	3.4855e+07	0	9.089e-08	2.68361	3	2932.37	-1.93804	76.7317	1
	High	KENFEVLcK	2	2	2	contaminant_Q0IIK2;contaminant_Q29443	C8(gluta-biotin)	0	1.4576e+07	0	1.406e-07	2.43742	2	1560.75	-1.88984	60.4514	1
	High	KNYELLcGDNTR	5	2	2	contaminant_Q0IIK2;contaminant_Q29443	C7(gluta-biotin)	0	1.54577e+07	0	1.237e-13	2.09161	2	1876.87	-0.840562	59.1113	1
	High	cLMEGAGDVAFVK	7	2	2	contaminant_Q0IIK2;contaminant_Q29443	C1(gluta-biotin)	0	2.81072e+08	0	4.02e-14	2.0361	2	1790.82	-1.94217	82.3565	0
	High	SVDDYQEcYLAmVPSHAVVAR	1	2	2	contaminant_Q0IIK2;contaminant_Q29443	C8(gluta-biotin); M12(Oxidation)	0	3.40172e+06	0	7.053e-05	1.92816	3	2820.28	-0.796629	74.2692	0
	High	ENFEVLcKDGTR	3	2	2	contaminant_Q0IIK2;contaminant_Q29443	C7(gluta-biotin)	0	1.14508e+07	0	0.0003381	1.88943	2	1861.86	-0.183246	63.2717	1
	High	KPVTDAENcHLAR	7	2	2	contaminant_Q0IIK2;contaminant_Q29443	C9(gluta-biotin)	0	24796585	0	4.792e-08	1.82416	2	1904.91	-1.31326	37.1106	1
	High	WcAIGHQER	5	2	2	contaminant_Q0IIK2;contaminant_Q29443	C2(gluta-biotin)	0	1.78135e+07	0	2.763e-05	1.82368	2	1550.7	-1.26985	52.434	0
	High	GTGKEcVPNSNER	5	2	2	contaminant_Q0IIK2;contaminant_Q29443	C6(gluta-biotin)	0	3.29523e+07	0	9.135e-05	1.80331	2	1841.83	-0.137117	28.8108	1
	High	KTSHMDcIK	3	2	2	contaminant_Q0IIK2;contaminant_Q29443	C7(gluta-biotin)	0	23702659	0	0.002374	1.75411	2	1513.7	-0.617259	29.934	1
	High	DGTRKPVTDAENcHLAR	2	2	2	contaminant_Q0IIK2;contaminant_Q29443	C13(gluta-biotin)	0	4.25238e+06	0	4.283e-05	1.67232	3	2334.1	-3.77753	38.6821	2
	High	ENFEVLcK	3	2	2	contaminant_Q0IIK2;contaminant_Q29443	C7(gluta-biotin)	0	1.40621e+08	0	0.00394	1.61055	2	1432.66	-1.37766	70.3718	0
	High	NYELLcGDNTRK	3	2	2	contaminant_Q0IIK2;contaminant_Q29443	C6(gluta-biotin)	0	2.48437e+07	0	0.003634	1.49997	2	1876.87	-0.970641	60.6353	1
	High	ESKPPDSSKDEcMVK	1	2	2	contaminant_Q0IIK2;contaminant_Q29443	C12(gluta-biotin)	0	7.33184e+06	0	0.000783	1.36158	3	2130.95	-0.714019	35.9424	2
	High	KNYELLcGDNTRK	3	2	2	contaminant_Q0IIK2;contaminant_Q29443	C7(gluta-biotin)	0	6.63306e+06	0	4.48e-05	1.33744	2	2004.96	-1.578	49.8255	2
	High	KScHTAVDR	3	6	6	E7EQB2;E7ER44;P02788;P02788-2;contaminant_Q0IIK2;contaminant_Q29443	C3(gluta-biotin)	0	1.0424e+07	0	9.087e-05	1.2842	2	1467.68	-2.00788	17.1131	1
	High	KScHTGLGR	4	4	4	C9JVG0;P02787;contaminant_Q0IIK2;contaminant_Q29443	C3(gluta-biotin)	0	2.37108e+07	0	0.002332	1.27059	2	1409.68	0.584598	22.4113	1
	High	NLKKENFEVLcK	2	2	2	contaminant_Q0IIK2;contaminant_Q29443	C11(gluta-biotin)	0	7191247	0	0.0003318	1.25863	2	1915.98	-0.225614	59.3708	2
	High	KDKATcVEK	3	2	2	contaminant_Q0IIK2;contaminant_Q29443	C6(gluta-biotin)	0	1.56353e+07	0	0.002259	1.15027	2	1472.72	-1.47153	17.793	2
	High	ScHTAVDR	3	6	6	E7EQB2;E7ER44;P02788;P02788-2;contaminant_Q0IIK2;contaminant_Q29443	C2(gluta-biotin)	0	1.32563e+08	0	0.002939	1.12577	2	1339.59	-0.469015	24.1343	0
	High	cLmEGAGDVAFVK	2	2	2	contaminant_Q0IIK2;contaminant_Q29443	C1(gluta-biotin); M3(Oxidation)	0	1.85959e+07	0	5.449e-09	1.10819	2	1806.82	-0.934786	78.5049	0
	High	ILESGPFVScVKK	3	2	2	contaminant_Q0IIK2;contaminant_Q29443	C10(gluta-biotin)	0	1.48216e+07	0	0.002203	1.01806	2	1857.96	-1.35692	68.4266	1
	High	SVDDYQEcYLAMVPSHAVVAR	3	2	2	contaminant_Q0IIK2;contaminant_Q29443	C8(gluta-biotin)	0	160159887	0.001	0.004959	1.29954	2	2804.27	-3.45852	80.3169	0
	High	TSHMDcIK	6	2	2	contaminant_Q0IIK2;contaminant_Q29443	C6(gluta-biotin)	0	1.05251e+08	0.001	0.008661	1.20945	2	1385.6	-0.0581356	38.7955	0
	High	EcVPNSNER	3	2	2	contaminant_Q0IIK2;contaminant_Q29443	C2(gluta-biotin)	0	2.23243e+07	0.001	0.004596	0.845523	2	1498.64	-0.954281	36.1818	0
	High	ScHTGLGR	1	4	4	C9JVG0;P02787;contaminant_Q0IIK2;contaminant_Q29443	C2(gluta-biotin)	0	2.50367e+08	0.002	0.01173	1.38478	2	1281.58	-1.35776	29.6513	0
	High	ILESGPFVScVK	1	2	2	contaminant_Q0IIK2;contaminant_Q29443	C10(gluta-biotin)	0	1.08703e+07	0.002	0.01729	1.00891	2	1729.86	-1.45781	76.2779	0
	High	cLASIAK	3	2	2	contaminant_Q0IIK2;contaminant_Q29443	C1(gluta-biotin)	0	6.26967e+07	0.003	0.02066	1.32428	2	1156.58	-1.56202	52.2798	0
	High	TEGEScK	4	2	2	contaminant_Q0IIK2;contaminant_Q29443	C6(gluta-biotin)	0	4.88216e+07	0.003	0.02192	0.658266	2	1204.5	-0.978792	23.4557	0
	High	DKATcVEK	1	2	2	contaminant_Q0IIK2;contaminant_Q29443	C5(gluta-biotin)	0	2.07627e+08	0.004	0.0233	1.30668	2	1344.63	-2.33851	24.768	1
	High	TSHmDcIK	1	2	2	contaminant_Q0IIK2;contaminant_Q29443	M4(Oxidation); C6(gluta-biotin)	0	5.96301e+06	0.004	0.02318	0.965107	2	1401.59	-2.26475	28.2663	0
	High	ATcVEK	1	2	2	contaminant_Q0IIK2;contaminant_Q29443	C3(gluta-biotin)	0	2.3561e+08	0.005	0.0315	1.56092	2	1101.5	-2.8803	27.6683	0
	High	TEGEScKNTPEK	2	2	2	contaminant_Q0IIK2;contaminant_Q29443	C6(gluta-biotin)	0	2.4204e+06	0.005	0.03271	1.15774	2	1773.78	-0.977261	21.0729	1
	High	cLASIAKK	1	2	2	contaminant_Q0IIK2;contaminant_Q29443	C1(gluta-biotin)	0	2.40466e+07	0.005	0.03333	1.14692	2	1284.68	-2.16589	60.0272	1
P21333	Filamin-A OS=Homo sapiens GN=FLNA PE=1 SV=4 - [FLNA_HUMAN]	53.5693	12.24	1	0	22	92	5.64629e+07	2647	280.564	6.06201
	A2	Sequence	# PSMs	# Proteins	# Protein Groups	Protein Group Accessions	Modifications	ΔCn	Area	q-Value	PEP	XCorr	Charge	MH+ [Da]	ΔM [ppm]	RT [min]	# Missed Cleavages
	High	THEAEIVEGENHTYcIR	8	5	5	H0Y5C6;P21333;P21333-2;Q5HY54;Q60FE5	C15(gluta-biotin)	0	1.96682e+07	0	6.705e-10	2.75048	3	2452.1	-1.03945	56.7174	0
	High	VQVQDNEGcPVEALVK	6	5	5	P21333;P21333-2;Q5HY54;Q60FE5;A0A087WWY3	C9(gluta-biotin)	0	3.82483e+07	0	2.768e-11	2.63974	2	2179.05	-1.567	75.3044	0
	High	ATcAPQHGAPGPGPADASK	7	5	5	P21333;P21333-2;Q5HY54;Q60FE5;A0A087WWY3	C3(gluta-biotin)	0	3.41935e+07	0	8.055e-07	2.54709	3	2183.99	-1.28159	32.2008	0
	High	DGScGVAYVVQEPGDYEVSVK	8	6	6	H0Y5C6;P21333;P21333-2;Q5HY54;Q60FE5;A0A087WWY3	C4(gluta-biotin)	0	2.81639e+07	0	3.188e-08	2.24936	2	2652.19	-1.5166	77.1784	0
	High	cSGPGLSPGMVR	5	5	5	P21333;P21333-2;Q5HY54;Q60FE5;A0A087WWY3	C1(gluta-biotin)	0	9.30546e+06	0	0.00161	2.22237	2	1611.74	-2.74156	68.2867	0
	High	SPYTVTVGQAcNPSAcR	4	6	6	F8WE98;P21333;P21333-2;Q5HY54;Q60FE5;A0A087WWY3	C11(gluta-biotin); C16(Nethylmaleimide)	0	5.58933e+07	0	1.713e-11	2.17432	2	2330.03	-1.83228	71.1695	0
	High	LQVEPAVDTSGVQcYGPGIEGQGVFR	1	5	5	P21333;P21333-2;Q5HY54;Q60FE5;A0A087WWY3	C14(gluta-biotin)	0	2.5719e+07	0	1.487e-08	2.01621	3	3157.51	-1.00086	80.6735	0
	High	ALGALVDScAPGLcPDWDSWDASKPVTNAR	3	6	6	F8WE98;P21333;P21333-2;Q5HY54;Q60FE5;A0A087WWY3	C9(Nethylmaleimide); C14(gluta-biotin)	0	3.65717e+07	0	4.989e-08	1.90589	3	3691.69	-1.9504	83.6245	1
	High	MDcQEcPEGYR	11	5	5	P21333;P21333-2;Q5HY54;Q60FE5;A0A087WWY3	C3(gluta-biotin); C6(Nethylmaleimide)	0	2.2721e+07	0	4.318e-07	1.82173	2	1906.72	-1.1122	62.4696	0
	High	VHSPSGALEEcYVTEIDQDKYAVR	4	5	5	P21333;P21333-2;Q5HY54;Q60FE5;A0A087WWY3	C11(gluta-biotin)	0	20177014	0	0.0001456	1.73751	3	3160.47	-1.30675	75.615	1
	High	YWPQEAGEYAVHVLcNSEDIR	1	5	5	P21333;P21333-2;Q5HY54;Q60FE5;A0A087WWY3	C15(gluta-biotin)	0	1.27742e+07	0	1.602e-09	1.56729	3	2930.33	0.955833	84.3992	0
	High	VTYcPTEPGNYIINIK	3	5	5	H0Y5C6;P21333;P21333-2;Q5HY54;Q60FE5	C4(gluta-biotin)	0	2.91815e+07	0	0.0003342	1.32395	2	2276.1	-2.08455	80.3617	0
	High	AHVVPcFDASK	4	5	5	P21333;P21333-2;Q5HY54;Q60FE5;A0A087WWY3	C6(gluta-biotin)	0	1.01138e+07	0	3.564e-06	1.26057	2	1624.76	-1.09269	58.3846	0
	High	MScMDNK	2	5	5	P21333;P21333-2;Q5HY54;Q60FE5;A0A087WWY3	C3(gluta-biotin)	0	5.93832e+06	0	0.003137	1.12361	2	1279.49	-0.594539	40.7941	0
	High	IEcDDKGDGScDVR	4	7	7	P21333;P21333-2;Q14315;Q14315-2;Q5HY54;Q60FE5;A0A087WWY3	C3(gluta-biotin); C11(Nethylmaleimide)	0	4.41688e+07	0	0.00408	1.04063	2	2087.84	-2.60226	49.7568	1
	High	DNGNGTYScSYVPR	3	5	5	P21333;P21333-2;Q5HY54;Q60FE5;A0A087WWY3	C9(gluta-biotin)	0	1.32868e+07	0	4.392e-07	0.863191	2	1983.83	-1.88999	61.0717	0
	High	TPcEEILVK	5	5	5	P21333;P21333-2;Q5HY54;Q60FE5;A0A087WWY3	C3(gluta-biotin)	0	2.49009e+07	0	0.003163	0.782513	2	1482.73	-0.212186	66.9131	0
	High	SSFTVDcSK	3	5	5	P21333;P21333-2;Q5HY54;Q60FE5;A0A087WWY3	C7(gluta-biotin)	0	6.93265e+07	0.001	0.004681	1.28324	2	1424.62	-1.14516	55.7104	0
	High	cSGPGLER	4	5	5	P21333;P21333-2;Q5HY54;Q60FE5;A0A087WWY3	C1(gluta-biotin)	0	1.90559e+07	0.001	0.008659	1.1143	2	1269.57	-0.994251	44.4314	0
	High	WcNEHLK	1	16	16	F8WE98;O75369;O75369-2;O75369-3;O75369-4;O75369-5;O75369-6;O75369-8;O75369-9;P21333;P21333-2;Q14315;Q14315-2;Q5HY54;Q60FE5;A0A087WWY3	C2(gluta-biotin)	0	33746791	0.001	0.009482	1.0557	2	1380.62	-0.0509608	45.2399	0
	High	YVIcVR	2	6	6	H0Y5F3;P21333;P21333-2;Q5HY54;Q60FE5;A0A087WWY3	C4(gluta-biotin)	0	2.08515e+07	0.001	0.007231	0.756772	2	1203.6	-0.976275	63.2009	0
	High	VGTEcGNQK	3	5	5	P21333;P21333-2;Q5HY54;Q60FE5;A0A087WWY3	C5(gluta-biotin)	0	2.24358e+07	0.002	0.01132	1.25056	2	1386.61	-2.39788	26.5278	0
P21333-2	Isoform 2 of Filamin-A OS=Homo sapiens GN=FLNA - [FLNA_HUMAN]	53.5693	12.28	1	0	22	92	5.64629e+07	2639	279.843	6.04932
	A2	Sequence	# PSMs	# Proteins	# Protein Groups	Protein Group Accessions	Modifications	ΔCn	Area	q-Value	PEP	XCorr	Charge	MH+ [Da]	ΔM [ppm]	RT [min]	# Missed Cleavages
	High	THEAEIVEGENHTYcIR	8	5	5	H0Y5C6;P21333;P21333-2;Q5HY54;Q60FE5	C15(gluta-biotin)	0	1.96682e+07	0	6.705e-10	2.75048	3	2452.1	-1.03945	56.7174	0
	High	VQVQDNEGcPVEALVK	6	5	5	P21333;P21333-2;Q5HY54;Q60FE5;A0A087WWY3	C9(gluta-biotin)	0	3.82483e+07	0	2.768e-11	2.63974	2	2179.05	-1.567	75.3044	0
	High	ATcAPQHGAPGPGPADASK	7	5	5	P21333;P21333-2;Q5HY54;Q60FE5;A0A087WWY3	C3(gluta-biotin)	0	3.41935e+07	0	8.055e-07	2.54709	3	2183.99	-1.28159	32.2008	0
	High	DGScGVAYVVQEPGDYEVSVK	8	6	6	H0Y5C6;P21333;P21333-2;Q5HY54;Q60FE5;A0A087WWY3	C4(gluta-biotin)	0	2.81639e+07	0	3.188e-08	2.24936	2	2652.19	-1.5166	77.1784	0
	High	cSGPGLSPGMVR	5	5	5	P21333;P21333-2;Q5HY54;Q60FE5;A0A087WWY3	C1(gluta-biotin)	0	9.30546e+06	0	0.00161	2.22237	2	1611.74	-2.74156	68.2867	0
	High	SPYTVTVGQAcNPSAcR	4	6	6	F8WE98;P21333;P21333-2;Q5HY54;Q60FE5;A0A087WWY3	C11(gluta-biotin); C16(Nethylmaleimide)	0	5.58933e+07	0	1.713e-11	2.17432	2	2330.03	-1.83228	71.1695	0
	High	LQVEPAVDTSGVQcYGPGIEGQGVFR	1	5	5	P21333;P21333-2;Q5HY54;Q60FE5;A0A087WWY3	C14(gluta-biotin)	0	2.5719e+07	0	1.487e-08	2.01621	3	3157.51	-1.00086	80.6735	0
	High	ALGALVDScAPGLcPDWDSWDASKPVTNAR	3	6	6	F8WE98;P21333;P21333-2;Q5HY54;Q60FE5;A0A087WWY3	C9(Nethylmaleimide); C14(gluta-biotin)	0	3.65717e+07	0	4.989e-08	1.90589	3	3691.69	-1.9504	83.6245	1
	High	MDcQEcPEGYR	11	5	5	P21333;P21333-2;Q5HY54;Q60FE5;A0A087WWY3	C3(gluta-biotin); C6(Nethylmaleimide)	0	2.2721e+07	0	4.318e-07	1.82173	2	1906.72	-1.1122	62.4696	0
	High	VHSPSGALEEcYVTEIDQDKYAVR	4	5	5	P21333;P21333-2;Q5HY54;Q60FE5;A0A087WWY3	C11(gluta-biotin)	0	20177014	0	0.0001456	1.73751	3	3160.47	-1.30675	75.615	1
	High	YWPQEAGEYAVHVLcNSEDIR	1	5	5	P21333;P21333-2;Q5HY54;Q60FE5;A0A087WWY3	C15(gluta-biotin)	0	1.27742e+07	0	1.602e-09	1.56729	3	2930.33	0.955833	84.3992	0
	High	VTYcPTEPGNYIINIK	3	5	5	H0Y5C6;P21333;P21333-2;Q5HY54;Q60FE5	C4(gluta-biotin)	0	2.91815e+07	0	0.0003342	1.32395	2	2276.1	-2.08455	80.3617	0
	High	AHVVPcFDASK	4	5	5	P21333;P21333-2;Q5HY54;Q60FE5;A0A087WWY3	C6(gluta-biotin)	0	1.01138e+07	0	3.564e-06	1.26057	2	1624.76	-1.09269	58.3846	0
	High	MScMDNK	2	5	5	P21333;P21333-2;Q5HY54;Q60FE5;A0A087WWY3	C3(gluta-biotin)	0	5.93832e+06	0	0.003137	1.12361	2	1279.49	-0.594539	40.7941	0
	High	IEcDDKGDGScDVR	4	7	7	P21333;P21333-2;Q14315;Q14315-2;Q5HY54;Q60FE5;A0A087WWY3	C3(gluta-biotin); C11(Nethylmaleimide)	0	4.41688e+07	0	0.00408	1.04063	2	2087.84	-2.60226	49.7568	1
	High	DNGNGTYScSYVPR	3	5	5	P21333;P21333-2;Q5HY54;Q60FE5;A0A087WWY3	C9(gluta-biotin)	0	1.32868e+07	0	4.392e-07	0.863191	2	1983.83	-1.88999	61.0717	0
	High	TPcEEILVK	5	5	5	P21333;P21333-2;Q5HY54;Q60FE5;A0A087WWY3	C3(gluta-biotin)	0	2.49009e+07	0	0.003163	0.782513	2	1482.73	-0.212186	66.9131	0
	High	SSFTVDcSK	3	5	5	P21333;P21333-2;Q5HY54;Q60FE5;A0A087WWY3	C7(gluta-biotin)	0	6.93265e+07	0.001	0.004681	1.28324	2	1424.62	-1.14516	55.7104	0
	High	cSGPGLER	4	5	5	P21333;P21333-2;Q5HY54;Q60FE5;A0A087WWY3	C1(gluta-biotin)	0	1.90559e+07	0.001	0.008659	1.1143	2	1269.57	-0.994251	44.4314	0
	High	WcNEHLK	1	16	16	F8WE98;O75369;O75369-2;O75369-3;O75369-4;O75369-5;O75369-6;O75369-8;O75369-9;P21333;P21333-2;Q14315;Q14315-2;Q5HY54;Q60FE5;A0A087WWY3	C2(gluta-biotin)	0	33746791	0.001	0.009482	1.0557	2	1380.62	-0.0509608	45.2399	0
	High	YVIcVR	2	6	6	H0Y5F3;P21333;P21333-2;Q5HY54;Q60FE5;A0A087WWY3	C4(gluta-biotin)	0	2.08515e+07	0.001	0.007231	0.756772	2	1203.6	-0.976275	63.2009	0
	High	VGTEcGNQK	3	5	5	P21333;P21333-2;Q5HY54;Q60FE5;A0A087WWY3	C5(gluta-biotin)	0	2.24358e+07	0.002	0.01132	1.25056	2	1386.61	-2.39788	26.5278	0
Q5HY54	Filamin-A OS=Homo sapiens GN=FLNA PE=1 SV=1 - [Q5HY54_HUMAN]	53.5693	12.43	1	0	22	92	5.64629e+07	2607	276.378	6.04932
	A2	Sequence	# PSMs	# Proteins	# Protein Groups	Protein Group Accessions	Modifications	ΔCn	Area	q-Value	PEP	XCorr	Charge	MH+ [Da]	ΔM [ppm]	RT [min]	# Missed Cleavages
	High	THEAEIVEGENHTYcIR	8	5	5	H0Y5C6;P21333;P21333-2;Q5HY54;Q60FE5	C15(gluta-biotin)	0	1.96682e+07	0	6.705e-10	2.75048	3	2452.1	-1.03945	56.7174	0
	High	VQVQDNEGcPVEALVK	6	5	5	P21333;P21333-2;Q5HY54;Q60FE5;A0A087WWY3	C9(gluta-biotin)	0	3.82483e+07	0	2.768e-11	2.63974	2	2179.05	-1.567	75.3044	0
	High	ATcAPQHGAPGPGPADASK	7	5	5	P21333;P21333-2;Q5HY54;Q60FE5;A0A087WWY3	C3(gluta-biotin)	0	3.41935e+07	0	8.055e-07	2.54709	3	2183.99	-1.28159	32.2008	0
	High	DGScGVAYVVQEPGDYEVSVK	8	6	6	H0Y5C6;P21333;P21333-2;Q5HY54;Q60FE5;A0A087WWY3	C4(gluta-biotin)	0	2.81639e+07	0	3.188e-08	2.24936	2	2652.19	-1.5166	77.1784	0
	High	cSGPGLSPGMVR	5	5	5	P21333;P21333-2;Q5HY54;Q60FE5;A0A087WWY3	C1(gluta-biotin)	0	9.30546e+06	0	0.00161	2.22237	2	1611.74	-2.74156	68.2867	0
	High	SPYTVTVGQAcNPSAcR	4	6	6	F8WE98;P21333;P21333-2;Q5HY54;Q60FE5;A0A087WWY3	C11(gluta-biotin); C16(Nethylmaleimide)	0	5.58933e+07	0	1.713e-11	2.17432	2	2330.03	-1.83228	71.1695	0
	High	LQVEPAVDTSGVQcYGPGIEGQGVFR	1	5	5	P21333;P21333-2;Q5HY54;Q60FE5;A0A087WWY3	C14(gluta-biotin)	0	2.5719e+07	0	1.487e-08	2.01621	3	3157.51	-1.00086	80.6735	0
	High	ALGALVDScAPGLcPDWDSWDASKPVTNAR	3	6	6	F8WE98;P21333;P21333-2;Q5HY54;Q60FE5;A0A087WWY3	C9(Nethylmaleimide); C14(gluta-biotin)	0	3.65717e+07	0	4.989e-08	1.90589	3	3691.69	-1.9504	83.6245	1
	High	MDcQEcPEGYR	11	5	5	P21333;P21333-2;Q5HY54;Q60FE5;A0A087WWY3	C3(gluta-biotin); C6(Nethylmaleimide)	0	2.2721e+07	0	4.318e-07	1.82173	2	1906.72	-1.1122	62.4696	0
	High	VHSPSGALEEcYVTEIDQDKYAVR	4	5	5	P21333;P21333-2;Q5HY54;Q60FE5;A0A087WWY3	C11(gluta-biotin)	0	20177014	0	0.0001456	1.73751	3	3160.47	-1.30675	75.615	1
	High	YWPQEAGEYAVHVLcNSEDIR	1	5	5	P21333;P21333-2;Q5HY54;Q60FE5;A0A087WWY3	C15(gluta-biotin)	0	1.27742e+07	0	1.602e-09	1.56729	3	2930.33	0.955833	84.3992	0
	High	VTYcPTEPGNYIINIK	3	5	5	H0Y5C6;P21333;P21333-2;Q5HY54;Q60FE5	C4(gluta-biotin)	0	2.91815e+07	0	0.0003342	1.32395	2	2276.1	-2.08455	80.3617	0
	High	AHVVPcFDASK	4	5	5	P21333;P21333-2;Q5HY54;Q60FE5;A0A087WWY3	C6(gluta-biotin)	0	1.01138e+07	0	3.564e-06	1.26057	2	1624.76	-1.09269	58.3846	0
	High	MScMDNK	2	5	5	P21333;P21333-2;Q5HY54;Q60FE5;A0A087WWY3	C3(gluta-biotin)	0	5.93832e+06	0	0.003137	1.12361	2	1279.49	-0.594539	40.7941	0
	High	IEcDDKGDGScDVR	4	7	7	P21333;P21333-2;Q14315;Q14315-2;Q5HY54;Q60FE5;A0A087WWY3	C3(gluta-biotin); C11(Nethylmaleimide)	0	4.41688e+07	0	0.00408	1.04063	2	2087.84	-2.60226	49.7568	1
	High	DNGNGTYScSYVPR	3	5	5	P21333;P21333-2;Q5HY54;Q60FE5;A0A087WWY3	C9(gluta-biotin)	0	1.32868e+07	0	4.392e-07	0.863191	2	1983.83	-1.88999	61.0717	0
	High	TPcEEILVK	5	5	5	P21333;P21333-2;Q5HY54;Q60FE5;A0A087WWY3	C3(gluta-biotin)	0	2.49009e+07	0	0.003163	0.782513	2	1482.73	-0.212186	66.9131	0
	High	SSFTVDcSK	3	5	5	P21333;P21333-2;Q5HY54;Q60FE5;A0A087WWY3	C7(gluta-biotin)	0	6.93265e+07	0.001	0.004681	1.28324	2	1424.62	-1.14516	55.7104	0
	High	cSGPGLER	4	5	5	P21333;P21333-2;Q5HY54;Q60FE5;A0A087WWY3	C1(gluta-biotin)	0	1.90559e+07	0.001	0.008659	1.1143	2	1269.57	-0.994251	44.4314	0
	High	WcNEHLK	1	16	16	F8WE98;O75369;O75369-2;O75369-3;O75369-4;O75369-5;O75369-6;O75369-8;O75369-9;P21333;P21333-2;Q14315;Q14315-2;Q5HY54;Q60FE5;A0A087WWY3	C2(gluta-biotin)	0	33746791	0.001	0.009482	1.0557	2	1380.62	-0.0509608	45.2399	0
	High	YVIcVR	2	6	6	H0Y5F3;P21333;P21333-2;Q5HY54;Q60FE5;A0A087WWY3	C4(gluta-biotin)	0	2.08515e+07	0.001	0.007231	0.756772	2	1203.6	-0.976275	63.2009	0
	High	VGTEcGNQK	3	5	5	P21333;P21333-2;Q5HY54;Q60FE5;A0A087WWY3	C5(gluta-biotin)	0	2.24358e+07	0.002	0.01132	1.25056	2	1386.61	-2.39788	26.5278	0
Q60FE5	Filamin A OS=Homo sapiens GN=FLNA PE=1 SV=1 - [Q60FE5_HUMAN]	53.5693	12.37	1	0	22	92	5.64629e+07	2620	278.053	6.06201
	A2	Sequence	# PSMs	# Proteins	# Protein Groups	Protein Group Accessions	Modifications	ΔCn	Area	q-Value	PEP	XCorr	Charge	MH+ [Da]	ΔM [ppm]	RT [min]	# Missed Cleavages
	High	THEAEIVEGENHTYcIR	8	5	5	H0Y5C6;P21333;P21333-2;Q5HY54;Q60FE5	C15(gluta-biotin)	0	1.96682e+07	0	6.705e-10	2.75048	3	2452.1	-1.03945	56.7174	0
	High	VQVQDNEGcPVEALVK	6	5	5	P21333;P21333-2;Q5HY54;Q60FE5;A0A087WWY3	C9(gluta-biotin)	0	3.82483e+07	0	2.768e-11	2.63974	2	2179.05	-1.567	75.3044	0
	High	ATcAPQHGAPGPGPADASK	7	5	5	P21333;P21333-2;Q5HY54;Q60FE5;A0A087WWY3	C3(gluta-biotin)	0	3.41935e+07	0	8.055e-07	2.54709	3	2183.99	-1.28159	32.2008	0
	High	DGScGVAYVVQEPGDYEVSVK	8	6	6	H0Y5C6;P21333;P21333-2;Q5HY54;Q60FE5;A0A087WWY3	C4(gluta-biotin)	0	2.81639e+07	0	3.188e-08	2.24936	2	2652.19	-1.5166	77.1784	0
	High	cSGPGLSPGMVR	5	5	5	P21333;P21333-2;Q5HY54;Q60FE5;A0A087WWY3	C1(gluta-biotin)	0	9.30546e+06	0	0.00161	2.22237	2	1611.74	-2.74156	68.2867	0
	High	SPYTVTVGQAcNPSAcR	4	6	6	F8WE98;P21333;P21333-2;Q5HY54;Q60FE5;A0A087WWY3	C11(gluta-biotin); C16(Nethylmaleimide)	0	5.58933e+07	0	1.713e-11	2.17432	2	2330.03	-1.83228	71.1695	0
	High	LQVEPAVDTSGVQcYGPGIEGQGVFR	1	5	5	P21333;P21333-2;Q5HY54;Q60FE5;A0A087WWY3	C14(gluta-biotin)	0	2.5719e+07	0	1.487e-08	2.01621	3	3157.51	-1.00086	80.6735	0
	High	ALGALVDScAPGLcPDWDSWDASKPVTNAR	3	6	6	F8WE98;P21333;P21333-2;Q5HY54;Q60FE5;A0A087WWY3	C9(Nethylmaleimide); C14(gluta-biotin)	0	3.65717e+07	0	4.989e-08	1.90589	3	3691.69	-1.9504	83.6245	1
	High	MDcQEcPEGYR	11	5	5	P21333;P21333-2;Q5HY54;Q60FE5;A0A087WWY3	C3(gluta-biotin); C6(Nethylmaleimide)	0	2.2721e+07	0	4.318e-07	1.82173	2	1906.72	-1.1122	62.4696	0
	High	VHSPSGALEEcYVTEIDQDKYAVR	4	5	5	P21333;P21333-2;Q5HY54;Q60FE5;A0A087WWY3	C11(gluta-biotin)	0	20177014	0	0.0001456	1.73751	3	3160.47	-1.30675	75.615	1
	High	YWPQEAGEYAVHVLcNSEDIR	1	5	5	P21333;P21333-2;Q5HY54;Q60FE5;A0A087WWY3	C15(gluta-biotin)	0	1.27742e+07	0	1.602e-09	1.56729	3	2930.33	0.955833	84.3992	0
	High	VTYcPTEPGNYIINIK	3	5	5	H0Y5C6;P21333;P21333-2;Q5HY54;Q60FE5	C4(gluta-biotin)	0	2.91815e+07	0	0.0003342	1.32395	2	2276.1	-2.08455	80.3617	0
	High	AHVVPcFDASK	4	5	5	P21333;P21333-2;Q5HY54;Q60FE5;A0A087WWY3	C6(gluta-biotin)	0	1.01138e+07	0	3.564e-06	1.26057	2	1624.76	-1.09269	58.3846	0
	High	MScMDNK	2	5	5	P21333;P21333-2;Q5HY54;Q60FE5;A0A087WWY3	C3(gluta-biotin)	0	5.93832e+06	0	0.003137	1.12361	2	1279.49	-0.594539	40.7941	0
	High	IEcDDKGDGScDVR	4	7	7	P21333;P21333-2;Q14315;Q14315-2;Q5HY54;Q60FE5;A0A087WWY3	C3(gluta-biotin); C11(Nethylmaleimide)	0	4.41688e+07	0	0.00408	1.04063	2	2087.84	-2.60226	49.7568	1
	High	DNGNGTYScSYVPR	3	5	5	P21333;P21333-2;Q5HY54;Q60FE5;A0A087WWY3	C9(gluta-biotin)	0	1.32868e+07	0	4.392e-07	0.863191	2	1983.83	-1.88999	61.0717	0
	High	TPcEEILVK	5	5	5	P21333;P21333-2;Q5HY54;Q60FE5;A0A087WWY3	C3(gluta-biotin)	0	2.49009e+07	0	0.003163	0.782513	2	1482.73	-0.212186	66.9131	0
	High	SSFTVDcSK	3	5	5	P21333;P21333-2;Q5HY54;Q60FE5;A0A087WWY3	C7(gluta-biotin)	0	6.93265e+07	0.001	0.004681	1.28324	2	1424.62	-1.14516	55.7104	0
	High	cSGPGLER	4	5	5	P21333;P21333-2;Q5HY54;Q60FE5;A0A087WWY3	C1(gluta-biotin)	0	1.90559e+07	0.001	0.008659	1.1143	2	1269.57	-0.994251	44.4314	0
	High	WcNEHLK	1	16	16	F8WE98;O75369;O75369-2;O75369-3;O75369-4;O75369-5;O75369-6;O75369-8;O75369-9;P21333;P21333-2;Q14315;Q14315-2;Q5HY54;Q60FE5;A0A087WWY3	C2(gluta-biotin)	0	33746791	0.001	0.009482	1.0557	2	1380.62	-0.0509608	45.2399	0
	High	YVIcVR	2	6	6	H0Y5F3;P21333;P21333-2;Q5HY54;Q60FE5;A0A087WWY3	C4(gluta-biotin)	0	2.08515e+07	0.001	0.007231	0.756772	2	1203.6	-0.976275	63.2009	0
	High	VGTEcGNQK	3	5	5	P21333;P21333-2;Q5HY54;Q60FE5;A0A087WWY3	C5(gluta-biotin)	0	2.24358e+07	0.002	0.01132	1.25056	2	1386.61	-2.39788	26.5278	0
H3BTN5	Pyruvate kinase (Fragment) OS=Homo sapiens GN=PKM PE=1 SV=1 - [H3BTN5_HUMAN]	52.7465	15.46	1	0	6	31	2.94818e+08	485	53.0112	6.84424
	A2	Sequence	# PSMs	# Proteins	# Protein Groups	Protein Group Accessions	Modifications	ΔCn	Area	q-Value	PEP	XCorr	Charge	MH+ [Da]	ΔM [ppm]	RT [min]	# Missed Cleavages
	High	AEGSDVANAVLDGADcIMLSGETAK	7	6	6	H3BTN5;P14618;P14618-2;P14618-3;B4DNK4;H3BR70	C16(gluta-biotin)	0	3.69623e+07	0	1.61149e-19	4.867	3	2888.31	-1.67943	85.2052	0
	High	AEGSDVANAVLDGADcIMLSGETAKGDYPLEAVR	8	6	6	H3BTN5;P14618;P14618-2;P14618-3;B4DNK4;H3BR70	C16(gluta-biotin)	0	1.2917e+08	0	1.119e-10	3.92476	4	3888.8	-1.33887	85.6265	1
	High	ITLDNAYMEKcDENILWLDYK	4	8	8	H3BQ34;H3BTJ2;H3BTN5;H3BUW1;P14618;P14618-2;P14618-3;B4DNK4	C11(gluta-biotin)	0	3.56297e+07	0	6.285e-09	3.28141	3	3041.41	-1.07457	82.9577	1
	High	cDENILWLDYK	3	8	8	H3BQ34;H3BTJ2;H3BTN5;H3BUW1;P14618;P14618-2;P14618-3;B4DNK4	C1(gluta-biotin)	0	1.94235e+07	0	1.447e-10	2.34704	2	1862.84	-1.81219	85.3821	0
	High	NTGIIcTIGPASR	7	9	9	H3BQ34;H3BT25;H3BTJ2;H3BTN5;H3BU13;H3BUW1;P14618;P14618-2;B4DNK4	C6(gluta-biotin)	0	7.18323e+08	0	6.295e-05	2.21902	2	1753.87	-1.72073	69.877	0
	High	MQHLIAR	2	6	6	H3BTN5;P14618;P14618-2;P14618-3;B4DNK4;H3BR70		0	804630	0.001	0.006309	0.992781	2	868.481	-1.74079	16.2732	0
P13639	Elongation factor 2 OS=Homo sapiens GN=EEF2 PE=1 SV=4 - [EF2_HUMAN]	50.6489	17.6	1	12	12	49	2.67477e+08	858	95.277	6.82959
	A2	Sequence	# PSMs	# Proteins	# Protein Groups	Protein Group Accessions	Modifications	ΔCn	Area	q-Value	PEP	XCorr	Charge	MH+ [Da]	ΔM [ppm]	RT [min]	# Missed Cleavages
	High	SDPVVSYRETVSEESNVLcLSK	5	1	1	P13639	C19(gluta-biotin)	0	3.74261e+07	0	2.729e-10	2.8233	3	2892.37	-1.44148	78.1457	1
	High	cLYASVLTAQPR	3	1	1	P13639	C1(gluta-biotin)	0	30326203	0	2.474e-10	2.7923	2	1772.88	-1.31982	82.1531	0
	High	YRcELLYEGPPDDEAAMGIK	6	1	1	P13639	C3(gluta-biotin)	0	126212456	0	3.646e-15	2.65097	3	2721.23	-0.477385	77.9324	1
	High	cELLYEGPPDDEAAMGIK	8	1	1	P13639	C1(gluta-biotin)	0	1.44875e+07	0	9.387e-11	2.64885	2	2402.07	-2.46164	80.2904	0
	High	YVEPIEDVPcGNIVGLVGVDQFLVK	2	1	1	P13639	C10(gluta-biotin)	0	1.55222e+07	0	3.139e-15	2.31098	3	3153.59	-2.73863	87.144	0
	High	RcLYASVLTAQPR	5	1	1	P13639	C2(gluta-biotin)	0	26725330	0	1.295e-07	2.28044	2	1928.98	-2.18599	68.9367	1
	High	ETVSEESNVLcLSK	3	1	1	P13639	C11(gluta-biotin)	0	1.85186e+08	0	5.325e-07	2.19265	2	1988.93	-1.75613	70.5043	0
	High	EGALcEENMR	7	1	1	P13639	C5(gluta-biotin)	0	3.04602e+08	0	0.001439	1.4597	2	1602.67	-1.01155	53.3983	0
	High	DLEEDHAcIPIKK	4	1	1	P13639	C8(gluta-biotin)	0	4.6475e+07	0	0.0008337	1.3366	2	1961.94	-1.6431	54.1743	1
	High	STLTDSLVcK	3	1	1	P13639	C9(gluta-biotin)	0	3.12644e+08	0	0.0006887	1.20871	2	1517.73	-1.8077	68.5021	0
	High	DLEEDHAcIPIK	2	1	1	P13639	C8(gluta-biotin)	0	1.64472e+07	0	0.002261	1.07026	2	1833.85	-1.55856	65.8259	0
	High	SNTGGQAFPQcVFDHWQILPGDPFDNSSRPSQVVAETR	1	1	1	P13639	C11(gluta-biotin)	0	2.01024e+07	0.001	0.007388	1.44698	4	4639.15	-0.934781	83.3035	1
A0A087WWY3	Filamin-A OS=Homo sapiens GN=FLNA PE=1 SV=1 - [A0A087WWY3_HUMAN]	48.3887	12.57	1	0	20	81	5.64629e+07	2315	245.697	5.97314
	A2	Sequence	# PSMs	# Proteins	# Protein Groups	Protein Group Accessions	Modifications	ΔCn	Area	q-Value	PEP	XCorr	Charge	MH+ [Da]	ΔM [ppm]	RT [min]	# Missed Cleavages
	High	VQVQDNEGcPVEALVK	6	5	5	P21333;P21333-2;Q5HY54;Q60FE5;A0A087WWY3	C9(gluta-biotin)	0	3.82483e+07	0	2.768e-11	2.63974	2	2179.05	-1.567	75.3044	0
	High	ATcAPQHGAPGPGPADASK	7	5	5	P21333;P21333-2;Q5HY54;Q60FE5;A0A087WWY3	C3(gluta-biotin)	0	3.41935e+07	0	8.055e-07	2.54709	3	2183.99	-1.28159	32.2008	0
	High	DGScGVAYVVQEPGDYEVSVK	8	6	6	H0Y5C6;P21333;P21333-2;Q5HY54;Q60FE5;A0A087WWY3	C4(gluta-biotin)	0	2.81639e+07	0	3.188e-08	2.24936	2	2652.19	-1.5166	77.1784	0
	High	cSGPGLSPGMVR	5	5	5	P21333;P21333-2;Q5HY54;Q60FE5;A0A087WWY3	C1(gluta-biotin)	0	9.30546e+06	0	0.00161	2.22237	2	1611.74	-2.74156	68.2867	0
	High	SPYTVTVGQAcNPSAcR	4	6	6	F8WE98;P21333;P21333-2;Q5HY54;Q60FE5;A0A087WWY3	C11(gluta-biotin); C16(Nethylmaleimide)	0	5.58933e+07	0	1.713e-11	2.17432	2	2330.03	-1.83228	71.1695	0
	High	LQVEPAVDTSGVQcYGPGIEGQGVFR	1	5	5	P21333;P21333-2;Q5HY54;Q60FE5;A0A087WWY3	C14(gluta-biotin)	0	2.5719e+07	0	1.487e-08	2.01621	3	3157.51	-1.00086	80.6735	0
	High	ALGALVDScAPGLcPDWDSWDASKPVTNAR	3	6	6	F8WE98;P21333;P21333-2;Q5HY54;Q60FE5;A0A087WWY3	C9(Nethylmaleimide); C14(gluta-biotin)	0	3.65717e+07	0	4.989e-08	1.90589	3	3691.69	-1.9504	83.6245	1
	High	MDcQEcPEGYR	11	5	5	P21333;P21333-2;Q5HY54;Q60FE5;A0A087WWY3	C3(gluta-biotin); C6(Nethylmaleimide)	0	2.2721e+07	0	4.318e-07	1.82173	2	1906.72	-1.1122	62.4696	0
	High	VHSPSGALEEcYVTEIDQDKYAVR	4	5	5	P21333;P21333-2;Q5HY54;Q60FE5;A0A087WWY3	C11(gluta-biotin)	0	20177014	0	0.0001456	1.73751	3	3160.47	-1.30675	75.615	1
	High	YWPQEAGEYAVHVLcNSEDIR	1	5	5	P21333;P21333-2;Q5HY54;Q60FE5;A0A087WWY3	C15(gluta-biotin)	0	1.27742e+07	0	1.602e-09	1.56729	3	2930.33	0.955833	84.3992	0
	High	AHVVPcFDASK	4	5	5	P21333;P21333-2;Q5HY54;Q60FE5;A0A087WWY3	C6(gluta-biotin)	0	1.01138e+07	0	3.564e-06	1.26057	2	1624.76	-1.09269	58.3846	0
	High	MScMDNK	2	5	5	P21333;P21333-2;Q5HY54;Q60FE5;A0A087WWY3	C3(gluta-biotin)	0	5.93832e+06	0	0.003137	1.12361	2	1279.49	-0.594539	40.7941	0
	High	IEcDDKGDGScDVR	4	7	7	P21333;P21333-2;Q14315;Q14315-2;Q5HY54;Q60FE5;A0A087WWY3	C3(gluta-biotin); C11(Nethylmaleimide)	0	4.41688e+07	0	0.00408	1.04063	2	2087.84	-2.60226	49.7568	1
	High	DNGNGTYScSYVPR	3	5	5	P21333;P21333-2;Q5HY54;Q60FE5;A0A087WWY3	C9(gluta-biotin)	0	1.32868e+07	0	4.392e-07	0.863191	2	1983.83	-1.88999	61.0717	0
	High	TPcEEILVK	5	5	5	P21333;P21333-2;Q5HY54;Q60FE5;A0A087WWY3	C3(gluta-biotin)	0	2.49009e+07	0	0.003163	0.782513	2	1482.73	-0.212186	66.9131	0
	High	SSFTVDcSK	3	5	5	P21333;P21333-2;Q5HY54;Q60FE5;A0A087WWY3	C7(gluta-biotin)	0	6.93265e+07	0.001	0.004681	1.28324	2	1424.62	-1.14516	55.7104	0
	High	cSGPGLER	4	5	5	P21333;P21333-2;Q5HY54;Q60FE5;A0A087WWY3	C1(gluta-biotin)	0	1.90559e+07	0.001	0.008659	1.1143	2	1269.57	-0.994251	44.4314	0
	High	WcNEHLK	1	16	16	F8WE98;O75369;O75369-2;O75369-3;O75369-4;O75369-5;O75369-6;O75369-8;O75369-9;P21333;P21333-2;Q14315;Q14315-2;Q5HY54;Q60FE5;A0A087WWY3	C2(gluta-biotin)	0	33746791	0.001	0.009482	1.0557	2	1380.62	-0.0509608	45.2399	0
	High	YVIcVR	2	6	6	H0Y5F3;P21333;P21333-2;Q5HY54;Q60FE5;A0A087WWY3	C4(gluta-biotin)	0	2.08515e+07	0.001	0.007231	0.756772	2	1203.6	-0.976275	63.2009	0
	High	VGTEcGNQK	3	5	5	P21333;P21333-2;Q5HY54;Q60FE5;A0A087WWY3	C5(gluta-biotin)	0	2.24358e+07	0.002	0.01132	1.25056	2	1386.61	-2.39788	26.5278	0
H3BR70	Pyruvate kinase OS=Homo sapiens GN=PKM PE=1 SV=1 - [H3BR70_HUMAN]	36.8788	17.21	1	0	4	22	7.67986e+07	366	40.1637	8.03076
	A2	Sequence	# PSMs	# Proteins	# Protein Groups	Protein Group Accessions	Modifications	ΔCn	Area	q-Value	PEP	XCorr	Charge	MH+ [Da]	ΔM [ppm]	RT [min]	# Missed Cleavages
	High	AEGSDVANAVLDGADcIMLSGETAK	7	6	6	H3BTN5;P14618;P14618-2;P14618-3;B4DNK4;H3BR70	C16(gluta-biotin)	0	3.69623e+07	0	1.61149e-19	4.867	3	2888.31	-1.67943	85.2052	0
	High	AEGSDVANAVLDGADcIMLSGETAKGDYPLEAVR	8	6	6	H3BTN5;P14618;P14618-2;P14618-3;B4DNK4;H3BR70	C16(gluta-biotin)	0	1.2917e+08	0	1.119e-10	3.92476	4	3888.8	-1.33887	85.6265	1
	High	GIFPVLcKDPVQEAWAEDVDLR	5	5	5	P14618;P14618-2;P14618-3;B4DNK4;H3BR70	C7(gluta-biotin)	0	6.42638e+07	0	3.061e-13	2.58167	3	2951.44	-0.558663	84.0573	1
	High	MQHLIAR	2	6	6	H3BTN5;P14618;P14618-2;P14618-3;B4DNK4;H3BR70		0	804630	0.001	0.006309	0.992781	2	868.481	-1.74079	16.2732	0
contaminant_ENSEMBL:ENSBTAP00000024146	(Bos taurus) similar to alpha-2-macroglobulin isoform 1	32.4782	6.36	1	6	6	22	5.25136e+07	1477	164.239	6.02393
	A2	Sequence	# PSMs	# Proteins	# Protein Groups	Protein Group Accessions	Modifications	ΔCn	Area	q-Value	PEP	XCorr	Charge	MH+ [Da]	ΔM [ppm]	RT [min]	# Missed Cleavages
	High	KDEFPFALEVQTLPQTcDGPK	5	1	1	contaminant_ENSEMBL:ENSBTAP00000024146	C17(gluta-biotin)	0	8.61592e+07	0	2.591e-10	3.70696	3	2814.34	-1.80637	81.718	1
	High	VYDYYETDEFAVAEYSAPcSK	8	1	1	contaminant_ENSEMBL:ENSBTAP00000024146	C19(gluta-biotin)	0	5.54423e+07	0	1.87e-13	3.54374	3	2901.22	-1.14514	80.9722	0
	High	QQNcQGGFSSTQDTVVALHALSR	3	1	1	contaminant_ENSEMBL:ENSBTAP00000024146	C4(gluta-biotin)	0	1.59393e+07	0	4.68e-12	2.83282	3	2898.36	-0.215253	76.2031	0
	High	YEIEHcLANK	2	1	1	contaminant_ENSEMBL:ENSBTAP00000024146	C6(gluta-biotin)	0	1.23801e+07	0	0.0007969	1.61023	2	1670.77	-0.385189	55.8333	0
	High	VTASPQSLcALR	3	1	1	contaminant_ENSEMBL:ENSBTAP00000024146	C9(gluta-biotin)	0	1.30394e+07	0	0.002307	1.29726	2	1696.85	-2.21866	69.9463	0
	High	VTMNMcR	1	1	1	contaminant_ENSEMBL:ENSBTAP00000024146	C6(gluta-biotin)	0	0	0.002	0.01691	0.676505	2	1305.56	-1.45296	55.2678	0
Q16658	Fascin OS=Homo sapiens GN=FSCN1 PE=1 SV=3 - [FSCN1_HUMAN]	32.0935	16.84	1	5	6	27	4.11682e+07	493	54.4961	7.23975
	A2	Sequence	# PSMs	# Proteins	# Protein Groups	Protein Group Accessions	Modifications	ΔCn	Area	q-Value	PEP	XCorr	Charge	MH+ [Da]	ΔM [ppm]	RT [min]	# Missed Cleavages
	High	VGKDELFALEQScAQVVLQAANER	4	1	1	Q16658	C13(gluta-biotin)	0	25161250	0	2.131e-07	3.01554	3	3069.51	-2.13104	84.9487	1
	High	QIWTLEQPPDEAGSAAVcLR	7	1	1	Q16658	C18(gluta-biotin)	0	4.66341e+07	0	2.663e-18	2.54173	3	2635.26	-1.50237	81.287	0
	High	NAScYFDIEWR	3	4	4	C9JFC0;C9JPH9;A0A0A0MSB2;Q16658	C4(gluta-biotin)	0	3.16305e+07	0	7.612e-10	2.34028	2	1854.79	-1.96333	82.3339	0
	High	KQIWTLEQPPDEAGSAAVcLR	2	1	1	Q16658	C19(gluta-biotin)	0	1.32093e+07	0	1.656e-10	2.16847	3	2763.36	-1.18951	77.4188	1
	High	YLAADKDGNVTcER	8	1	1	Q16658	C12(gluta-biotin)	0	4.52401e+07	0	1.042e-08	2.1289	3	2005.91	-1.46632	45.1403	1
	High	LScFAQTVSPAEK	3	1	1	Q16658	C3(gluta-biotin)	0	4.46087e+06	0	5.267e-05	1.47087	2	1831.87	-0.415434	66.7724	0
P08238	Heat shock protein HSP 90-beta OS=Homo sapiens GN=HSP90AB1 PE=1 SV=4 - [HS90B_HUMAN]	32.0376	5.94	1	3	3	28	7.59697e+07	724	83.2121	5.03369
	A2	Sequence	# PSMs	# Proteins	# Protein Groups	Protein Group Accessions	Modifications	ΔCn	Area	q-Value	PEP	XCorr	Charge	MH+ [Da]	ΔM [ppm]	RT [min]	# Missed Cleavages
	High	GFEVVYMTEPIDEYcVQQLK	10	1	1	P08238	C15(gluta-biotin)	0	8.48744e+07	0	5.223e-10	2.8646	2	2842.3	-4.3673	84.0418	0
	High	LVSSPccIVTSTYGWTANMER	16	1	1	P08238	C6(gluta-biotin); C7(Nethylmaleimide)	0	1.28321e+08	0	0.0001396	2.56293	3	2894.3	-0.432292	84.1837	0
	High	KRGFEVVYMTEPIDEYcVQQLK	2	1	1	P08238	C17(gluta-biotin)	0	1.47137e+07	0	6.289e-09	2.03079	3	3126.5	-1.90018	80.4868	2
P50991-2	Isoform 2 of T-complex protein 1 subunit delta OS=Homo sapiens GN=CCT4 - [TCPD_HUMAN]	29.8998	11	1	0	4	16	2.01212e+07	509	54.6851	7.82568
	A2	Sequence	# PSMs	# Proteins	# Protein Groups	Protein Group Accessions	Modifications	ΔCn	Area	q-Value	PEP	XCorr	Charge	MH+ [Da]	ΔM [ppm]	RT [min]	# Missed Cleavages
	High	AQDIEAGDGTTSVVIIAGSLLDScTK	7	2	2	P50991-2;P50991	C24(gluta-biotin)	0	1.34954e+07	0	9.855e-14	4.40884	3	3015.46	-0.667709	86.521	0
	High	TLSGMESYcVR	4	2	2	P50991-2;P50991	C9(gluta-biotin)	0	2.73648e+07	0	2.957e-08	2.2708	2	1696.75	-1.16123	68.5708	0
	High	ITGcASPGK	3	2	2	P50991-2;P50991	C4(gluta-biotin)	0	1.95033e+07	0	0.002243	1.9206	2	1284.61	-1.67835	36.2577	0
	High	TGcNVLLIQK	2	2	2	P50991-2;P50991	C3(gluta-biotin)	0	9.37553e+06	0	0.001213	1.85076	2	1539.8	-1.22726	71.5754	0
P50991	T-complex protein 1 subunit delta OS=Homo sapiens GN=CCT4 PE=1 SV=4 - [TCPD_HUMAN]	29.8998	10.39	1	0	4	16	2.01212e+07	539	57.8878	7.82568
	A2	Sequence	# PSMs	# Proteins	# Protein Groups	Protein Group Accessions	Modifications	ΔCn	Area	q-Value	PEP	XCorr	Charge	MH+ [Da]	ΔM [ppm]	RT [min]	# Missed Cleavages
	High	AQDIEAGDGTTSVVIIAGSLLDScTK	7	2	2	P50991-2;P50991	C24(gluta-biotin)	0	1.34954e+07	0	9.855e-14	4.40884	3	3015.46	-0.667709	86.521	0
	High	TLSGMESYcVR	4	2	2	P50991-2;P50991	C9(gluta-biotin)	0	2.73648e+07	0	2.957e-08	2.2708	2	1696.75	-1.16123	68.5708	0
	High	ITGcASPGK	3	2	2	P50991-2;P50991	C4(gluta-biotin)	0	1.95033e+07	0	0.002243	1.9206	2	1284.61	-1.67835	36.2577	0
	High	TGcNVLLIQK	2	2	2	P50991-2;P50991	C3(gluta-biotin)	0	9.37553e+06	0	0.001213	1.85076	2	1539.8	-1.22726	71.5754	0
P00558-2	Isoform 2 of Phosphoglycerate kinase 1 OS=Homo sapiens GN=PGK1 - [PGK1_HUMAN]	24.5865	13.11	1	0	4	22	5.02934e+07	389	41.4024	7.32764
	A2	Sequence	# PSMs	# Proteins	# Protein Groups	Protein Group Accessions	Modifications	ΔCn	Area	q-Value	PEP	XCorr	Charge	MH+ [Da]	ΔM [ppm]	RT [min]	# Missed Cleavages
	High	AcANPAAGSVILLENLR	8	2	2	P00558-2;P00558	C2(gluta-biotin)	0	3.78066e+07	0	1.557e-09	3.05647	3	2163.1	-1.9121	83.5901	0
	High	GcITIIGGGDTATccAK	4	2	2	P00558-2;P00558	C2(gluta-biotin); C14(Nethylmaleimide); C15(Nethylmaleimide)	0	4.41773e+07	0	9.239e-07	2.21087	2	2285	-1.01183	80.5017	0
	High	DcVGPEVEK	5	2	2	P00558-2;P00558	C2(gluta-biotin)	0	6.88963e+07	0	0.001308	1.33524	2	1426.63	-1.43178	48.7997	0
	High	FcLDNGAK	5	2	2	P00558-2;P00558	C2(gluta-biotin)	0	2.43995e+07	0	0.003975	0.995489	2	1318.59	-1.98644	59.7744	0
P00558	Phosphoglycerate kinase 1 OS=Homo sapiens GN=PGK1 PE=1 SV=3 - [PGK1_HUMAN]	24.5865	12.23	1	0	4	22	5.02934e+07	417	44.5861	8.104
	A2	Sequence	# PSMs	# Proteins	# Protein Groups	Protein Group Accessions	Modifications	ΔCn	Area	q-Value	PEP	XCorr	Charge	MH+ [Da]	ΔM [ppm]	RT [min]	# Missed Cleavages
	High	AcANPAAGSVILLENLR	8	2	2	P00558-2;P00558	C2(gluta-biotin)	0	3.78066e+07	0	1.557e-09	3.05647	3	2163.1	-1.9121	83.5901	0
	High	GcITIIGGGDTATccAK	4	2	2	P00558-2;P00558	C2(gluta-biotin); C14(Nethylmaleimide); C15(Nethylmaleimide)	0	4.41773e+07	0	9.239e-07	2.21087	2	2285	-1.01183	80.5017	0
	High	DcVGPEVEK	5	2	2	P00558-2;P00558	C2(gluta-biotin)	0	6.88963e+07	0	0.001308	1.33524	2	1426.63	-1.43178	48.7997	0
	High	FcLDNGAK	5	2	2	P00558-2;P00558	C2(gluta-biotin)	0	2.43995e+07	0	0.003975	0.995489	2	1318.59	-1.98644	59.7744	0
P78527	DNA-dependent protein kinase catalytic subunit OS=Homo sapiens GN=PRKDC PE=1 SV=3 - [PRKDC_HUMAN]	23.5575	2.28	1	0	8	23	3.32734e+07	4128	468.788	7.12256
	A2	Sequence	# PSMs	# Proteins	# Protein Groups	Protein Group Accessions	Modifications	ΔCn	Area	q-Value	PEP	XCorr	Charge	MH+ [Da]	ΔM [ppm]	RT [min]	# Missed Cleavages
	High	LcYDAFTENMAGENQLLER	2	2	2	P78527;P78527-2	C2(gluta-biotin)	0	1.42775e+07	0	3.957e-13	2.75202	2	2668.18	-1.64352	81.835	0
	High	INQVFHGScITEGNELTK	4	2	2	P78527;P78527-2	C9(gluta-biotin)	0	2.9867e+07	0	1.625e-10	2.35009	2	2441.16	-0.653845	66.1121	0
	High	LAcDVDQVTR	5	2	2	P78527;P78527-2	C3(gluta-biotin)	0	3.83927e+07	0	8.652e-07	1.95986	2	1570.73	-1.40092	57.9344	0
	High	IcSKPVVLPK	3	2	2	P78527;P78527-2	C2(gluta-biotin)	0	8.61889e+06	0	0.001347	1.78454	2	1534.85	-1.52678	50.6208	1
	High	MQLVccR	2	2	2	P78527;P78527-2	C5(gluta-biotin); C6(Nethylmaleimide)	0	1.03689e+07	0	0.0006714	1.7497	2	1428.62	-1.10619	72.8115	0
	High	VcLDIIYK	3	2	2	P78527;P78527-2	C2(gluta-biotin)	0	1.35296e+07	0	0.0001927	1.66771	2	1417.72	-1.02685	77.4602	0
	High	NTcTSVYTK	3	3	3	F5GX40;P78527;P78527-2	C3(gluta-biotin)	0	3.15605e+07	0	0.002363	1.65723	2	1467.66	-1.07319	43.6254	0
	High	SQGcSEQVLTVLK	1	2	2	P78527;P78527-2	C4(gluta-biotin)	0	7.65798e+06	0	0.002215	1.03416	2	1842.91	-1.80428	74.7152	0
P78527-2	Isoform 2 of DNA-dependent protein kinase catalytic subunit OS=Homo sapiens GN=PRKDC - [PRKDC_HUMAN]	23.5575	2.29	1	0	8	23	3.32734e+07	4097	465.202	7.1665
	A2	Sequence	# PSMs	# Proteins	# Protein Groups	Protein Group Accessions	Modifications	ΔCn	Area	q-Value	PEP	XCorr	Charge	MH+ [Da]	ΔM [ppm]	RT [min]	# Missed Cleavages
	High	LcYDAFTENMAGENQLLER	2	2	2	P78527;P78527-2	C2(gluta-biotin)	0	1.42775e+07	0	3.957e-13	2.75202	2	2668.18	-1.64352	81.835	0
	High	INQVFHGScITEGNELTK	4	2	2	P78527;P78527-2	C9(gluta-biotin)	0	2.9867e+07	0	1.625e-10	2.35009	2	2441.16	-0.653845	66.1121	0
	High	LAcDVDQVTR	5	2	2	P78527;P78527-2	C3(gluta-biotin)	0	3.83927e+07	0	8.652e-07	1.95986	2	1570.73	-1.40092	57.9344	0
	High	IcSKPVVLPK	3	2	2	P78527;P78527-2	C2(gluta-biotin)	0	8.61889e+06	0	0.001347	1.78454	2	1534.85	-1.52678	50.6208	1
	High	MQLVccR	2	2	2	P78527;P78527-2	C5(gluta-biotin); C6(Nethylmaleimide)	0	1.03689e+07	0	0.0006714	1.7497	2	1428.62	-1.10619	72.8115	0
	High	VcLDIIYK	3	2	2	P78527;P78527-2	C2(gluta-biotin)	0	1.35296e+07	0	0.0001927	1.66771	2	1417.72	-1.02685	77.4602	0
	High	NTcTSVYTK	3	3	3	F5GX40;P78527;P78527-2	C3(gluta-biotin)	0	3.15605e+07	0	0.002363	1.65723	2	1467.66	-1.07319	43.6254	0
	High	SQGcSEQVLTVLK	1	2	2	P78527;P78527-2	C4(gluta-biotin)	0	7.65798e+06	0	0.002215	1.03416	2	1842.91	-1.80428	74.7152	0
P34932	Heat shock 70 kDa protein 4 OS=Homo sapiens GN=HSPA4 PE=1 SV=4 - [HSP74_HUMAN]	22.162	5.48	1	0	3	12	4.98574e+07	840	94.2712	5.18604
	A2	Sequence	# PSMs	# Proteins	# Protein Groups	Protein Group Accessions	Modifications	ΔCn	Area	q-Value	PEP	XCorr	Charge	MH+ [Da]	ΔM [ppm]	RT [min]	# Missed Cleavages
	High	GcALQcAILSPAFK	5	11	11	Q92598-4;D6RJ96;E9PDE8;O95757;P34932;Q92598;Q92598-2;Q92598-3;A0A087WTS8;A0A087WYC1;A0A0A0MSM0	C2(Nethylmaleimide); C6(gluta-biotin)	0	7.79354e+07	0	3.59e-10	2.79267	2	1997.96	-0.734216	83.3608	0
	High	SVMDATQIAGLNcLR	3	3	3	P34932;A0A087WTS8;A0A087WYC1	C13(gluta-biotin)	0	3.68317e+07	0	6.875e-11	2.35585	2	2042.98	-1.01432	80.8985	0
	High	WNSPAEEGSSDcEVFSK	4	3	3	P34932;A0A087WTS8;A0A087WYC1	C12(gluta-biotin)	0	3.48051e+07	0	4.293e-10	2.33218	2	2322.96	-1.93542	70.6034	0
A0A087WTS8	Heat shock 70 kDa protein 4 OS=Homo sapiens GN=HSPA4 PE=1 SV=1 - [A0A087WTS8_HUMAN]	22.162	9.68	1	0	3	12	4.98574e+07	475	52.566	8.29443
	A2	Sequence	# PSMs	# Proteins	# Protein Groups	Protein Group Accessions	Modifications	ΔCn	Area	q-Value	PEP	XCorr	Charge	MH+ [Da]	ΔM [ppm]	RT [min]	# Missed Cleavages
	High	GcALQcAILSPAFK	5	11	11	Q92598-4;D6RJ96;E9PDE8;O95757;P34932;Q92598;Q92598-2;Q92598-3;A0A087WTS8;A0A087WYC1;A0A0A0MSM0	C2(Nethylmaleimide); C6(gluta-biotin)	0	7.79354e+07	0	3.59e-10	2.79267	2	1997.96	-0.734216	83.3608	0
	High	SVMDATQIAGLNcLR	3	3	3	P34932;A0A087WTS8;A0A087WYC1	C13(gluta-biotin)	0	3.68317e+07	0	6.875e-11	2.35585	2	2042.98	-1.01432	80.8985	0
	High	WNSPAEEGSSDcEVFSK	4	3	3	P34932;A0A087WTS8;A0A087WYC1	C12(gluta-biotin)	0	3.48051e+07	0	4.293e-10	2.33218	2	2322.96	-1.93542	70.6034	0
A0A087WYC1	Heat shock 70 kDa protein 4 OS=Homo sapiens GN=HSPA4 PE=1 SV=1 - [A0A087WYC1_HUMAN]	22.162	6.58	1	0	3	12	4.98574e+07	699	78.5562	5.17334
	A2	Sequence	# PSMs	# Proteins	# Protein Groups	Protein Group Accessions	Modifications	ΔCn	Area	q-Value	PEP	XCorr	Charge	MH+ [Da]	ΔM [ppm]	RT [min]	# Missed Cleavages
	High	GcALQcAILSPAFK	5	11	11	Q92598-4;D6RJ96;E9PDE8;O95757;P34932;Q92598;Q92598-2;Q92598-3;A0A087WTS8;A0A087WYC1;A0A0A0MSM0	C2(Nethylmaleimide); C6(gluta-biotin)	0	7.79354e+07	0	3.59e-10	2.79267	2	1997.96	-0.734216	83.3608	0
	High	SVMDATQIAGLNcLR	3	3	3	P34932;A0A087WTS8;A0A087WYC1	C13(gluta-biotin)	0	3.68317e+07	0	6.875e-11	2.35585	2	2042.98	-1.01432	80.8985	0
	High	WNSPAEEGSSDcEVFSK	4	3	3	P34932;A0A087WTS8;A0A087WYC1	C12(gluta-biotin)	0	3.48051e+07	0	4.293e-10	2.33218	2	2322.96	-1.93542	70.6034	0
P49327	Fatty acid synthase OS=Homo sapiens GN=FASN PE=1 SV=3 - [FAS_HUMAN]	21.9507	5.22	1	0	12	48	4.49324e+07	2511	273.254	6.44287
	A2	Sequence	# PSMs	# Proteins	# Protein Groups	Protein Group Accessions	Modifications	ΔCn	Area	q-Value	PEP	XCorr	Charge	MH+ [Da]	ΔM [ppm]	RT [min]	# Missed Cleavages
	High	TGGAYGEDLGADYNLSQVcDGK	6	2	2	P49327;A0A0U1RQF0	C19(gluta-biotin)	0	1.41934e+07	0	2.142e-10	2.49613	2	2684.16	-1.61944	76.9511	0
	High	AFDTAGNGYcR	7	2	2	P49327;A0A0U1RQF0	C10(gluta-biotin)	0	1.95034e+07	0	5.251e-09	2.41428	2	1625.68	-1.15772	55.9515	0
	High	ADEASELAcPTPK	2	2	2	P49327;A0A0U1RQF0	C9(gluta-biotin)	0	6.19385e+06	0	8.459e-09	2.36666	2	1782.81	0.746582	58.3911	0
	High	cPPGVVPAcHNSK	6	2	2	P49327;A0A0U1RQF0	C1(Nethylmaleimide); C9(gluta-biotin)	0	6.53249e+07	0	1.15e-06	2.115	2	1884.85	-1.37332	60.7355	0
	High	AALQEELQLcK	3	2	2	P49327;A0A0U1RQF0	C10(gluta-biotin)	0	5.86858e+06	0	6.552e-07	1.87284	2	1696.84	-0.492394	74.1195	0
	High	KLQELSSKADEASELAcPTPK	1	2	2	P49327;A0A0U1RQF0	C17(gluta-biotin)	0	5.65057e+06	0	1.193e-07	1.7547	3	2696.33	-0.690138	60.2875	2
	High	FcFTPHTEEGcLSER	8	2	2	P49327;A0A0U1RQF0	C2(gluta-biotin); C11(Nethylmaleimide)	0	2.31735e+07	0	8.058e-05	1.45739	3	2331.98	-0.532403	74.4579	0
	High	LGMLSPEGTcK	4	2	2	P49327;A0A0U1RQF0	C10(gluta-biotin)	0	4.62988e+07	0	0.002946	1.44232	2	1586.73	-2.61812	65.9779	0
	High	LLSAAcR	4	2	2	P49327;A0A0U1RQF0	C6(gluta-biotin)	0	11185296	0	0.0008747	1.34886	2	1184.59	-1.77043	50.4829	0
	High	WVcSSLR	2	2	2	P49327;A0A0U1RQF0	C3(gluta-biotin)	0	6.73959e+06	0	0.002244	1.09811	2	1301.61	-1.96767	64.8148	0
	High	cLATHGR	2	2	2	P49327;A0A0U1RQF0	C1(gluta-biotin)	0	3.82642e+06	0.001	0.009226	1.3522	2	1208.56	-1.72413	43.3883	0
	High	ALcATR	3	2	2	P49327;A0A0U1RQF0	C3(gluta-biotin)	0	1.78659e+07	0.001	0.00649	1.26568	2	1085.52	-1.7637	40.7148	0
A0A0U1RQF0	Fatty acid synthase OS=Homo sapiens GN=FASN PE=1 SV=1 - [A0A0U1RQF0_HUMAN]	21.9507	5.22	1	0	12	48	4.49324e+07	2509	273.026	6.46826
	A2	Sequence	# PSMs	# Proteins	# Protein Groups	Protein Group Accessions	Modifications	ΔCn	Area	q-Value	PEP	XCorr	Charge	MH+ [Da]	ΔM [ppm]	RT [min]	# Missed Cleavages
	High	TGGAYGEDLGADYNLSQVcDGK	6	2	2	P49327;A0A0U1RQF0	C19(gluta-biotin)	0	1.41934e+07	0	2.142e-10	2.49613	2	2684.16	-1.61944	76.9511	0
	High	AFDTAGNGYcR	7	2	2	P49327;A0A0U1RQF0	C10(gluta-biotin)	0	1.95034e+07	0	5.251e-09	2.41428	2	1625.68	-1.15772	55.9515	0
	High	ADEASELAcPTPK	2	2	2	P49327;A0A0U1RQF0	C9(gluta-biotin)	0	6.19385e+06	0	8.459e-09	2.36666	2	1782.81	0.746582	58.3911	0
	High	cPPGVVPAcHNSK	6	2	2	P49327;A0A0U1RQF0	C1(Nethylmaleimide); C9(gluta-biotin)	0	6.53249e+07	0	1.15e-06	2.115	2	1884.85	-1.37332	60.7355	0
	High	AALQEELQLcK	3	2	2	P49327;A0A0U1RQF0	C10(gluta-biotin)	0	5.86858e+06	0	6.552e-07	1.87284	2	1696.84	-0.492394	74.1195	0
	High	KLQELSSKADEASELAcPTPK	1	2	2	P49327;A0A0U1RQF0	C17(gluta-biotin)	0	5.65057e+06	0	1.193e-07	1.7547	3	2696.33	-0.690138	60.2875	2
	High	FcFTPHTEEGcLSER	8	2	2	P49327;A0A0U1RQF0	C2(gluta-biotin); C11(Nethylmaleimide)	0	2.31735e+07	0	8.058e-05	1.45739	3	2331.98	-0.532403	74.4579	0
	High	LGMLSPEGTcK	4	2	2	P49327;A0A0U1RQF0	C10(gluta-biotin)	0	4.62988e+07	0	0.002946	1.44232	2	1586.73	-2.61812	65.9779	0
	High	LLSAAcR	4	2	2	P49327;A0A0U1RQF0	C6(gluta-biotin)	0	11185296	0	0.0008747	1.34886	2	1184.59	-1.77043	50.4829	0
	High	WVcSSLR	2	2	2	P49327;A0A0U1RQF0	C3(gluta-biotin)	0	6.73959e+06	0	0.002244	1.09811	2	1301.61	-1.96767	64.8148	0
	High	cLATHGR	2	2	2	P49327;A0A0U1RQF0	C1(gluta-biotin)	0	3.82642e+06	0.001	0.009226	1.3522	2	1208.56	-1.72413	43.3883	0
	High	ALcATR	3	2	2	P49327;A0A0U1RQF0	C3(gluta-biotin)	0	1.78659e+07	0.001	0.00649	1.26568	2	1085.52	-1.7637	40.7148	0
P15924	Desmoplakin OS=Homo sapiens GN=DSP PE=1 SV=3 - [DESP_HUMAN]	21.2175	4.67	1	2	12	35	1.87843e+07	2871	331.569	6.81494
	A2	Sequence	# PSMs	# Proteins	# Protein Groups	Protein Group Accessions	Modifications	ΔCn	Area	q-Value	PEP	XCorr	Charge	MH+ [Da]	ΔM [ppm]	RT [min]	# Missed Cleavages
	High	NQcTQVVQER	9	3	3	P15924;P15924-2;P15924-3	C3(gluta-biotin)	0	1.12323e+07	0	9.256e-09	2.32126	2	1655.76	-1.0414	46.0906	0
	High	GGGGYTcQSGSGWDEFTK	1	3	3	P15924;P15924-2;P15924-3	C7(gluta-biotin)	0	4.98778e+06	0	6.198e-09	2.18086	2	2287.93	-2.38703	72.3078	0
	High	cIKDEETGLcLLPLK	1	3	3	P15924;P15924-2;P15924-3	C1(Nethylmaleimide); C10(gluta-biotin)	0	2.93756e+06	0	0.0007373	2.08119	2	2251.11	-1.8278	83.8886	1
	High	LLEAQAcTGGIIHPTTGQK	4	3	3	P15924;P15924-2;P15924-3	C7(gluta-biotin)	0	2.71317e+07	0	0.001742	1.98383	3	2389.2	-1.65999	64.6751	0
	High	KcLEDENAR	3	1	1	P15924	C2(gluta-biotin)	0	4.34388e+06	0	2.708e-06	1.78693	2	1528.69	-1.62995	30.2005	1
	High	AcGSEIMQK	4	2	2	P15924;P15924-3	C2(gluta-biotin)	0	9.67392e+06	0	0.001256	1.76571	2	1417.63	-1.16558	47.9975	0
	High	YQAEcSQFK	4	3	3	P15924;P15924-2;P15924-3	C5(gluta-biotin)	0	17988936	0	1.302e-06	1.55771	2	1554.67	-1.43515	51.6437	0
	High	HVTSEcLGWMR	2	3	3	P15924;P15924-2;P15924-3	C6(gluta-biotin)	0	6.00523e+06	0	2.769e-07	1.52699	2	1769.79	-2.99445	70.388	0
	High	DANSENcNK	3	3	3	P15924;P15924-2;P15924-3	C7(gluta-biotin)	0	5.68621e+06	0	0.002664	1.26466	2	1445.58	-1.36049	22.1188	0
	High	TASEDScKR	1	1	1	P15924	C7(gluta-biotin)	0	4.76934e+06	0.003	0.02019	0.790019	2	1447.63	-1.63781	18.3671	1
	High	ALcDYKQDQK	1	3	3	P15924;P15924-2;P15924-3	C3(gluta-biotin)	0	5.78311e+06	0.004	0.02623	1.33837	2	1662.76	-0.488696	40.4856	1
	High	ILTcPK	2	3	3	P15924;P15924-2;P15924-3	C4(gluta-biotin)	0	8.12384e+06	0.005	0.03195	1.02871	2	1125.58	-1.74848	50.9251	0
E7EN95	Filamin-B OS=Homo sapiens GN=FLNB PE=1 SV=1 - [E7EN95_HUMAN]	21.084	5.52	1	0	10	28	2.2876e+07	2409	256.121	5.73193
	A2	Sequence	# PSMs	# Proteins	# Protein Groups	Protein Group Accessions	Modifications	ΔCn	Area	q-Value	PEP	XCorr	Charge	MH+ [Da]	ΔM [ppm]	RT [min]	# Missed Cleavages
	High	SPFVVQVGEAcNPNAcR	2	10	10	E7EN95;O75369;O75369-2;O75369-3;O75369-4;O75369-5;O75369-6;O75369-7;O75369-8;O75369-9	C11(gluta-biotin); C16(Nethylmaleimide)	0	6.40507e+06	0	4.622e-09	2.43063	3	2367.07	-0.79639	79.2084	0
	High	SGcIVNNLAEFTVDPK	2	10	10	E7EN95;O75369;O75369-2;O75369-3;O75369-4;O75369-5;O75369-6;O75369-7;O75369-8;O75369-9	C3(gluta-biotin)	0	1.94756e+07	0	1.102e-10	2.32632	2	2158.03	-2.04145	81.9257	0
	High	SSFLVDcSK	3	9	9	E7EN95;O75369;O75369-2;O75369-3;O75369-6;O75369-7;O75369-8;O75369-9;A0A0A0MT44	C7(gluta-biotin)	0	1.78776e+07	0	0.0002704	1.94635	2	1436.65	-0.634834	68.969	0
	High	VAVTEGcQPSR	6	10	10	E7EN95;O75369;O75369-2;O75369-3;O75369-4;O75369-5;O75369-6;O75369-7;O75369-8;O75369-9	C7(gluta-biotin)	0	2.40715e+07	0	0.001708	1.81682	2	1597.74	-3.30966	42.5909	0
	High	IEYNDQNDGScDVK	4	10	10	E7EN95;O75369;O75369-2;O75369-3;O75369-4;O75369-5;O75369-6;O75369-7;O75369-8;O75369-9	C11(gluta-biotin)	0	9.23787e+06	0	2.8e-06	1.6642	2	2050.85	0.26336	48.1057	0
	High	MDcQETPEGYK	3	8	8	E7EN95;O75369;O75369-2;O75369-3;O75369-6;O75369-7;O75369-8;O75369-9	C3(gluta-biotin)	0	1.57156e+07	0	1.548e-07	1.54584	2	1751.71	-0.467962	48.6746	0
	High	SSTETcYSAIPK	3	9	9	E7EN95;O75369;O75369-2;O75369-3;O75369-6;O75369-7;O75369-8;O75369-9;A0A0A0MT44	C6(gluta-biotin)	0	2.50809e+07	0	0.0008307	1.48167	2	1737.78	-1.82415	59.328	0
	High	cLATGPGIASTVK	3	10	10	E7EN95;O75369;O75369-2;O75369-3;O75369-4;O75369-5;O75369-6;O75369-7;O75369-8;O75369-9	C1(gluta-biotin)	0	6.84475e+06	0	0.001666	1.42109	2	1668.84	-0.185925	73.2549	0
	High	VHSPSGAVEEcHVSELEPDKYAVR	1	8	8	E7EN95;O75369;O75369-2;O75369-3;O75369-6;O75369-7;O75369-8;O75369-9	C11(gluta-biotin)	0	8790011	0.004	0.02494	1.61443	4	3089.44	-1.4033	60.1915	1
	High	NSHcVR	1	9	9	E7EN95;H7C5L4;O75369;O75369-2;O75369-3;O75369-6;O75369-7;O75369-8;O75369-9	C4(gluta-biotin)	0	1.44564e+07	0.006	0.05911	0.953897	2	1166.52	-1.29482	19.2767	0
O75369	Filamin-B OS=Homo sapiens GN=FLNB PE=1 SV=2 - [FLNB_HUMAN]	21.084	5.38	1	0	11	29	2.7633e+07	2602	277.99	5.73193
	A2	Sequence	# PSMs	# Proteins	# Protein Groups	Protein Group Accessions	Modifications	ΔCn	Area	q-Value	PEP	XCorr	Charge	MH+ [Da]	ΔM [ppm]	RT [min]	# Missed Cleavages
	High	SPFVVQVGEAcNPNAcR	2	10	10	E7EN95;O75369;O75369-2;O75369-3;O75369-4;O75369-5;O75369-6;O75369-7;O75369-8;O75369-9	C11(gluta-biotin); C16(Nethylmaleimide)	0	6.40507e+06	0	4.622e-09	2.43063	3	2367.07	-0.79639	79.2084	0
	High	SGcIVNNLAEFTVDPK	2	10	10	E7EN95;O75369;O75369-2;O75369-3;O75369-4;O75369-5;O75369-6;O75369-7;O75369-8;O75369-9	C3(gluta-biotin)	0	1.94756e+07	0	1.102e-10	2.32632	2	2158.03	-2.04145	81.9257	0
	High	SSFLVDcSK	3	9	9	E7EN95;O75369;O75369-2;O75369-3;O75369-6;O75369-7;O75369-8;O75369-9;A0A0A0MT44	C7(gluta-biotin)	0	1.78776e+07	0	0.0002704	1.94635	2	1436.65	-0.634834	68.969	0
	High	VAVTEGcQPSR	6	10	10	E7EN95;O75369;O75369-2;O75369-3;O75369-4;O75369-5;O75369-6;O75369-7;O75369-8;O75369-9	C7(gluta-biotin)	0	2.40715e+07	0	0.001708	1.81682	2	1597.74	-3.30966	42.5909	0
	High	IEYNDQNDGScDVK	4	10	10	E7EN95;O75369;O75369-2;O75369-3;O75369-4;O75369-5;O75369-6;O75369-7;O75369-8;O75369-9	C11(gluta-biotin)	0	9.23787e+06	0	2.8e-06	1.6642	2	2050.85	0.26336	48.1057	0
	High	MDcQETPEGYK	3	8	8	E7EN95;O75369;O75369-2;O75369-3;O75369-6;O75369-7;O75369-8;O75369-9	C3(gluta-biotin)	0	1.57156e+07	0	1.548e-07	1.54584	2	1751.71	-0.467962	48.6746	0
	High	SSTETcYSAIPK	3	9	9	E7EN95;O75369;O75369-2;O75369-3;O75369-6;O75369-7;O75369-8;O75369-9;A0A0A0MT44	C6(gluta-biotin)	0	2.50809e+07	0	0.0008307	1.48167	2	1737.78	-1.82415	59.328	0
	High	cLATGPGIASTVK	3	10	10	E7EN95;O75369;O75369-2;O75369-3;O75369-4;O75369-5;O75369-6;O75369-7;O75369-8;O75369-9	C1(gluta-biotin)	0	6.84475e+06	0	0.001666	1.42109	2	1668.84	-0.185925	73.2549	0
	High	WcNEHLK	1	16	16	F8WE98;O75369;O75369-2;O75369-3;O75369-4;O75369-5;O75369-6;O75369-8;O75369-9;P21333;P21333-2;Q14315;Q14315-2;Q5HY54;Q60FE5;A0A087WWY3	C2(gluta-biotin)	0	33746791	0.001	0.009482	1.0557	2	1380.62	-0.0509608	45.2399	0
	High	VHSPSGAVEEcHVSELEPDKYAVR	1	8	8	E7EN95;O75369;O75369-2;O75369-3;O75369-6;O75369-7;O75369-8;O75369-9	C11(gluta-biotin)	0	8790011	0.004	0.02494	1.61443	4	3089.44	-1.4033	60.1915	1
	High	NSHcVR	1	9	9	E7EN95;H7C5L4;O75369;O75369-2;O75369-3;O75369-6;O75369-7;O75369-8;O75369-9	C4(gluta-biotin)	0	1.44564e+07	0.006	0.05911	0.953897	2	1166.52	-1.29482	19.2767	0
O75369-2	Isoform 2 of Filamin-B OS=Homo sapiens GN=FLNB - [FLNB_HUMAN]	21.084	5.43	1	0	11	29	2.7633e+07	2578	275.496	5.78271
	A2	Sequence	# PSMs	# Proteins	# Protein Groups	Protein Group Accessions	Modifications	ΔCn	Area	q-Value	PEP	XCorr	Charge	MH+ [Da]	ΔM [ppm]	RT [min]	# Missed Cleavages
	High	SPFVVQVGEAcNPNAcR	2	10	10	E7EN95;O75369;O75369-2;O75369-3;O75369-4;O75369-5;O75369-6;O75369-7;O75369-8;O75369-9	C11(gluta-biotin); C16(Nethylmaleimide)	0	6.40507e+06	0	4.622e-09	2.43063	3	2367.07	-0.79639	79.2084	0
	High	SGcIVNNLAEFTVDPK	2	10	10	E7EN95;O75369;O75369-2;O75369-3;O75369-4;O75369-5;O75369-6;O75369-7;O75369-8;O75369-9	C3(gluta-biotin)	0	1.94756e+07	0	1.102e-10	2.32632	2	2158.03	-2.04145	81.9257	0
	High	SSFLVDcSK	3	9	9	E7EN95;O75369;O75369-2;O75369-3;O75369-6;O75369-7;O75369-8;O75369-9;A0A0A0MT44	C7(gluta-biotin)	0	1.78776e+07	0	0.0002704	1.94635	2	1436.65	-0.634834	68.969	0
	High	VAVTEGcQPSR	6	10	10	E7EN95;O75369;O75369-2;O75369-3;O75369-4;O75369-5;O75369-6;O75369-7;O75369-8;O75369-9	C7(gluta-biotin)	0	2.40715e+07	0	0.001708	1.81682	2	1597.74	-3.30966	42.5909	0
	High	IEYNDQNDGScDVK	4	10	10	E7EN95;O75369;O75369-2;O75369-3;O75369-4;O75369-5;O75369-6;O75369-7;O75369-8;O75369-9	C11(gluta-biotin)	0	9.23787e+06	0	2.8e-06	1.6642	2	2050.85	0.26336	48.1057	0
	High	MDcQETPEGYK	3	8	8	E7EN95;O75369;O75369-2;O75369-3;O75369-6;O75369-7;O75369-8;O75369-9	C3(gluta-biotin)	0	1.57156e+07	0	1.548e-07	1.54584	2	1751.71	-0.467962	48.6746	0
	High	SSTETcYSAIPK	3	9	9	E7EN95;O75369;O75369-2;O75369-3;O75369-6;O75369-7;O75369-8;O75369-9;A0A0A0MT44	C6(gluta-biotin)	0	2.50809e+07	0	0.0008307	1.48167	2	1737.78	-1.82415	59.328	0
	High	cLATGPGIASTVK	3	10	10	E7EN95;O75369;O75369-2;O75369-3;O75369-4;O75369-5;O75369-6;O75369-7;O75369-8;O75369-9	C1(gluta-biotin)	0	6.84475e+06	0	0.001666	1.42109	2	1668.84	-0.185925	73.2549	0
	High	WcNEHLK	1	16	16	F8WE98;O75369;O75369-2;O75369-3;O75369-4;O75369-5;O75369-6;O75369-8;O75369-9;P21333;P21333-2;Q14315;Q14315-2;Q5HY54;Q60FE5;A0A087WWY3	C2(gluta-biotin)	0	33746791	0.001	0.009482	1.0557	2	1380.62	-0.0509608	45.2399	0
	High	VHSPSGAVEEcHVSELEPDKYAVR	1	8	8	E7EN95;O75369;O75369-2;O75369-3;O75369-6;O75369-7;O75369-8;O75369-9	C11(gluta-biotin)	0	8790011	0.004	0.02494	1.61443	4	3089.44	-1.4033	60.1915	1
	High	NSHcVR	1	9	9	E7EN95;H7C5L4;O75369;O75369-2;O75369-3;O75369-6;O75369-7;O75369-8;O75369-9	C4(gluta-biotin)	0	1.44564e+07	0.006	0.05911	0.953897	2	1166.52	-1.29482	19.2767	0
O75369-3	Isoform 3 of Filamin-B OS=Homo sapiens GN=FLNB - [FLNB_HUMAN]	21.084	5.47	1	0	11	29	2.7633e+07	2561	273.738	5.66846
	A2	Sequence	# PSMs	# Proteins	# Protein Groups	Protein Group Accessions	Modifications	ΔCn	Area	q-Value	PEP	XCorr	Charge	MH+ [Da]	ΔM [ppm]	RT [min]	# Missed Cleavages
	High	SPFVVQVGEAcNPNAcR	2	10	10	E7EN95;O75369;O75369-2;O75369-3;O75369-4;O75369-5;O75369-6;O75369-7;O75369-8;O75369-9	C11(gluta-biotin); C16(Nethylmaleimide)	0	6.40507e+06	0	4.622e-09	2.43063	3	2367.07	-0.79639	79.2084	0
	High	SGcIVNNLAEFTVDPK	2	10	10	E7EN95;O75369;O75369-2;O75369-3;O75369-4;O75369-5;O75369-6;O75369-7;O75369-8;O75369-9	C3(gluta-biotin)	0	1.94756e+07	0	1.102e-10	2.32632	2	2158.03	-2.04145	81.9257	0
	High	SSFLVDcSK	3	9	9	E7EN95;O75369;O75369-2;O75369-3;O75369-6;O75369-7;O75369-8;O75369-9;A0A0A0MT44	C7(gluta-biotin)	0	1.78776e+07	0	0.0002704	1.94635	2	1436.65	-0.634834	68.969	0
	High	VAVTEGcQPSR	6	10	10	E7EN95;O75369;O75369-2;O75369-3;O75369-4;O75369-5;O75369-6;O75369-7;O75369-8;O75369-9	C7(gluta-biotin)	0	2.40715e+07	0	0.001708	1.81682	2	1597.74	-3.30966	42.5909	0
	High	IEYNDQNDGScDVK	4	10	10	E7EN95;O75369;O75369-2;O75369-3;O75369-4;O75369-5;O75369-6;O75369-7;O75369-8;O75369-9	C11(gluta-biotin)	0	9.23787e+06	0	2.8e-06	1.6642	2	2050.85	0.26336	48.1057	0
	High	MDcQETPEGYK	3	8	8	E7EN95;O75369;O75369-2;O75369-3;O75369-6;O75369-7;O75369-8;O75369-9	C3(gluta-biotin)	0	1.57156e+07	0	1.548e-07	1.54584	2	1751.71	-0.467962	48.6746	0
	High	SSTETcYSAIPK	3	9	9	E7EN95;O75369;O75369-2;O75369-3;O75369-6;O75369-7;O75369-8;O75369-9;A0A0A0MT44	C6(gluta-biotin)	0	2.50809e+07	0	0.0008307	1.48167	2	1737.78	-1.82415	59.328	0
	High	cLATGPGIASTVK	3	10	10	E7EN95;O75369;O75369-2;O75369-3;O75369-4;O75369-5;O75369-6;O75369-7;O75369-8;O75369-9	C1(gluta-biotin)	0	6.84475e+06	0	0.001666	1.42109	2	1668.84	-0.185925	73.2549	0
	High	WcNEHLK	1	16	16	F8WE98;O75369;O75369-2;O75369-3;O75369-4;O75369-5;O75369-6;O75369-8;O75369-9;P21333;P21333-2;Q14315;Q14315-2;Q5HY54;Q60FE5;A0A087WWY3	C2(gluta-biotin)	0	33746791	0.001	0.009482	1.0557	2	1380.62	-0.0509608	45.2399	0
	High	VHSPSGAVEEcHVSELEPDKYAVR	1	8	8	E7EN95;O75369;O75369-2;O75369-3;O75369-6;O75369-7;O75369-8;O75369-9	C11(gluta-biotin)	0	8790011	0.004	0.02494	1.61443	4	3089.44	-1.4033	60.1915	1
	High	NSHcVR	1	9	9	E7EN95;H7C5L4;O75369;O75369-2;O75369-3;O75369-6;O75369-7;O75369-8;O75369-9	C4(gluta-biotin)	0	1.44564e+07	0.006	0.05911	0.953897	2	1166.52	-1.29482	19.2767	0
O75369-6	Isoform 6 of Filamin-B OS=Homo sapiens GN=FLNB - [FLNB_HUMAN]	21.084	5.52	1	0	11	29	2.7633e+07	2537	271.244	5.71924
	A2	Sequence	# PSMs	# Proteins	# Protein Groups	Protein Group Accessions	Modifications	ΔCn	Area	q-Value	PEP	XCorr	Charge	MH+ [Da]	ΔM [ppm]	RT [min]	# Missed Cleavages
	High	SPFVVQVGEAcNPNAcR	2	10	10	E7EN95;O75369;O75369-2;O75369-3;O75369-4;O75369-5;O75369-6;O75369-7;O75369-8;O75369-9	C11(gluta-biotin); C16(Nethylmaleimide)	0	6.40507e+06	0	4.622e-09	2.43063	3	2367.07	-0.79639	79.2084	0
	High	SGcIVNNLAEFTVDPK	2	10	10	E7EN95;O75369;O75369-2;O75369-3;O75369-4;O75369-5;O75369-6;O75369-7;O75369-8;O75369-9	C3(gluta-biotin)	0	1.94756e+07	0	1.102e-10	2.32632	2	2158.03	-2.04145	81.9257	0
	High	SSFLVDcSK	3	9	9	E7EN95;O75369;O75369-2;O75369-3;O75369-6;O75369-7;O75369-8;O75369-9;A0A0A0MT44	C7(gluta-biotin)	0	1.78776e+07	0	0.0002704	1.94635	2	1436.65	-0.634834	68.969	0
	High	VAVTEGcQPSR	6	10	10	E7EN95;O75369;O75369-2;O75369-3;O75369-4;O75369-5;O75369-6;O75369-7;O75369-8;O75369-9	C7(gluta-biotin)	0	2.40715e+07	0	0.001708	1.81682	2	1597.74	-3.30966	42.5909	0
	High	IEYNDQNDGScDVK	4	10	10	E7EN95;O75369;O75369-2;O75369-3;O75369-4;O75369-5;O75369-6;O75369-7;O75369-8;O75369-9	C11(gluta-biotin)	0	9.23787e+06	0	2.8e-06	1.6642	2	2050.85	0.26336	48.1057	0
	High	MDcQETPEGYK	3	8	8	E7EN95;O75369;O75369-2;O75369-3;O75369-6;O75369-7;O75369-8;O75369-9	C3(gluta-biotin)	0	1.57156e+07	0	1.548e-07	1.54584	2	1751.71	-0.467962	48.6746	0
	High	SSTETcYSAIPK	3	9	9	E7EN95;O75369;O75369-2;O75369-3;O75369-6;O75369-7;O75369-8;O75369-9;A0A0A0MT44	C6(gluta-biotin)	0	2.50809e+07	0	0.0008307	1.48167	2	1737.78	-1.82415	59.328	0
	High	cLATGPGIASTVK	3	10	10	E7EN95;O75369;O75369-2;O75369-3;O75369-4;O75369-5;O75369-6;O75369-7;O75369-8;O75369-9	C1(gluta-biotin)	0	6.84475e+06	0	0.001666	1.42109	2	1668.84	-0.185925	73.2549	0
	High	WcNEHLK	1	16	16	F8WE98;O75369;O75369-2;O75369-3;O75369-4;O75369-5;O75369-6;O75369-8;O75369-9;P21333;P21333-2;Q14315;Q14315-2;Q5HY54;Q60FE5;A0A087WWY3	C2(gluta-biotin)	0	33746791	0.001	0.009482	1.0557	2	1380.62	-0.0509608	45.2399	0
	High	VHSPSGAVEEcHVSELEPDKYAVR	1	8	8	E7EN95;O75369;O75369-2;O75369-3;O75369-6;O75369-7;O75369-8;O75369-9	C11(gluta-biotin)	0	8790011	0.004	0.02494	1.61443	4	3089.44	-1.4033	60.1915	1
	High	NSHcVR	1	9	9	E7EN95;H7C5L4;O75369;O75369-2;O75369-3;O75369-6;O75369-7;O75369-8;O75369-9	C4(gluta-biotin)	0	1.44564e+07	0.006	0.05911	0.953897	2	1166.52	-1.29482	19.2767	0
O75369-7	Isoform 7 of Filamin-B OS=Homo sapiens GN=FLNB - [FLNB_HUMAN]	21.084	5.49	1	0	10	28	2.2876e+07	2422	257.39	5.64307
	A2	Sequence	# PSMs	# Proteins	# Protein Groups	Protein Group Accessions	Modifications	ΔCn	Area	q-Value	PEP	XCorr	Charge	MH+ [Da]	ΔM [ppm]	RT [min]	# Missed Cleavages
	High	SPFVVQVGEAcNPNAcR	2	10	10	E7EN95;O75369;O75369-2;O75369-3;O75369-4;O75369-5;O75369-6;O75369-7;O75369-8;O75369-9	C11(gluta-biotin); C16(Nethylmaleimide)	0	6.40507e+06	0	4.622e-09	2.43063	3	2367.07	-0.79639	79.2084	0
	High	SGcIVNNLAEFTVDPK	2	10	10	E7EN95;O75369;O75369-2;O75369-3;O75369-4;O75369-5;O75369-6;O75369-7;O75369-8;O75369-9	C3(gluta-biotin)	0	1.94756e+07	0	1.102e-10	2.32632	2	2158.03	-2.04145	81.9257	0
	High	SSFLVDcSK	3	9	9	E7EN95;O75369;O75369-2;O75369-3;O75369-6;O75369-7;O75369-8;O75369-9;A0A0A0MT44	C7(gluta-biotin)	0	1.78776e+07	0	0.0002704	1.94635	2	1436.65	-0.634834	68.969	0
	High	VAVTEGcQPSR	6	10	10	E7EN95;O75369;O75369-2;O75369-3;O75369-4;O75369-5;O75369-6;O75369-7;O75369-8;O75369-9	C7(gluta-biotin)	0	2.40715e+07	0	0.001708	1.81682	2	1597.74	-3.30966	42.5909	0
	High	IEYNDQNDGScDVK	4	10	10	E7EN95;O75369;O75369-2;O75369-3;O75369-4;O75369-5;O75369-6;O75369-7;O75369-8;O75369-9	C11(gluta-biotin)	0	9.23787e+06	0	2.8e-06	1.6642	2	2050.85	0.26336	48.1057	0
	High	MDcQETPEGYK	3	8	8	E7EN95;O75369;O75369-2;O75369-3;O75369-6;O75369-7;O75369-8;O75369-9	C3(gluta-biotin)	0	1.57156e+07	0	1.548e-07	1.54584	2	1751.71	-0.467962	48.6746	0
	High	SSTETcYSAIPK	3	9	9	E7EN95;O75369;O75369-2;O75369-3;O75369-6;O75369-7;O75369-8;O75369-9;A0A0A0MT44	C6(gluta-biotin)	0	2.50809e+07	0	0.0008307	1.48167	2	1737.78	-1.82415	59.328	0
	High	cLATGPGIASTVK	3	10	10	E7EN95;O75369;O75369-2;O75369-3;O75369-4;O75369-5;O75369-6;O75369-7;O75369-8;O75369-9	C1(gluta-biotin)	0	6.84475e+06	0	0.001666	1.42109	2	1668.84	-0.185925	73.2549	0
	High	VHSPSGAVEEcHVSELEPDKYAVR	1	8	8	E7EN95;O75369;O75369-2;O75369-3;O75369-6;O75369-7;O75369-8;O75369-9	C11(gluta-biotin)	0	8790011	0.004	0.02494	1.61443	4	3089.44	-1.4033	60.1915	1
	High	NSHcVR	1	9	9	E7EN95;H7C5L4;O75369;O75369-2;O75369-3;O75369-6;O75369-7;O75369-8;O75369-9	C4(gluta-biotin)	0	1.44564e+07	0.006	0.05911	0.953897	2	1166.52	-1.29482	19.2767	0
O75369-8	Isoform 8 of Filamin-B OS=Homo sapiens GN=FLNB - [FLNB_HUMAN]	21.084	5.32	1	0	11	29	2.7633e+07	2633	281.459	5.70654
	A2	Sequence	# PSMs	# Proteins	# Protein Groups	Protein Group Accessions	Modifications	ΔCn	Area	q-Value	PEP	XCorr	Charge	MH+ [Da]	ΔM [ppm]	RT [min]	# Missed Cleavages
	High	SPFVVQVGEAcNPNAcR	2	10	10	E7EN95;O75369;O75369-2;O75369-3;O75369-4;O75369-5;O75369-6;O75369-7;O75369-8;O75369-9	C11(gluta-biotin); C16(Nethylmaleimide)	0	6.40507e+06	0	4.622e-09	2.43063	3	2367.07	-0.79639	79.2084	0
	High	SGcIVNNLAEFTVDPK	2	10	10	E7EN95;O75369;O75369-2;O75369-3;O75369-4;O75369-5;O75369-6;O75369-7;O75369-8;O75369-9	C3(gluta-biotin)	0	1.94756e+07	0	1.102e-10	2.32632	2	2158.03	-2.04145	81.9257	0
	High	SSFLVDcSK	3	9	9	E7EN95;O75369;O75369-2;O75369-3;O75369-6;O75369-7;O75369-8;O75369-9;A0A0A0MT44	C7(gluta-biotin)	0	1.78776e+07	0	0.0002704	1.94635	2	1436.65	-0.634834	68.969	0
	High	VAVTEGcQPSR	6	10	10	E7EN95;O75369;O75369-2;O75369-3;O75369-4;O75369-5;O75369-6;O75369-7;O75369-8;O75369-9	C7(gluta-biotin)	0	2.40715e+07	0	0.001708	1.81682	2	1597.74	-3.30966	42.5909	0
	High	IEYNDQNDGScDVK	4	10	10	E7EN95;O75369;O75369-2;O75369-3;O75369-4;O75369-5;O75369-6;O75369-7;O75369-8;O75369-9	C11(gluta-biotin)	0	9.23787e+06	0	2.8e-06	1.6642	2	2050.85	0.26336	48.1057	0
	High	MDcQETPEGYK	3	8	8	E7EN95;O75369;O75369-2;O75369-3;O75369-6;O75369-7;O75369-8;O75369-9	C3(gluta-biotin)	0	1.57156e+07	0	1.548e-07	1.54584	2	1751.71	-0.467962	48.6746	0
	High	SSTETcYSAIPK	3	9	9	E7EN95;O75369;O75369-2;O75369-3;O75369-6;O75369-7;O75369-8;O75369-9;A0A0A0MT44	C6(gluta-biotin)	0	2.50809e+07	0	0.0008307	1.48167	2	1737.78	-1.82415	59.328	0
	High	cLATGPGIASTVK	3	10	10	E7EN95;O75369;O75369-2;O75369-3;O75369-4;O75369-5;O75369-6;O75369-7;O75369-8;O75369-9	C1(gluta-biotin)	0	6.84475e+06	0	0.001666	1.42109	2	1668.84	-0.185925	73.2549	0
	High	WcNEHLK	1	16	16	F8WE98;O75369;O75369-2;O75369-3;O75369-4;O75369-5;O75369-6;O75369-8;O75369-9;P21333;P21333-2;Q14315;Q14315-2;Q5HY54;Q60FE5;A0A087WWY3	C2(gluta-biotin)	0	33746791	0.001	0.009482	1.0557	2	1380.62	-0.0509608	45.2399	0
	High	VHSPSGAVEEcHVSELEPDKYAVR	1	8	8	E7EN95;O75369;O75369-2;O75369-3;O75369-6;O75369-7;O75369-8;O75369-9	C11(gluta-biotin)	0	8790011	0.004	0.02494	1.61443	4	3089.44	-1.4033	60.1915	1
	High	NSHcVR	1	9	9	E7EN95;H7C5L4;O75369;O75369-2;O75369-3;O75369-6;O75369-7;O75369-8;O75369-9	C4(gluta-biotin)	0	1.44564e+07	0.006	0.05911	0.953897	2	1166.52	-1.29482	19.2767	0
O75369-9	Isoform 9 of Filamin-B OS=Homo sapiens GN=FLNB - [FLNB_HUMAN]	21.084	5.4	1	0	11	29	2.7633e+07	2591	276.765	5.70654
	A2	Sequence	# PSMs	# Proteins	# Protein Groups	Protein Group Accessions	Modifications	ΔCn	Area	q-Value	PEP	XCorr	Charge	MH+ [Da]	ΔM [ppm]	RT [min]	# Missed Cleavages
	High	SPFVVQVGEAcNPNAcR	2	10	10	E7EN95;O75369;O75369-2;O75369-3;O75369-4;O75369-5;O75369-6;O75369-7;O75369-8;O75369-9	C11(gluta-biotin); C16(Nethylmaleimide)	0	6.40507e+06	0	4.622e-09	2.43063	3	2367.07	-0.79639	79.2084	0
	High	SGcIVNNLAEFTVDPK	2	10	10	E7EN95;O75369;O75369-2;O75369-3;O75369-4;O75369-5;O75369-6;O75369-7;O75369-8;O75369-9	C3(gluta-biotin)	0	1.94756e+07	0	1.102e-10	2.32632	2	2158.03	-2.04145	81.9257	0
	High	SSFLVDcSK	3	9	9	E7EN95;O75369;O75369-2;O75369-3;O75369-6;O75369-7;O75369-8;O75369-9;A0A0A0MT44	C7(gluta-biotin)	0	1.78776e+07	0	0.0002704	1.94635	2	1436.65	-0.634834	68.969	0
	High	VAVTEGcQPSR	6	10	10	E7EN95;O75369;O75369-2;O75369-3;O75369-4;O75369-5;O75369-6;O75369-7;O75369-8;O75369-9	C7(gluta-biotin)	0	2.40715e+07	0	0.001708	1.81682	2	1597.74	-3.30966	42.5909	0
	High	IEYNDQNDGScDVK	4	10	10	E7EN95;O75369;O75369-2;O75369-3;O75369-4;O75369-5;O75369-6;O75369-7;O75369-8;O75369-9	C11(gluta-biotin)	0	9.23787e+06	0	2.8e-06	1.6642	2	2050.85	0.26336	48.1057	0
	High	MDcQETPEGYK	3	8	8	E7EN95;O75369;O75369-2;O75369-3;O75369-6;O75369-7;O75369-8;O75369-9	C3(gluta-biotin)	0	1.57156e+07	0	1.548e-07	1.54584	2	1751.71	-0.467962	48.6746	0
	High	SSTETcYSAIPK	3	9	9	E7EN95;O75369;O75369-2;O75369-3;O75369-6;O75369-7;O75369-8;O75369-9;A0A0A0MT44	C6(gluta-biotin)	0	2.50809e+07	0	0.0008307	1.48167	2	1737.78	-1.82415	59.328	0
	High	cLATGPGIASTVK	3	10	10	E7EN95;O75369;O75369-2;O75369-3;O75369-4;O75369-5;O75369-6;O75369-7;O75369-8;O75369-9	C1(gluta-biotin)	0	6.84475e+06	0	0.001666	1.42109	2	1668.84	-0.185925	73.2549	0
	High	WcNEHLK	1	16	16	F8WE98;O75369;O75369-2;O75369-3;O75369-4;O75369-5;O75369-6;O75369-8;O75369-9;P21333;P21333-2;Q14315;Q14315-2;Q5HY54;Q60FE5;A0A087WWY3	C2(gluta-biotin)	0	33746791	0.001	0.009482	1.0557	2	1380.62	-0.0509608	45.2399	0
	High	VHSPSGAVEEcHVSELEPDKYAVR	1	8	8	E7EN95;O75369;O75369-2;O75369-3;O75369-6;O75369-7;O75369-8;O75369-9	C11(gluta-biotin)	0	8790011	0.004	0.02494	1.61443	4	3089.44	-1.4033	60.1915	1
	High	NSHcVR	1	9	9	E7EN95;H7C5L4;O75369;O75369-2;O75369-3;O75369-6;O75369-7;O75369-8;O75369-9	C4(gluta-biotin)	0	1.44564e+07	0.006	0.05911	0.953897	2	1166.52	-1.29482	19.2767	0
P26639	Threonine--tRNA ligase, cytoplasmic OS=Homo sapiens GN=TARS PE=1 SV=3 - [SYTC_HUMAN]	19.8401	8.85	1	0	4	20	6.23144e+07	723	83.3819	6.66846
	A2	Sequence	# PSMs	# Proteins	# Protein Groups	Protein Group Accessions	Modifications	ΔCn	Area	q-Value	PEP	XCorr	Charge	MH+ [Da]	ΔM [ppm]	RT [min]	# Missed Cleavages
	High	TTPYQIAcGISQGLADNTVIAK	7	2	2	D6R9F8;P26639	C8(gluta-biotin)	0	7.08169e+07	0	7.762e-16	3.18574	3	2715.34	-1.51436	84.6765	0
	High	cGPLIDLcR	4	2	2	P26639-2;P26639	C1(Nethylmaleimide); C8(gluta-biotin)	0	3.92346e+07	0	2.814e-08	2.19801	2	1565.72	-1.64796	85.0048	0
	High	FMADIDLDPGcTLNKK	6	2	2	P26639-2;P26639	C11(gluta-biotin)	0	4.98249e+07	0	4.73e-07	1.86092	2	2232.04	-2.30057	76.5863	1
	High	QVMVVPVGPTcDEYAQK	3	2	2	P26639-2;P26639	C11(gluta-biotin)	0	6.63014e+07	0	0.003148	1.36803	2	2315.08	-2.63583	73.0746	0
P05023-4	Isoform 4 of Sodium/potassium-transporting ATPase subunit alpha-1 OS=Homo sapiens GN=ATP1A1 - [AT1A1_HUMAN]	19.7803	8.7	1	0	8	27	3.58528e+07	1023	112.928	5.49072
	A2	Sequence	# PSMs	# Proteins	# Protein Groups	Protein Group Accessions	Modifications	ΔCn	Area	q-Value	PEP	XCorr	Charge	MH+ [Da]	ΔM [ppm]	RT [min]	# Missed Cleavages
	High	NIAFFSTNcVEGTAR	3	4	4	P05023-4;P05023;P05023-2;P05023-3	C9(gluta-biotin)	0	24009187	0	2.374e-08	2.8594	2	2080.96	-0.785155	80.2155	0
	High	NLEAVETLGSTSTIcSDK	5	14	14	B1AKY9;P13637-3;A0A0A0MT26;E9PRA5;P05023-4;P13637-2;H0Y7C1;P05023;P05023-2;P05023-3;P13637;P50993;Q13733;M0R116	C15(gluta-biotin)	0	1.88344e+07	0	1.739e-13	2.71851	2	2319.08	-0.777536	75.5644	0
	High	AcVVHGSDLKDMTSEQLDDILK	3	3	3	P05023-4;P05023;P05023-3	C2(gluta-biotin)	0	2.75045e+07	0	3.678e-06	2.13722	3	2868.36	-0.698399	79.477	1
	High	LIIVEGcQR	4	14	14	B1AKY9;P13637-3;A0A0A0MT26;P05023-4;P13637-2;H0Y7C1;P05023;P05023-3;P13637;P50993;P54707;P54707-2;Q13733;M0R116	C7(gluta-biotin)	0	5.60448e+07	0	0.0004962	1.66238	2	1481.76	-1.11739	65.9648	0
	High	IISANGcK	6	4	4	P05023-4;P05023;P05023-2;P05023-3	C7(gluta-biotin)	0	17741188	0	0.003558	1.49216	2	1256.61	-1.48409	40.7816	0
	High	cIELccGSVK	3	4	4	P05023-4;P05023;P05023-2;P05023-3	C1(Nethylmaleimide); C5(Nethylmaleimide); C6(gluta-biotin)	0	2.06229e+07	0	0.002104	1.12622	2	1755.75	-1.85811	84.3193	0
	High	IAGLcNR	1	9	9	B1AKY9;E9PRA5;P05023-4;H0Y7C1;P05023;P05023-2;P05023-3;P50993;Q13733	C5(gluta-biotin)	0	1.16252e+07	0.001	0.008734	1.11607	2	1197.59	-1.04667	54.2395	0
	High	AcVVHGSDLK	2	6	6	B1AKY9;P05023-4;H0Y7C1;P05023;P05023-3;P50993	C2(gluta-biotin)	0	2.91071e+06	0.002	0.01682	1.11747	2	1479.71	-1.34072	40.6826	0
P05023	Sodium/potassium-transporting ATPase subunit alpha-1 OS=Homo sapiens GN=ATP1A1 PE=1 SV=1 - [AT1A1_HUMAN]	19.7803	8.7	1	0	8	27	3.58528e+07	1023	112.824	5.49072
	A2	Sequence	# PSMs	# Proteins	# Protein Groups	Protein Group Accessions	Modifications	ΔCn	Area	q-Value	PEP	XCorr	Charge	MH+ [Da]	ΔM [ppm]	RT [min]	# Missed Cleavages
	High	NIAFFSTNcVEGTAR	3	4	4	P05023-4;P05023;P05023-2;P05023-3	C9(gluta-biotin)	0	24009187	0	2.374e-08	2.8594	2	2080.96	-0.785155	80.2155	0
	High	NLEAVETLGSTSTIcSDK	5	14	14	B1AKY9;P13637-3;A0A0A0MT26;E9PRA5;P05023-4;P13637-2;H0Y7C1;P05023;P05023-2;P05023-3;P13637;P50993;Q13733;M0R116	C15(gluta-biotin)	0	1.88344e+07	0	1.739e-13	2.71851	2	2319.08	-0.777536	75.5644	0
	High	AcVVHGSDLKDMTSEQLDDILK	3	3	3	P05023-4;P05023;P05023-3	C2(gluta-biotin)	0	2.75045e+07	0	3.678e-06	2.13722	3	2868.36	-0.698399	79.477	1
	High	LIIVEGcQR	4	14	14	B1AKY9;P13637-3;A0A0A0MT26;P05023-4;P13637-2;H0Y7C1;P05023;P05023-3;P13637;P50993;P54707;P54707-2;Q13733;M0R116	C7(gluta-biotin)	0	5.60448e+07	0	0.0004962	1.66238	2	1481.76	-1.11739	65.9648	0
	High	IISANGcK	6	4	4	P05023-4;P05023;P05023-2;P05023-3	C7(gluta-biotin)	0	17741188	0	0.003558	1.49216	2	1256.61	-1.48409	40.7816	0
	High	cIELccGSVK	3	4	4	P05023-4;P05023;P05023-2;P05023-3	C1(Nethylmaleimide); C5(Nethylmaleimide); C6(gluta-biotin)	0	2.06229e+07	0	0.002104	1.12622	2	1755.75	-1.85811	84.3193	0
	High	IAGLcNR	1	9	9	B1AKY9;E9PRA5;P05023-4;H0Y7C1;P05023;P05023-2;P05023-3;P50993;Q13733	C5(gluta-biotin)	0	1.16252e+07	0.001	0.008734	1.11607	2	1197.59	-1.04667	54.2395	0
	High	AcVVHGSDLK	2	6	6	B1AKY9;P05023-4;H0Y7C1;P05023;P05023-3;P50993	C2(gluta-biotin)	0	2.91071e+06	0.002	0.01682	1.11747	2	1479.71	-1.34072	40.6826	0
P05023-3	Isoform 3 of Sodium/potassium-transporting ATPase subunit alpha-1 OS=Homo sapiens GN=ATP1A1 - [AT1A1_HUMAN]	19.7803	8.97	1	0	8	27	3.58528e+07	992	109.48	5.31299
	A2	Sequence	# PSMs	# Proteins	# Protein Groups	Protein Group Accessions	Modifications	ΔCn	Area	q-Value	PEP	XCorr	Charge	MH+ [Da]	ΔM [ppm]	RT [min]	# Missed Cleavages
	High	NIAFFSTNcVEGTAR	3	4	4	P05023-4;P05023;P05023-2;P05023-3	C9(gluta-biotin)	0	24009187	0	2.374e-08	2.8594	2	2080.96	-0.785155	80.2155	0
	High	NLEAVETLGSTSTIcSDK	5	14	14	B1AKY9;P13637-3;A0A0A0MT26;E9PRA5;P05023-4;P13637-2;H0Y7C1;P05023;P05023-2;P05023-3;P13637;P50993;Q13733;M0R116	C15(gluta-biotin)	0	1.88344e+07	0	1.739e-13	2.71851	2	2319.08	-0.777536	75.5644	0
	High	AcVVHGSDLKDMTSEQLDDILK	3	3	3	P05023-4;P05023;P05023-3	C2(gluta-biotin)	0	2.75045e+07	0	3.678e-06	2.13722	3	2868.36	-0.698399	79.477	1
	High	LIIVEGcQR	4	14	14	B1AKY9;P13637-3;A0A0A0MT26;P05023-4;P13637-2;H0Y7C1;P05023;P05023-3;P13637;P50993;P54707;P54707-2;Q13733;M0R116	C7(gluta-biotin)	0	5.60448e+07	0	0.0004962	1.66238	2	1481.76	-1.11739	65.9648	0
	High	IISANGcK	6	4	4	P05023-4;P05023;P05023-2;P05023-3	C7(gluta-biotin)	0	17741188	0	0.003558	1.49216	2	1256.61	-1.48409	40.7816	0
	High	cIELccGSVK	3	4	4	P05023-4;P05023;P05023-2;P05023-3	C1(Nethylmaleimide); C5(Nethylmaleimide); C6(gluta-biotin)	0	2.06229e+07	0	0.002104	1.12622	2	1755.75	-1.85811	84.3193	0
	High	IAGLcNR	1	9	9	B1AKY9;E9PRA5;P05023-4;H0Y7C1;P05023;P05023-2;P05023-3;P50993;Q13733	C5(gluta-biotin)	0	1.16252e+07	0.001	0.008734	1.11607	2	1197.59	-1.04667	54.2395	0
	High	AcVVHGSDLK	2	6	6	B1AKY9;P05023-4;H0Y7C1;P05023;P05023-3;P50993	C2(gluta-biotin)	0	2.91071e+06	0.002	0.01682	1.11747	2	1479.71	-1.34072	40.6826	0
P15924-3	Isoform DSPIa of Desmoplakin OS=Homo sapiens GN=DSP - [DESP_HUMAN]	19.4305	4.78	1	0	10	31	1.87843e+07	2428	278.742	6.94678
	A2	Sequence	# PSMs	# Proteins	# Protein Groups	Protein Group Accessions	Modifications	ΔCn	Area	q-Value	PEP	XCorr	Charge	MH+ [Da]	ΔM [ppm]	RT [min]	# Missed Cleavages
	High	NQcTQVVQER	9	3	3	P15924;P15924-2;P15924-3	C3(gluta-biotin)	0	1.12323e+07	0	9.256e-09	2.32126	2	1655.76	-1.0414	46.0906	0
	High	GGGGYTcQSGSGWDEFTK	1	3	3	P15924;P15924-2;P15924-3	C7(gluta-biotin)	0	4.98778e+06	0	6.198e-09	2.18086	2	2287.93	-2.38703	72.3078	0
	High	cIKDEETGLcLLPLK	1	3	3	P15924;P15924-2;P15924-3	C1(Nethylmaleimide); C10(gluta-biotin)	0	2.93756e+06	0	0.0007373	2.08119	2	2251.11	-1.8278	83.8886	1
	High	LLEAQAcTGGIIHPTTGQK	4	3	3	P15924;P15924-2;P15924-3	C7(gluta-biotin)	0	2.71317e+07	0	0.001742	1.98383	3	2389.2	-1.65999	64.6751	0
	High	AcGSEIMQK	4	2	2	P15924;P15924-3	C2(gluta-biotin)	0	9.67392e+06	0	0.001256	1.76571	2	1417.63	-1.16558	47.9975	0
	High	YQAEcSQFK	4	3	3	P15924;P15924-2;P15924-3	C5(gluta-biotin)	0	17988936	0	1.302e-06	1.55771	2	1554.67	-1.43515	51.6437	0
	High	HVTSEcLGWMR	2	3	3	P15924;P15924-2;P15924-3	C6(gluta-biotin)	0	6.00523e+06	0	2.769e-07	1.52699	2	1769.79	-2.99445	70.388	0
	High	DANSENcNK	3	3	3	P15924;P15924-2;P15924-3	C7(gluta-biotin)	0	5.68621e+06	0	0.002664	1.26466	2	1445.58	-1.36049	22.1188	0
	High	ALcDYKQDQK	1	3	3	P15924;P15924-2;P15924-3	C3(gluta-biotin)	0	5.78311e+06	0.004	0.02623	1.33837	2	1662.76	-0.488696	40.4856	1
	High	ILTcPK	2	3	3	P15924;P15924-2;P15924-3	C4(gluta-biotin)	0	8.12384e+06	0.005	0.03195	1.02871	2	1125.58	-1.74848	50.9251	0
P12004	Proliferating cell nuclear antigen OS=Homo sapiens GN=PCNA PE=1 SV=1 - [PCNA_HUMAN]	18.5677	18.01	1	3	3	14	3.57266e+07	261	28.7503	4.69092
	A2	Sequence	# PSMs	# Proteins	# Protein Groups	Protein Group Accessions	Modifications	ΔCn	Area	q-Value	PEP	XCorr	Charge	MH+ [Da]	ΔM [ppm]	RT [min]	# Missed Cleavages
	High	LMDLDVEQLGIPEQEYScVVK	5	1	1	P12004	C18(gluta-biotin)	0	5.86093e+07	0	0.001992	2.43497	3	2859.35	-2.43586	83.5762	0
	High	DLSHIGDAVVIScAK	7	1	1	P12004	C13(gluta-biotin)	0	4.12334e+07	0	2.786e-08	2.23025	3	1978.97	-1.94403	76.6218	0
	High	cAGNEDIITLR	2	1	1	P12004	C1(gluta-biotin)	0	7.33711e+06	0	1.202e-08	1.99771	2	1655.79	-1.27675	77.6275	0
H3BQ34	Pyruvate kinase OS=Homo sapiens GN=PKM PE=1 SV=1 - [H3BQ34_HUMAN]	18.4493	12.1	1	0	3	14	2.57792e+08	281	30.7009	6.94678
	A2	Sequence	# PSMs	# Proteins	# Protein Groups	Protein Group Accessions	Modifications	ΔCn	Area	q-Value	PEP	XCorr	Charge	MH+ [Da]	ΔM [ppm]	RT [min]	# Missed Cleavages
	High	ITLDNAYMEKcDENILWLDYK	4	8	8	H3BQ34;H3BTJ2;H3BTN5;H3BUW1;P14618;P14618-2;P14618-3;B4DNK4	C11(gluta-biotin)	0	3.56297e+07	0	6.285e-09	3.28141	3	3041.41	-1.07457	82.9577	1
	High	cDENILWLDYK	3	8	8	H3BQ34;H3BTJ2;H3BTN5;H3BUW1;P14618;P14618-2;P14618-3;B4DNK4	C1(gluta-biotin)	0	1.94235e+07	0	1.447e-10	2.34704	2	1862.84	-1.81219	85.3821	0
	High	NTGIIcTIGPASR	7	9	9	H3BQ34;H3BT25;H3BTJ2;H3BTN5;H3BU13;H3BUW1;P14618;P14618-2;B4DNK4	C6(gluta-biotin)	0	7.18323e+08	0	6.295e-05	2.21902	2	1753.87	-1.72073	69.877	0
H3BTJ2	Pyruvate kinase PKM (Fragment) OS=Homo sapiens GN=PKM PE=1 SV=1 - [H3BTJ2_HUMAN]	18.4493	20.24	1	0	3	14	2.57792e+08	168	18.4654	7.09326
	A2	Sequence	# PSMs	# Proteins	# Protein Groups	Protein Group Accessions	Modifications	ΔCn	Area	q-Value	PEP	XCorr	Charge	MH+ [Da]	ΔM [ppm]	RT [min]	# Missed Cleavages
	High	ITLDNAYMEKcDENILWLDYK	4	8	8	H3BQ34;H3BTJ2;H3BTN5;H3BUW1;P14618;P14618-2;P14618-3;B4DNK4	C11(gluta-biotin)	0	3.56297e+07	0	6.285e-09	3.28141	3	3041.41	-1.07457	82.9577	1
	High	cDENILWLDYK	3	8	8	H3BQ34;H3BTJ2;H3BTN5;H3BUW1;P14618;P14618-2;P14618-3;B4DNK4	C1(gluta-biotin)	0	1.94235e+07	0	1.447e-10	2.34704	2	1862.84	-1.81219	85.3821	0
	High	NTGIIcTIGPASR	7	9	9	H3BQ34;H3BT25;H3BTJ2;H3BTN5;H3BU13;H3BUW1;P14618;P14618-2;B4DNK4	C6(gluta-biotin)	0	7.18323e+08	0	6.295e-05	2.21902	2	1753.87	-1.72073	69.877	0
H3BUW1	Pyruvate kinase PKM (Fragment) OS=Homo sapiens GN=PKM PE=1 SV=1 - [H3BUW1_HUMAN]	18.4493	20.99	1	0	3	14	2.57792e+08	162	17.809	6.78564
	A2	Sequence	# PSMs	# Proteins	# Protein Groups	Protein Group Accessions	Modifications	ΔCn	Area	q-Value	PEP	XCorr	Charge	MH+ [Da]	ΔM [ppm]	RT [min]	# Missed Cleavages
	High	ITLDNAYMEKcDENILWLDYK	4	8	8	H3BQ34;H3BTJ2;H3BTN5;H3BUW1;P14618;P14618-2;P14618-3;B4DNK4	C11(gluta-biotin)	0	3.56297e+07	0	6.285e-09	3.28141	3	3041.41	-1.07457	82.9577	1
	High	cDENILWLDYK	3	8	8	H3BQ34;H3BTJ2;H3BTN5;H3BUW1;P14618;P14618-2;P14618-3;B4DNK4	C1(gluta-biotin)	0	1.94235e+07	0	1.447e-10	2.34704	2	1862.84	-1.81219	85.3821	0
	High	NTGIIcTIGPASR	7	9	9	H3BQ34;H3BT25;H3BTJ2;H3BTN5;H3BU13;H3BUW1;P14618;P14618-2;B4DNK4	C6(gluta-biotin)	0	7.18323e+08	0	6.295e-05	2.21902	2	1753.87	-1.72073	69.877	0
P15924-2	Isoform DPII of Desmoplakin OS=Homo sapiens GN=DSP - [DESP_HUMAN]	17.6648	4.71	1	0	9	27	1.87843e+07	2272	259.957	6.96143
	A2	Sequence	# PSMs	# Proteins	# Protein Groups	Protein Group Accessions	Modifications	ΔCn	Area	q-Value	PEP	XCorr	Charge	MH+ [Da]	ΔM [ppm]	RT [min]	# Missed Cleavages
	High	NQcTQVVQER	9	3	3	P15924;P15924-2;P15924-3	C3(gluta-biotin)	0	1.12323e+07	0	9.256e-09	2.32126	2	1655.76	-1.0414	46.0906	0
	High	GGGGYTcQSGSGWDEFTK	1	3	3	P15924;P15924-2;P15924-3	C7(gluta-biotin)	0	4.98778e+06	0	6.198e-09	2.18086	2	2287.93	-2.38703	72.3078	0
	High	cIKDEETGLcLLPLK	1	3	3	P15924;P15924-2;P15924-3	C1(Nethylmaleimide); C10(gluta-biotin)	0	2.93756e+06	0	0.0007373	2.08119	2	2251.11	-1.8278	83.8886	1
	High	LLEAQAcTGGIIHPTTGQK	4	3	3	P15924;P15924-2;P15924-3	C7(gluta-biotin)	0	2.71317e+07	0	0.001742	1.98383	3	2389.2	-1.65999	64.6751	0
	High	YQAEcSQFK	4	3	3	P15924;P15924-2;P15924-3	C5(gluta-biotin)	0	17988936	0	1.302e-06	1.55771	2	1554.67	-1.43515	51.6437	0
	High	HVTSEcLGWMR	2	3	3	P15924;P15924-2;P15924-3	C6(gluta-biotin)	0	6.00523e+06	0	2.769e-07	1.52699	2	1769.79	-2.99445	70.388	0
	High	DANSENcNK	3	3	3	P15924;P15924-2;P15924-3	C7(gluta-biotin)	0	5.68621e+06	0	0.002664	1.26466	2	1445.58	-1.36049	22.1188	0
	High	ALcDYKQDQK	1	3	3	P15924;P15924-2;P15924-3	C3(gluta-biotin)	0	5.78311e+06	0.004	0.02623	1.33837	2	1662.76	-0.488696	40.4856	1
	High	ILTcPK	2	3	3	P15924;P15924-2;P15924-3	C4(gluta-biotin)	0	8.12384e+06	0.005	0.03195	1.02871	2	1125.58	-1.74848	50.9251	0
P07814	Bifunctional glutamate/proline--tRNA ligase OS=Homo sapiens GN=EPRS PE=1 SV=5 - [SYEP_HUMAN]	17.2532	6.48	1	2	7	20	3.10767e+07	1512	170.483	7.32764
	A2	Sequence	# PSMs	# Proteins	# Protein Groups	Protein Group Accessions	Modifications	ΔCn	Area	q-Value	PEP	XCorr	Charge	MH+ [Da]	ΔM [ppm]	RT [min]	# Missed Cleavages
	High	ERPTPSLNNNcTTSEDSLVLYNR	5	2	2	P07814;V9GYZ6	C11(gluta-biotin)	0	25059686	0	5.191e-09	2.85603	3	3074.43	-0.536696	69.6966	1
	High	EAPcVLIYIPDGHTK	4	2	2	P07814;V9GYZ6	C4(gluta-biotin)	0	2.44818e+07	0	0.001368	2.06273	3	2107.03	-1.95549	79.8855	0
	High	GFFIcDQPYEPVSPYScK	2	2	2	P07814;V9GYZ6	C5(Nethylmaleimide); C17(gluta-biotin)	0	4.99487e+06	0	3.492e-08	1.98405	2	2656.15	-2.64295	83.9569	0
	High	ScQFVAVR	4	1	1	P07814	C2(gluta-biotin)	0	4.36888e+07	0	0.003226	1.32911	2	1360.65	-0.992953	63.2305	0
	High	IDMSSNNGcMRDPTLYR	2	2	2	P07814;V9GYZ6	C9(gluta-biotin)	0	1.1709e+07	0	0.002218	1.31254	3	2424.05	-1.22538	65.1507	1
	High	IDMSSNNGcMR	1	2	2	P07814;V9GYZ6	C9(gluta-biotin)	0	4.97529e+06	0	6.494e-05	0.87563	2	1678.68	-0.746708	53.1578	0
	High	IVQIPFcGEIDcEDWIK	2	1	1	P07814	C7(gluta-biotin); C12(Nethylmaleimide)	0	3.74731e+06	0.001	0.004975	1.57495	2	2584.19	-1.9774	86.5453	0
V9GYZ6	Bifunctional glutamate/proline--tRNA ligase (Fragment) OS=Homo sapiens GN=EPRS PE=1 SV=1 - [V9GYZ6_HUMAN]	17.2532	7.54	1	0	5	14	20416817	968	108.972	7.7085
	A2	Sequence	# PSMs	# Proteins	# Protein Groups	Protein Group Accessions	Modifications	ΔCn	Area	q-Value	PEP	XCorr	Charge	MH+ [Da]	ΔM [ppm]	RT [min]	# Missed Cleavages
	High	ERPTPSLNNNcTTSEDSLVLYNR	5	2	2	P07814;V9GYZ6	C11(gluta-biotin)	0	25059686	0	5.191e-09	2.85603	3	3074.43	-0.536696	69.6966	1
	High	EAPcVLIYIPDGHTK	4	2	2	P07814;V9GYZ6	C4(gluta-biotin)	0	2.44818e+07	0	0.001368	2.06273	3	2107.03	-1.95549	79.8855	0
	High	GFFIcDQPYEPVSPYScK	2	2	2	P07814;V9GYZ6	C5(Nethylmaleimide); C17(gluta-biotin)	0	4.99487e+06	0	3.492e-08	1.98405	2	2656.15	-2.64295	83.9569	0
	High	IDMSSNNGcMRDPTLYR	2	2	2	P07814;V9GYZ6	C9(gluta-biotin)	0	1.1709e+07	0	0.002218	1.31254	3	2424.05	-1.22538	65.1507	1
	High	IDMSSNNGcMR	1	2	2	P07814;V9GYZ6	C9(gluta-biotin)	0	4.97529e+06	0	6.494e-05	0.87563	2	1678.68	-0.746708	53.1578	0
P49588	Alanine--tRNA ligase, cytoplasmic OS=Homo sapiens GN=AARS PE=1 SV=2 - [SYAC_HUMAN]	17.2411	11.16	1	0	6	13	4.15339e+07	968	106.743	5.52881
	A2	Sequence	# PSMs	# Proteins	# Protein Groups	Protein Group Accessions	Modifications	ΔCn	Area	q-Value	PEP	XCorr	Charge	MH+ [Da]	ΔM [ppm]	RT [min]	# Missed Cleavages
	High	MFVEEVSTGQEcGVVLDK	2	2	2	P49588;P49588-2	C12(gluta-biotin)	0	5.36826e+06	0	3.617e-10	3.26193	2	2421.12	1.30374	78.2898	0
	High	TcFYAEQGGQIYDEGYLVK	2	2	2	P49588;P49588-2	C2(gluta-biotin)	0	13105132	0	4.346e-12	3.2425	2	2635.18	-1.77035	79.9435	0
	High	VVSIGVPVSELLDDPSGPAGSLTSVEFcGGTHLR	3	3	3	H3BPK7;P49588;P49588-2	C28(gluta-biotin)	0	9721644	0	1.207e-08	2.2642	3	3846.9	-0.600391	85.0361	0
	High	EKMFVEEVSTGQEcGVVLDK	2	2	2	P49588;P49588-2	C14(gluta-biotin)	0	7.51923e+06	0	9.928e-05	2.07818	3	2678.25	-0.374901	75.6555	1
	High	AVYTQDcPLAAAK	2	3	3	H3BPK7;P49588;P49588-2	C7(gluta-biotin)	0	7.15362e+07	0	7.335e-05	1.67621	2	1801.86	-0.856649	64.7014	0
	High	DNFWEMGDTGPcGPcSEIHYDR	2	2	2	P49588;P49588-2	C12(gluta-biotin); C15(Nethylmaleimide)	0	3.99605e+07	0	1.324e-09	1.3804	3	3105.22	-1.92411	81.9068	0
P49588-2	Isoform 2 of Alanine--tRNA ligase, cytoplasmic OS=Homo sapiens GN=AARS - [SYAC_HUMAN]	17.2411	10.89	1	0	6	13	4.15339e+07	992	109.249	5.56689
	A2	Sequence	# PSMs	# Proteins	# Protein Groups	Protein Group Accessions	Modifications	ΔCn	Area	q-Value	PEP	XCorr	Charge	MH+ [Da]	ΔM [ppm]	RT [min]	# Missed Cleavages
	High	MFVEEVSTGQEcGVVLDK	2	2	2	P49588;P49588-2	C12(gluta-biotin)	0	5.36826e+06	0	3.617e-10	3.26193	2	2421.12	1.30374	78.2898	0
	High	TcFYAEQGGQIYDEGYLVK	2	2	2	P49588;P49588-2	C2(gluta-biotin)	0	13105132	0	4.346e-12	3.2425	2	2635.18	-1.77035	79.9435	0
	High	VVSIGVPVSELLDDPSGPAGSLTSVEFcGGTHLR	3	3	3	H3BPK7;P49588;P49588-2	C28(gluta-biotin)	0	9721644	0	1.207e-08	2.2642	3	3846.9	-0.600391	85.0361	0
	High	EKMFVEEVSTGQEcGVVLDK	2	2	2	P49588;P49588-2	C14(gluta-biotin)	0	7.51923e+06	0	9.928e-05	2.07818	3	2678.25	-0.374901	75.6555	1
	High	AVYTQDcPLAAAK	2	3	3	H3BPK7;P49588;P49588-2	C7(gluta-biotin)	0	7.15362e+07	0	7.335e-05	1.67621	2	1801.86	-0.856649	64.7014	0
	High	DNFWEMGDTGPcGPcSEIHYDR	2	2	2	P49588;P49588-2	C12(gluta-biotin); C15(Nethylmaleimide)	0	3.99605e+07	0	1.324e-09	1.3804	3	3105.22	-1.92411	81.9068	0
Q13162	Peroxiredoxin-4 OS=Homo sapiens GN=PRDX4 PE=1 SV=1 - [PRDX4_HUMAN]	16.6748	25.46	1	1	3	12	4.63995e+07	271	30.5208	6.29053
	A2	Sequence	# PSMs	# Proteins	# Protein Groups	Protein Group Accessions	Modifications	ΔCn	Area	q-Value	PEP	XCorr	Charge	MH+ [Da]	ΔM [ppm]	RT [min]	# Missed Cleavages
	High	TREEEcHFYAGGQVYPGEASR	4	2	2	A6NG45;Q13162	C6(gluta-biotin)	0	9.95741e+07	0	1.318e-18	3.51707	3	2837.24	-0.99468	59.489	1
	High	SINTEVVAcSVDSQFTHLAWINTPR	3	3	3	A6NJJ0;H7C3T4;Q13162	C9(gluta-biotin)	0	15936532	0	3.949e-13	2.78151	3	3239.56	-1.60974	84.4185	0
	High	HGEVcPAGWKPGSETIIPDPAGK	5	1	1	Q13162	C5(gluta-biotin)	0	2.3688e+07	0	2.913e-06	2.73036	3	2797.34	-0.973328	69.7323	1
P05023-2	Isoform 2 of Sodium/potassium-transporting ATPase subunit alpha-1 OS=Homo sapiens GN=ATP1A1 - [AT1A1_HUMAN]	15.9807	8.52	1	0	5	18	2.11555e+07	681	74.0926	6.02393
	A2	Sequence	# PSMs	# Proteins	# Protein Groups	Protein Group Accessions	Modifications	ΔCn	Area	q-Value	PEP	XCorr	Charge	MH+ [Da]	ΔM [ppm]	RT [min]	# Missed Cleavages
	High	NIAFFSTNcVEGTAR	3	4	4	P05023-4;P05023;P05023-2;P05023-3	C9(gluta-biotin)	0	24009187	0	2.374e-08	2.8594	2	2080.96	-0.785155	80.2155	0
	High	NLEAVETLGSTSTIcSDK	5	14	14	B1AKY9;P13637-3;A0A0A0MT26;E9PRA5;P05023-4;P13637-2;H0Y7C1;P05023;P05023-2;P05023-3;P13637;P50993;Q13733;M0R116	C15(gluta-biotin)	0	1.88344e+07	0	1.739e-13	2.71851	2	2319.08	-0.777536	75.5644	0
	High	IISANGcK	6	4	4	P05023-4;P05023;P05023-2;P05023-3	C7(gluta-biotin)	0	17741188	0	0.003558	1.49216	2	1256.61	-1.48409	40.7816	0
	High	cIELccGSVK	3	4	4	P05023-4;P05023;P05023-2;P05023-3	C1(Nethylmaleimide); C5(Nethylmaleimide); C6(gluta-biotin)	0	2.06229e+07	0	0.002104	1.12622	2	1755.75	-1.85811	84.3193	0
	High	IAGLcNR	1	9	9	B1AKY9;E9PRA5;P05023-4;H0Y7C1;P05023;P05023-2;P05023-3;P50993;Q13733	C5(gluta-biotin)	0	1.16252e+07	0.001	0.008734	1.11607	2	1197.59	-1.04667	54.2395	0
O75369-4	Isoform 4 of Filamin-B OS=Homo sapiens GN=FLNB - [FLNB_HUMAN]	15.808	3.63	1	0	6	18	2.57646e+07	2150	230.643	5.5415
	A2	Sequence	# PSMs	# Proteins	# Protein Groups	Protein Group Accessions	Modifications	ΔCn	Area	q-Value	PEP	XCorr	Charge	MH+ [Da]	ΔM [ppm]	RT [min]	# Missed Cleavages
	High	SPFVVQVGEAcNPNAcR	2	10	10	E7EN95;O75369;O75369-2;O75369-3;O75369-4;O75369-5;O75369-6;O75369-7;O75369-8;O75369-9	C11(gluta-biotin); C16(Nethylmaleimide)	0	6.40507e+06	0	4.622e-09	2.43063	3	2367.07	-0.79639	79.2084	0
	High	SGcIVNNLAEFTVDPK	2	10	10	E7EN95;O75369;O75369-2;O75369-3;O75369-4;O75369-5;O75369-6;O75369-7;O75369-8;O75369-9	C3(gluta-biotin)	0	1.94756e+07	0	1.102e-10	2.32632	2	2158.03	-2.04145	81.9257	0
	High	VAVTEGcQPSR	6	10	10	E7EN95;O75369;O75369-2;O75369-3;O75369-4;O75369-5;O75369-6;O75369-7;O75369-8;O75369-9	C7(gluta-biotin)	0	2.40715e+07	0	0.001708	1.81682	2	1597.74	-3.30966	42.5909	0
	High	IEYNDQNDGScDVK	4	10	10	E7EN95;O75369;O75369-2;O75369-3;O75369-4;O75369-5;O75369-6;O75369-7;O75369-8;O75369-9	C11(gluta-biotin)	0	9.23787e+06	0	2.8e-06	1.6642	2	2050.85	0.26336	48.1057	0
	High	cLATGPGIASTVK	3	10	10	E7EN95;O75369;O75369-2;O75369-3;O75369-4;O75369-5;O75369-6;O75369-7;O75369-8;O75369-9	C1(gluta-biotin)	0	6.84475e+06	0	0.001666	1.42109	2	1668.84	-0.185925	73.2549	0
	High	WcNEHLK	1	16	16	F8WE98;O75369;O75369-2;O75369-3;O75369-4;O75369-5;O75369-6;O75369-8;O75369-9;P21333;P21333-2;Q14315;Q14315-2;Q5HY54;Q60FE5;A0A087WWY3	C2(gluta-biotin)	0	33746791	0.001	0.009482	1.0557	2	1380.62	-0.0509608	45.2399	0
O75369-5	Isoform 5 of Filamin-B OS=Homo sapiens GN=FLNB - [FLNB_HUMAN]	15.808	3.63	1	0	6	18	2.57646e+07	2146	230.145	5.5415
	A2	Sequence	# PSMs	# Proteins	# Protein Groups	Protein Group Accessions	Modifications	ΔCn	Area	q-Value	PEP	XCorr	Charge	MH+ [Da]	ΔM [ppm]	RT [min]	# Missed Cleavages
	High	SPFVVQVGEAcNPNAcR	2	10	10	E7EN95;O75369;O75369-2;O75369-3;O75369-4;O75369-5;O75369-6;O75369-7;O75369-8;O75369-9	C11(gluta-biotin); C16(Nethylmaleimide)	0	6.40507e+06	0	4.622e-09	2.43063	3	2367.07	-0.79639	79.2084	0
	High	SGcIVNNLAEFTVDPK	2	10	10	E7EN95;O75369;O75369-2;O75369-3;O75369-4;O75369-5;O75369-6;O75369-7;O75369-8;O75369-9	C3(gluta-biotin)	0	1.94756e+07	0	1.102e-10	2.32632	2	2158.03	-2.04145	81.9257	0
	High	VAVTEGcQPSR	6	10	10	E7EN95;O75369;O75369-2;O75369-3;O75369-4;O75369-5;O75369-6;O75369-7;O75369-8;O75369-9	C7(gluta-biotin)	0	2.40715e+07	0	0.001708	1.81682	2	1597.74	-3.30966	42.5909	0
	High	IEYNDQNDGScDVK	4	10	10	E7EN95;O75369;O75369-2;O75369-3;O75369-4;O75369-5;O75369-6;O75369-7;O75369-8;O75369-9	C11(gluta-biotin)	0	9.23787e+06	0	2.8e-06	1.6642	2	2050.85	0.26336	48.1057	0
	High	cLATGPGIASTVK	3	10	10	E7EN95;O75369;O75369-2;O75369-3;O75369-4;O75369-5;O75369-6;O75369-7;O75369-8;O75369-9	C1(gluta-biotin)	0	6.84475e+06	0	0.001666	1.42109	2	1668.84	-0.185925	73.2549	0
	High	WcNEHLK	1	16	16	F8WE98;O75369;O75369-2;O75369-3;O75369-4;O75369-5;O75369-6;O75369-8;O75369-9;P21333;P21333-2;Q14315;Q14315-2;Q5HY54;Q60FE5;A0A087WWY3	C2(gluta-biotin)	0	33746791	0.001	0.009482	1.0557	2	1380.62	-0.0509608	45.2399	0
Q02790	Peptidyl-prolyl cis-trans isomerase FKBP4 OS=Homo sapiens GN=FKBP4 PE=1 SV=3 - [FKBP4_HUMAN]	15.2568	6.97	1	0	2	11	1.99471e+07	459	51.7721	5.42725
	A2	Sequence	# PSMs	# Proteins	# Protein Groups	Protein Group Accessions	Modifications	ΔCn	Area	q-Value	PEP	XCorr	Charge	MH+ [Da]	ΔM [ppm]	RT [min]	# Missed Cleavages
	High	VGEVcHITcKPEYAYGSAGSPPK	1	2	2	F5H1U3;Q02790	C5(gluta-biotin); C9(Nethylmaleimide)	0	6.252e+06	0	0.0001135	2.22275	3	2969.36	0.429296	65.3636	1
	High	TQLAVcQQR	10	2	2	H0YFG2;Q02790	C6(gluta-biotin)	0	3.36422e+07	0	0.0001212	2.16118	2	1497.73	-1.77316	51.6872	0
I3L4N8	Actin, cytoplasmic 2 (Fragment) OS=Homo sapiens GN=ACTG1 PE=1 SV=7 - [I3L4N8_HUMAN]	15.1281	9.5	1	0	1	8	2.08886e+07	242	26.9174	5.0083
	A2	Sequence	# PSMs	# Proteins	# Protein Groups	Protein Group Accessions	Modifications	ΔCn	Area	q-Value	PEP	XCorr	Charge	MH+ [Da]	ΔM [ppm]	RT [min]	# Missed Cleavages
	High	LcYVALDFEQEMATAASSSSLEK	8	4	4	I3L4N8;P60709;P63261;Q6S8J3	C2(gluta-biotin)	0	2.08886e+07	0	3.427e-10	2.67297	3	2944.34	-1.37377	85.7817	0
P60709	Actin, cytoplasmic 1 OS=Homo sapiens GN=ACTB PE=1 SV=1 - [ACTB_HUMAN]	15.1281	6.13	1	0	1	8	2.08886e+07	375	41.7097	5.47803
	A2	Sequence	# PSMs	# Proteins	# Protein Groups	Protein Group Accessions	Modifications	ΔCn	Area	q-Value	PEP	XCorr	Charge	MH+ [Da]	ΔM [ppm]	RT [min]	# Missed Cleavages
	High	LcYVALDFEQEMATAASSSSLEK	8	4	4	I3L4N8;P60709;P63261;Q6S8J3	C2(gluta-biotin)	0	2.08886e+07	0	3.427e-10	2.67297	3	2944.34	-1.37377	85.7817	0
P63261	Actin, cytoplasmic 2 OS=Homo sapiens GN=ACTG1 PE=1 SV=1 - [ACTG_HUMAN]	15.1281	6.13	1	0	1	8	2.08886e+07	375	41.7658	5.47803
	A2	Sequence	# PSMs	# Proteins	# Protein Groups	Protein Group Accessions	Modifications	ΔCn	Area	q-Value	PEP	XCorr	Charge	MH+ [Da]	ΔM [ppm]	RT [min]	# Missed Cleavages
	High	LcYVALDFEQEMATAASSSSLEK	8	4	4	I3L4N8;P60709;P63261;Q6S8J3	C2(gluta-biotin)	0	2.08886e+07	0	3.427e-10	2.67297	3	2944.34	-1.37377	85.7817	0
Q6S8J3	POTE ankyrin domain family member E OS=Homo sapiens GN=POTEE PE=1 SV=3 - [POTEE_HUMAN]	15.1281	2.14	1	0	1	8	2.08886e+07	1075	121.286	6.20166
	A2	Sequence	# PSMs	# Proteins	# Protein Groups	Protein Group Accessions	Modifications	ΔCn	Area	q-Value	PEP	XCorr	Charge	MH+ [Da]	ΔM [ppm]	RT [min]	# Missed Cleavages
	High	LcYVALDFEQEMATAASSSSLEK	8	4	4	I3L4N8;P60709;P63261;Q6S8J3	C2(gluta-biotin)	0	2.08886e+07	0	3.427e-10	2.67297	3	2944.34	-1.37377	85.7817	0
Q71U36-2	Isoform 2 of Tubulin alpha-1A chain OS=Homo sapiens GN=TUBA1A - [TBA1A_HUMAN]	15.078	11.06	1	0	3	14	6.06562e+07	416	46.2678	5.08447
	A2	Sequence	# PSMs	# Proteins	# Protein Groups	Protein Group Accessions	Modifications	ΔCn	Area	q-Value	PEP	XCorr	Charge	MH+ [Da]	ΔM [ppm]	RT [min]	# Missed Cleavages
	High	AYHEQLSVAEITNAcFEPANQMVK	5	11	11	P68366-2;C9JDS9;Q71U36-2;P68363;P68366;Q13748;Q13748-2;Q6PEY2;Q71U36;contaminant_ENSEMBL:ENSBTAP00000016242;P68363-2	C15(gluta-biotin)	0	1.13826e+08	0	5.801e-14	3.41611	3	3144.45	-2.33398	80.6792	0
	High	TIQFVDWcPTGFK	2	11	11	C9J2C0;F5H5D3;Q71U36-2;Q13748;Q13748-2;Q6PEY2;Q71U36;Q9BQE3;Q9NY65;Q9NY65-2;V9GZ17	C8(gluta-biotin)	0	1.88907e+07	0	5.683e-10	2.53152	2	1992.93	-1.76642	83.6927	0
	High	YMAccLLYR	7	11	11	A6NHL2;A6NHL2-2;P68366-2;F5H5D3;Q71U36-2;P68363;P68366;Q71U36;Q9BQE3;contaminant_ENSEMBL:ENSBTAP00000016242;P68363-2	C4(Nethylmaleimide); C5(gluta-biotin)	0	4.9252e+07	0	4.15e-06	1.51101	2	1711.74	-1.76754	82.3434	0
Q13748	Tubulin alpha-3C/D chain OS=Homo sapiens GN=TUBA3C PE=1 SV=3 - [TBA3C_HUMAN]	15.078	8.22	1	0	2	7	6.63583e+07	450	49.9276	5.09717
	A2	Sequence	# PSMs	# Proteins	# Protein Groups	Protein Group Accessions	Modifications	ΔCn	Area	q-Value	PEP	XCorr	Charge	MH+ [Da]	ΔM [ppm]	RT [min]	# Missed Cleavages
	High	AYHEQLSVAEITNAcFEPANQMVK	5	11	11	P68366-2;C9JDS9;Q71U36-2;P68363;P68366;Q13748;Q13748-2;Q6PEY2;Q71U36;contaminant_ENSEMBL:ENSBTAP00000016242;P68363-2	C15(gluta-biotin)	0	1.13826e+08	0	5.801e-14	3.41611	3	3144.45	-2.33398	80.6792	0
	High	TIQFVDWcPTGFK	2	11	11	C9J2C0;F5H5D3;Q71U36-2;Q13748;Q13748-2;Q6PEY2;Q71U36;Q9BQE3;Q9NY65;Q9NY65-2;V9GZ17	C8(gluta-biotin)	0	1.88907e+07	0	5.683e-10	2.53152	2	1992.93	-1.76642	83.6927	0
Q13748-2	Isoform 2 of Tubulin alpha-3C/D chain OS=Homo sapiens GN=TUBA3C - [TBA3C_HUMAN]	15.078	8.85	1	0	2	7	6.63583e+07	418	46.0829	5.14795
	A2	Sequence	# PSMs	# Proteins	# Protein Groups	Protein Group Accessions	Modifications	ΔCn	Area	q-Value	PEP	XCorr	Charge	MH+ [Da]	ΔM [ppm]	RT [min]	# Missed Cleavages
	High	AYHEQLSVAEITNAcFEPANQMVK	5	11	11	P68366-2;C9JDS9;Q71U36-2;P68363;P68366;Q13748;Q13748-2;Q6PEY2;Q71U36;contaminant_ENSEMBL:ENSBTAP00000016242;P68363-2	C15(gluta-biotin)	0	1.13826e+08	0	5.801e-14	3.41611	3	3144.45	-2.33398	80.6792	0
	High	TIQFVDWcPTGFK	2	11	11	C9J2C0;F5H5D3;Q71U36-2;Q13748;Q13748-2;Q6PEY2;Q71U36;Q9BQE3;Q9NY65;Q9NY65-2;V9GZ17	C8(gluta-biotin)	0	1.88907e+07	0	5.683e-10	2.53152	2	1992.93	-1.76642	83.6927	0
Q6PEY2	Tubulin alpha-3E chain OS=Homo sapiens GN=TUBA3E PE=1 SV=2 - [TBA3E_HUMAN]	15.078	8.22	1	0	2	7	6.63583e+07	450	49.8266	5.13525
	A2	Sequence	# PSMs	# Proteins	# Protein Groups	Protein Group Accessions	Modifications	ΔCn	Area	q-Value	PEP	XCorr	Charge	MH+ [Da]	ΔM [ppm]	RT [min]	# Missed Cleavages
	High	AYHEQLSVAEITNAcFEPANQMVK	5	11	11	P68366-2;C9JDS9;Q71U36-2;P68363;P68366;Q13748;Q13748-2;Q6PEY2;Q71U36;contaminant_ENSEMBL:ENSBTAP00000016242;P68363-2	C15(gluta-biotin)	0	1.13826e+08	0	5.801e-14	3.41611	3	3144.45	-2.33398	80.6792	0
	High	TIQFVDWcPTGFK	2	11	11	C9J2C0;F5H5D3;Q71U36-2;Q13748;Q13748-2;Q6PEY2;Q71U36;Q9BQE3;Q9NY65;Q9NY65-2;V9GZ17	C8(gluta-biotin)	0	1.88907e+07	0	5.683e-10	2.53152	2	1992.93	-1.76642	83.6927	0
Q71U36	Tubulin alpha-1A chain OS=Homo sapiens GN=TUBA1A PE=1 SV=1 - [TBA1A_HUMAN]	15.078	10.2	1	0	3	14	6.06562e+07	451	50.1036	5.05908
	A2	Sequence	# PSMs	# Proteins	# Protein Groups	Protein Group Accessions	Modifications	ΔCn	Area	q-Value	PEP	XCorr	Charge	MH+ [Da]	ΔM [ppm]	RT [min]	# Missed Cleavages
	High	AYHEQLSVAEITNAcFEPANQMVK	5	11	11	P68366-2;C9JDS9;Q71U36-2;P68363;P68366;Q13748;Q13748-2;Q6PEY2;Q71U36;contaminant_ENSEMBL:ENSBTAP00000016242;P68363-2	C15(gluta-biotin)	0	1.13826e+08	0	5.801e-14	3.41611	3	3144.45	-2.33398	80.6792	0
	High	TIQFVDWcPTGFK	2	11	11	C9J2C0;F5H5D3;Q71U36-2;Q13748;Q13748-2;Q6PEY2;Q71U36;Q9BQE3;Q9NY65;Q9NY65-2;V9GZ17	C8(gluta-biotin)	0	1.88907e+07	0	5.683e-10	2.53152	2	1992.93	-1.76642	83.6927	0
	High	YMAccLLYR	7	11	11	A6NHL2;A6NHL2-2;P68366-2;F5H5D3;Q71U36-2;P68363;P68366;Q71U36;Q9BQE3;contaminant_ENSEMBL:ENSBTAP00000016242;P68363-2	C4(Nethylmaleimide); C5(gluta-biotin)	0	4.9252e+07	0	4.15e-06	1.51101	2	1711.74	-1.76754	82.3434	0
P62879	Guanine nucleotide-binding protein G(I)/G(S)/G(T) subunit beta-2 OS=Homo sapiens GN=GNB2 PE=1 SV=3 - [GBB2_HUMAN]	14.8044	19.71	1	0	4	14	2.62794e+07	340	37.3071	5.99854
	A2	Sequence	# PSMs	# Proteins	# Protein Groups	Protein Group Accessions	Modifications	ΔCn	Area	q-Value	PEP	XCorr	Charge	MH+ [Da]	ΔM [ppm]	RT [min]	# Missed Cleavages
	High	VScLGVTDDGMAVATGSWDSFLK	2	5	5	P62879-2;B3KVK2;E7EP32;P62873;P62879	C3(gluta-biotin)	0	9.47304e+06	0	3.669e-11	2.44179	2	2810.28	-2.35821	85.4981	0
	High	TFVSGAcDASIK	4	5	5	P62879-2;C9JIS1;C9JXA5;E7EP32;P62879	C7(gluta-biotin)	0	3.76318e+07	0	5.302e-12	2.27685	2	1649.76	-1.31208	62.3683	0
	High	AcGDSTLTQITAGLDPVGR	1	4	4	C9JIS1;C9JXA5;C9JZN1;P62879	C2(gluta-biotin)	0	1.07587e+07	0	4.426e-11	1.89424	2	2326.11	-1.96988	81.7552	0
	High	ELPGHTGYLSccR	7	8	8	P62879-2;C9JIS1;C9JXA5;C9JZN1;E7EP32;H7C5J5;P62879;Q9HAV0	C11(gluta-biotin); C12(Nethylmaleimide)	0	3.04478e+07	0	7.5e-07	1.06087	2	2011.88	-1.445	68.1476	0
B3KVK2	Guanine nucleotide-binding protein G(I)/G(S)/G(T) subunit beta-1 OS=Homo sapiens GN=GNB1 PE=1 SV=1 - [B3KVK2_HUMAN]	14.6935	20	1	0	3	12	1.36797e+07	240	25.9181	4.89404
	A2	Sequence	# PSMs	# Proteins	# Protein Groups	Protein Group Accessions	Modifications	ΔCn	Area	q-Value	PEP	XCorr	Charge	MH+ [Da]	ΔM [ppm]	RT [min]	# Missed Cleavages
	High	VScLGVTDDGMAVATGSWDSFLK	2	5	5	P62879-2;B3KVK2;E7EP32;P62873;P62879	C3(gluta-biotin)	0	9.47304e+06	0	3.669e-11	2.44179	2	2810.28	-2.35821	85.4981	0
	High	LFVSGAcDASAK	3	3	3	B3KVK2;P62873;P62873-2	C7(gluta-biotin)	0	2.23797e+07	0	4.991e-06	2.13545	2	1619.75	-1.67496	61.1097	0
	High	ELAGHTGYLSccR	7	5	5	B3KVK2;F6UT28;F6X3N5;P62873;P62873-2	C11(Nethylmaleimide); C12(gluta-biotin)	0	9.18649e+06	0	5.283e-07	1.74594	2	1985.86	-2.98809	66.3718	0
P62873	Guanine nucleotide-binding protein G(I)/G(S)/G(T) subunit beta-1 OS=Homo sapiens GN=GNB1 PE=1 SV=3 - [GBB1_HUMAN]	14.6935	14.12	1	0	3	12	1.36797e+07	340	37.353	5.99854
	A2	Sequence	# PSMs	# Proteins	# Protein Groups	Protein Group Accessions	Modifications	ΔCn	Area	q-Value	PEP	XCorr	Charge	MH+ [Da]	ΔM [ppm]	RT [min]	# Missed Cleavages
	High	VScLGVTDDGMAVATGSWDSFLK	2	5	5	P62879-2;B3KVK2;E7EP32;P62873;P62879	C3(gluta-biotin)	0	9.47304e+06	0	3.669e-11	2.44179	2	2810.28	-2.35821	85.4981	0
	High	LFVSGAcDASAK	3	3	3	B3KVK2;P62873;P62873-2	C7(gluta-biotin)	0	2.23797e+07	0	4.991e-06	2.13545	2	1619.75	-1.67496	61.1097	0
	High	ELAGHTGYLSccR	7	5	5	B3KVK2;F6UT28;F6X3N5;P62873;P62873-2	C11(Nethylmaleimide); C12(gluta-biotin)	0	9.18649e+06	0	5.283e-07	1.74594	2	1985.86	-2.98809	66.3718	0
P43034	Platelet-activating factor acetylhydrolase IB subunit alpha OS=Homo sapiens GN=PAFAH1B1 PE=1 SV=2 - [LIS1_HUMAN]	14.6444	10.73	1	1	3	10	1.59615e+07	410	46.6082	7.37158
	A2	Sequence	# PSMs	# Proteins	# Protein Groups	Protein Group Accessions	Modifications	ΔCn	Area	q-Value	PEP	XCorr	Charge	MH+ [Da]	ΔM [ppm]	RT [min]	# Missed Cleavages
	High	MVRPNQDGTLIAScSNDQTVR	4	2	2	I3L3N5;P43034	C14(gluta-biotin)	0	1.69363e+07	0	1.083e-05	2.78323	3	2756.29	-0.810007	60.0204	1
	High	LLAScSADMTIK	4	1	1	P43034	C5(gluta-biotin)	0	2.12055e+07	0	1.185e-06	2.04875	2	1703.81	-2.43851	69.5513	0
	High	MWEVQTGYcVK	2	3	3	I3L3N5;P43034;P43034-2	C9(gluta-biotin)	0	9.74277e+06	0	1.988e-08	2.03883	2	1794.8	-0.914951	74.9668	0
P68366-2	Isoform 2 of Tubulin alpha-4A chain OS=Homo sapiens GN=TUBA4A - [TBA4A_HUMAN]	14.4265	10.62	1	0	3	16	7.19215e+07	433	48.2976	5.0083
	A2	Sequence	# PSMs	# Proteins	# Protein Groups	Protein Group Accessions	Modifications	ΔCn	Area	q-Value	PEP	XCorr	Charge	MH+ [Da]	ΔM [ppm]	RT [min]	# Missed Cleavages
	High	AYHEQLSVAEITNAcFEPANQMVK	5	11	11	P68366-2;C9JDS9;Q71U36-2;P68363;P68366;Q13748;Q13748-2;Q6PEY2;Q71U36;contaminant_ENSEMBL:ENSBTAP00000016242;P68363-2	C15(gluta-biotin)	0	1.13826e+08	0	5.801e-14	3.41611	3	3144.45	-2.33398	80.6792	0
	High	SIQFVDWcPTGFK	4	5	5	P68366-2;P68363;P68366;contaminant_ENSEMBL:ENSBTAP00000016242;P68363-2	C8(gluta-biotin)	0	5.26868e+07	0	3.207e-13	2.19399	2	1978.92	-2.01304	83.2847	0
	High	YMAccLLYR	7	11	11	A6NHL2;A6NHL2-2;P68366-2;F5H5D3;Q71U36-2;P68363;P68366;Q71U36;Q9BQE3;contaminant_ENSEMBL:ENSBTAP00000016242;P68363-2	C4(Nethylmaleimide); C5(gluta-biotin)	0	4.9252e+07	0	4.15e-06	1.51101	2	1711.74	-1.76754	82.3434	0
P68363	Tubulin alpha-1B chain OS=Homo sapiens GN=TUBA1B PE=1 SV=1 - [TBA1B_HUMAN]	14.4265	10.2	1	0	3	16	7.19215e+07	451	50.1196	5.05908
	A2	Sequence	# PSMs	# Proteins	# Protein Groups	Protein Group Accessions	Modifications	ΔCn	Area	q-Value	PEP	XCorr	Charge	MH+ [Da]	ΔM [ppm]	RT [min]	# Missed Cleavages
	High	AYHEQLSVAEITNAcFEPANQMVK	5	11	11	P68366-2;C9JDS9;Q71U36-2;P68363;P68366;Q13748;Q13748-2;Q6PEY2;Q71U36;contaminant_ENSEMBL:ENSBTAP00000016242;P68363-2	C15(gluta-biotin)	0	1.13826e+08	0	5.801e-14	3.41611	3	3144.45	-2.33398	80.6792	0
	High	SIQFVDWcPTGFK	4	5	5	P68366-2;P68363;P68366;contaminant_ENSEMBL:ENSBTAP00000016242;P68363-2	C8(gluta-biotin)	0	5.26868e+07	0	3.207e-13	2.19399	2	1978.92	-2.01304	83.2847	0
	High	YMAccLLYR	7	11	11	A6NHL2;A6NHL2-2;P68366-2;F5H5D3;Q71U36-2;P68363;P68366;Q71U36;Q9BQE3;contaminant_ENSEMBL:ENSBTAP00000016242;P68363-2	C4(Nethylmaleimide); C5(gluta-biotin)	0	4.9252e+07	0	4.15e-06	1.51101	2	1711.74	-1.76754	82.3434	0
P68366	Tubulin alpha-4A chain OS=Homo sapiens GN=TUBA4A PE=1 SV=1 - [TBA4A_HUMAN]	14.4265	10.27	1	0	3	16	7.19215e+07	448	49.8924	5.05908
	A2	Sequence	# PSMs	# Proteins	# Protein Groups	Protein Group Accessions	Modifications	ΔCn	Area	q-Value	PEP	XCorr	Charge	MH+ [Da]	ΔM [ppm]	RT [min]	# Missed Cleavages
	High	AYHEQLSVAEITNAcFEPANQMVK	5	11	11	P68366-2;C9JDS9;Q71U36-2;P68363;P68366;Q13748;Q13748-2;Q6PEY2;Q71U36;contaminant_ENSEMBL:ENSBTAP00000016242;P68363-2	C15(gluta-biotin)	0	1.13826e+08	0	5.801e-14	3.41611	3	3144.45	-2.33398	80.6792	0
	High	SIQFVDWcPTGFK	4	5	5	P68366-2;P68363;P68366;contaminant_ENSEMBL:ENSBTAP00000016242;P68363-2	C8(gluta-biotin)	0	5.26868e+07	0	3.207e-13	2.19399	2	1978.92	-2.01304	83.2847	0
	High	YMAccLLYR	7	11	11	A6NHL2;A6NHL2-2;P68366-2;F5H5D3;Q71U36-2;P68363;P68366;Q71U36;Q9BQE3;contaminant_ENSEMBL:ENSBTAP00000016242;P68363-2	C4(Nethylmaleimide); C5(gluta-biotin)	0	4.9252e+07	0	4.15e-06	1.51101	2	1711.74	-1.76754	82.3434	0
contaminant_ENSEMBL:ENSBTAP00000016242	(Bos taurus) similar to alpha-tubulin I isoform 1	14.4265	10.2	1	0	3	16	7.19215e+07	451	50.1476	5.05908
	A2	Sequence	# PSMs	# Proteins	# Protein Groups	Protein Group Accessions	Modifications	ΔCn	Area	q-Value	PEP	XCorr	Charge	MH+ [Da]	ΔM [ppm]	RT [min]	# Missed Cleavages
	High	AYHEQLSVAEITNAcFEPANQMVK	5	11	11	P68366-2;C9JDS9;Q71U36-2;P68363;P68366;Q13748;Q13748-2;Q6PEY2;Q71U36;contaminant_ENSEMBL:ENSBTAP00000016242;P68363-2	C15(gluta-biotin)	0	1.13826e+08	0	5.801e-14	3.41611	3	3144.45	-2.33398	80.6792	0
	High	SIQFVDWcPTGFK	4	5	5	P68366-2;P68363;P68366;contaminant_ENSEMBL:ENSBTAP00000016242;P68363-2	C8(gluta-biotin)	0	5.26868e+07	0	3.207e-13	2.19399	2	1978.92	-2.01304	83.2847	0
	High	YMAccLLYR	7	11	11	A6NHL2;A6NHL2-2;P68366-2;F5H5D3;Q71U36-2;P68363;P68366;Q71U36;Q9BQE3;contaminant_ENSEMBL:ENSBTAP00000016242;P68363-2	C4(Nethylmaleimide); C5(gluta-biotin)	0	4.9252e+07	0	4.15e-06	1.51101	2	1711.74	-1.76754	82.3434	0
P68363-2	Isoform 2 of Tubulin alpha-1B chain OS=Homo sapiens GN=TUBA1B - [TBA1B_HUMAN]	14.4265	13.73	1	0	3	16	7.19215e+07	335	37.1941	4.98291
	A2	Sequence	# PSMs	# Proteins	# Protein Groups	Protein Group Accessions	Modifications	ΔCn	Area	q-Value	PEP	XCorr	Charge	MH+ [Da]	ΔM [ppm]	RT [min]	# Missed Cleavages
	High	AYHEQLSVAEITNAcFEPANQMVK	5	11	11	P68366-2;C9JDS9;Q71U36-2;P68363;P68366;Q13748;Q13748-2;Q6PEY2;Q71U36;contaminant_ENSEMBL:ENSBTAP00000016242;P68363-2	C15(gluta-biotin)	0	1.13826e+08	0	5.801e-14	3.41611	3	3144.45	-2.33398	80.6792	0
	High	SIQFVDWcPTGFK	4	5	5	P68366-2;P68363;P68366;contaminant_ENSEMBL:ENSBTAP00000016242;P68363-2	C8(gluta-biotin)	0	5.26868e+07	0	3.207e-13	2.19399	2	1978.92	-2.01304	83.2847	0
	High	YMAccLLYR	7	11	11	A6NHL2;A6NHL2-2;P68366-2;F5H5D3;Q71U36-2;P68363;P68366;Q71U36;Q9BQE3;contaminant_ENSEMBL:ENSBTAP00000016242;P68363-2	C4(Nethylmaleimide); C5(gluta-biotin)	0	4.9252e+07	0	4.15e-06	1.51101	2	1711.74	-1.76754	82.3434	0
Q9UHD1	Cysteine and histidine-rich domain-containing protein 1 OS=Homo sapiens GN=CHORDC1 PE=1 SV=2 - [CHRD1_HUMAN]	13.1313	18.37	1	0	4	12	1.89838e+07	332	37.4656	7.86963
	A2	Sequence	# PSMs	# Proteins	# Protein Groups	Protein Group Accessions	Modifications	ΔCn	Area	q-Value	PEP	XCorr	Charge	MH+ [Da]	ΔM [ppm]	RT [min]	# Missed Cleavages
	High	TSDFNTFLAQEGcTK	4	3	3	E9PHZ2;Q9UHD1;Q9UHD1-2	C13(gluta-biotin)	0	2.56648e+07	0	6.343e-06	2.72011	2	2112.93	-2.07948	77.2098	0
	High	TTDFSDFLSIVGcTK	3	4	4	E9PIZ4;E9PPQ5;E9PSD5;Q9UHD1	C13(gluta-biotin)	0	1.26153e+07	0	8.022e-13	2.33579	2	2084.96	-1.85714	85.7622	0
	High	FDPETNSDDAcTYHPGVPVFHDALK	1	6	6	E9PIZ4;E9PL00;E9PPQ5;E9PSD5;Q9UHD1;Q9UHD1-2	C11(gluta-biotin)	0	1.05357e+07	0	0.001807	1.16239	3	3226.42	-1.14639	72.9997	0
	High	YWSccR	4	3	3	E9PHZ2;Q9UHD1;Q9UHD1-2	C4(gluta-biotin); C5(Nethylmaleimide)	0	1.86712e+07	0	0.003852	0.902158	2	1393.55	-1.22472	70.3048	0
H0YFG2	Peptidyl-prolyl cis-trans isomerase FKBP4 (Fragment) OS=Homo sapiens GN=FKBP4 PE=1 SV=1 - [H0YFG2_HUMAN]	13.0341	10.71	1	0	1	10	3.36422e+07	84	9.61707	9.71533
	A2	Sequence	# PSMs	# Proteins	# Protein Groups	Protein Group Accessions	Modifications	ΔCn	Area	q-Value	PEP	XCorr	Charge	MH+ [Da]	ΔM [ppm]	RT [min]	# Missed Cleavages
	High	TQLAVcQQR	10	2	2	H0YFG2;Q02790	C6(gluta-biotin)	0	3.36422e+07	0	0.0001212	2.16118	2	1497.73	-1.77316	51.6872	0
P62879-2	Isoform 2 of Guanine nucleotide-binding protein G(I)/G(S)/G(T) subunit beta-2 OS=Homo sapiens GN=GNB2 - [GBB2_HUMAN]	12.9102	20	1	0	3	13	2.58509e+07	240	25.9141	4.89404
	A2	Sequence	# PSMs	# Proteins	# Protein Groups	Protein Group Accessions	Modifications	ΔCn	Area	q-Value	PEP	XCorr	Charge	MH+ [Da]	ΔM [ppm]	RT [min]	# Missed Cleavages
	High	VScLGVTDDGMAVATGSWDSFLK	2	5	5	P62879-2;B3KVK2;E7EP32;P62873;P62879	C3(gluta-biotin)	0	9.47304e+06	0	3.669e-11	2.44179	2	2810.28	-2.35821	85.4981	0
	High	TFVSGAcDASIK	4	5	5	P62879-2;C9JIS1;C9JXA5;E7EP32;P62879	C7(gluta-biotin)	0	3.76318e+07	0	5.302e-12	2.27685	2	1649.76	-1.31208	62.3683	0
	High	ELPGHTGYLSccR	7	8	8	P62879-2;C9JIS1;C9JXA5;C9JZN1;E7EP32;H7C5J5;P62879;Q9HAV0	C11(gluta-biotin); C12(Nethylmaleimide)	0	3.04478e+07	0	7.5e-07	1.06087	2	2011.88	-1.445	68.1476	0
E7EP32	Guanine nucleotide-binding protein G(I)/G(S)/G(T) subunit beta-2 OS=Homo sapiens GN=GNB2 PE=1 SV=1 - [E7EP32_HUMAN]	12.9102	16.22	1	0	3	13	2.58509e+07	296	32.3876	6.15088
	A2	Sequence	# PSMs	# Proteins	# Protein Groups	Protein Group Accessions	Modifications	ΔCn	Area	q-Value	PEP	XCorr	Charge	MH+ [Da]	ΔM [ppm]	RT [min]	# Missed Cleavages
	High	VScLGVTDDGMAVATGSWDSFLK	2	5	5	P62879-2;B3KVK2;E7EP32;P62873;P62879	C3(gluta-biotin)	0	9.47304e+06	0	3.669e-11	2.44179	2	2810.28	-2.35821	85.4981	0
	High	TFVSGAcDASIK	4	5	5	P62879-2;C9JIS1;C9JXA5;E7EP32;P62879	C7(gluta-biotin)	0	3.76318e+07	0	5.302e-12	2.27685	2	1649.76	-1.31208	62.3683	0
	High	ELPGHTGYLSccR	7	8	8	P62879-2;C9JIS1;C9JXA5;C9JZN1;E7EP32;H7C5J5;P62879;Q9HAV0	C11(gluta-biotin); C12(Nethylmaleimide)	0	3.04478e+07	0	7.5e-07	1.06087	2	2011.88	-1.445	68.1476	0
H0Y5C6	Filamin-A (Fragment) OS=Homo sapiens GN=FLNA PE=1 SV=1 - [H0Y5C6_HUMAN]	12.9069	19.22	1	0	3	19	2.56712e+07	281	29.8408	5.10986
	A2	Sequence	# PSMs	# Proteins	# Protein Groups	Protein Group Accessions	Modifications	ΔCn	Area	q-Value	PEP	XCorr	Charge	MH+ [Da]	ΔM [ppm]	RT [min]	# Missed Cleavages
	High	THEAEIVEGENHTYcIR	8	5	5	H0Y5C6;P21333;P21333-2;Q5HY54;Q60FE5	C15(gluta-biotin)	0	1.96682e+07	0	6.705e-10	2.75048	3	2452.1	-1.03945	56.7174	0
	High	DGScGVAYVVQEPGDYEVSVK	8	6	6	H0Y5C6;P21333;P21333-2;Q5HY54;Q60FE5;A0A087WWY3	C4(gluta-biotin)	0	2.81639e+07	0	3.188e-08	2.24936	2	2652.19	-1.5166	77.1784	0
	High	VTYcPTEPGNYIINIK	3	5	5	H0Y5C6;P21333;P21333-2;Q5HY54;Q60FE5	C4(gluta-biotin)	0	2.91815e+07	0	0.0003342	1.32395	2	2276.1	-2.08455	80.3617	0
Q08211	ATP-dependent RNA helicase A OS=Homo sapiens GN=DHX9 PE=1 SV=4 - [DHX9_HUMAN]	12.1899	3.39	1	3	3	8	3.09923e+07	1270	140.869	6.84424
	A2	Sequence	# PSMs	# Proteins	# Protein Groups	Protein Group Accessions	Modifications	ΔCn	Area	q-Value	PEP	XCorr	Charge	MH+ [Da]	ΔM [ppm]	RT [min]	# Missed Cleavages
	High	SSVNcPFSSQDMKYPSPFFVFGEK	3	1	1	Q08211	C5(gluta-biotin)	0	1.45013e+07	0	1.349e-06	2.40913	3	3179.42	-4.37463	83.8051	1
	High	AAEcNIVVTQPR	4	1	1	Q08211	C4(gluta-biotin)	0	4.97188e+07	0	3.188e-09	2.08601	2	1751.85	-1.56908	60.3896	0
	High	ScGYSVR	1	1	1	Q08211	C2(gluta-biotin)	0	2.87568e+07	0	0.003741	0.840865	2	1222.53	-1.50671	44.8064	0
P62633-7	Isoform 7 of Cellular nucleic acid-binding protein OS=Homo sapiens GN=CNBP - [CNBP_HUMAN]	12.1066	40.63	1	0	6	31	5.81733e+07	160	17.6797	7.7085
	A2	Sequence	# PSMs	# Proteins	# Protein Groups	Protein Group Accessions	Modifications	ΔCn	Area	q-Value	PEP	XCorr	Charge	MH+ [Da]	ΔM [ppm]	RT [min]	# Missed Cleavages
	High	DcDLQEDAcYNcGR	5	4	4	P62633-7;P62633;P62633-2;P62633-3	C2(Nethylmaleimide); C9(Nethylmaleimide); C12(gluta-biotin)	0	5.80977e+07	0	7.324e-13	1.83948	2	2305.86	-2.71134	76.5621	0
	High	cGESGHLAR	3	8	8	P62633-7;P62633-6;P62633;P62633-2;P62633-3;P62633-4;P62633-5;P62633-8	C1(gluta-biotin)	0	8987480	0	0.0001367	1.76922	2	1380.61	-1.56733	35.8684	0
	High	cGETGHVAINcSK	8	8	8	P62633-7;P62633-6;P62633;P62633-2;P62633-3;P62633-4;P62633-5;P62633-8	C1(gluta-biotin); C11(Nethylmaleimide)	0	4.83866e+07	0	2.096e-07	1.70093	2	1894.83	2.77081	58.3072	0
	High	cYScGEFGHIQK	5	8	8	P62633-7;P62633-6;P62633;P62633-2;P62633-3;P62633-4;P62633-5;P62633-8	C1(Nethylmaleimide); C4(gluta-biotin)	0	44497591	0	1.165e-05	1.5674	2	1947.82	-0.766514	72.1748	0
	High	TSEVNcYR	6	8	8	P62633-7;P62633-6;P62633;P62633-2;P62633-3;P62633-4;P62633-5;P62633-8	C6(gluta-biotin)	0	6.80355e+07	0	0.004116	1.50635	2	1422.61	-2.58057	43.0363	0
	High	DcDHADEQK	4	8	8	P62633-7;P62633-6;P62633;P62633-2;P62633-3;P62633-4;P62633-5;P62633-8	C2(gluta-biotin)	0	1.77349e+07	0	0.002204	1.22139	2	1511.59	-0.460354	20.5417	0
P62633	Cellular nucleic acid-binding protein OS=Homo sapiens GN=CNBP PE=1 SV=1 - [CNBP_HUMAN]	12.1066	36.72	1	0	6	31	5.81733e+07	177	19.4496	7.7085
	A2	Sequence	# PSMs	# Proteins	# Protein Groups	Protein Group Accessions	Modifications	ΔCn	Area	q-Value	PEP	XCorr	Charge	MH+ [Da]	ΔM [ppm]	RT [min]	# Missed Cleavages
	High	DcDLQEDAcYNcGR	5	4	4	P62633-7;P62633;P62633-2;P62633-3	C2(Nethylmaleimide); C9(Nethylmaleimide); C12(gluta-biotin)	0	5.80977e+07	0	7.324e-13	1.83948	2	2305.86	-2.71134	76.5621	0
	High	cGESGHLAR	3	8	8	P62633-7;P62633-6;P62633;P62633-2;P62633-3;P62633-4;P62633-5;P62633-8	C1(gluta-biotin)	0	8987480	0	0.0001367	1.76922	2	1380.61	-1.56733	35.8684	0
	High	cGETGHVAINcSK	8	8	8	P62633-7;P62633-6;P62633;P62633-2;P62633-3;P62633-4;P62633-5;P62633-8	C1(gluta-biotin); C11(Nethylmaleimide)	0	4.83866e+07	0	2.096e-07	1.70093	2	1894.83	2.77081	58.3072	0
	High	cYScGEFGHIQK	5	8	8	P62633-7;P62633-6;P62633;P62633-2;P62633-3;P62633-4;P62633-5;P62633-8	C1(Nethylmaleimide); C4(gluta-biotin)	0	44497591	0	1.165e-05	1.5674	2	1947.82	-0.766514	72.1748	0
	High	TSEVNcYR	6	8	8	P62633-7;P62633-6;P62633;P62633-2;P62633-3;P62633-4;P62633-5;P62633-8	C6(gluta-biotin)	0	6.80355e+07	0	0.004116	1.50635	2	1422.61	-2.58057	43.0363	0
	High	DcDHADEQK	4	8	8	P62633-7;P62633-6;P62633;P62633-2;P62633-3;P62633-4;P62633-5;P62633-8	C2(gluta-biotin)	0	1.77349e+07	0	0.002204	1.22139	2	1511.59	-0.460354	20.5417	0
P62633-2	Isoform 2 of Cellular nucleic acid-binding protein OS=Homo sapiens GN=CNBP - [CNBP_HUMAN]	12.1066	38.24	1	0	6	31	5.81733e+07	170	18.7292	7.7085
	A2	Sequence	# PSMs	# Proteins	# Protein Groups	Protein Group Accessions	Modifications	ΔCn	Area	q-Value	PEP	XCorr	Charge	MH+ [Da]	ΔM [ppm]	RT [min]	# Missed Cleavages
	High	DcDLQEDAcYNcGR	5	4	4	P62633-7;P62633;P62633-2;P62633-3	C2(Nethylmaleimide); C9(Nethylmaleimide); C12(gluta-biotin)	0	5.80977e+07	0	7.324e-13	1.83948	2	2305.86	-2.71134	76.5621	0
	High	cGESGHLAR	3	8	8	P62633-7;P62633-6;P62633;P62633-2;P62633-3;P62633-4;P62633-5;P62633-8	C1(gluta-biotin)	0	8987480	0	0.0001367	1.76922	2	1380.61	-1.56733	35.8684	0
	High	cGETGHVAINcSK	8	8	8	P62633-7;P62633-6;P62633;P62633-2;P62633-3;P62633-4;P62633-5;P62633-8	C1(gluta-biotin); C11(Nethylmaleimide)	0	4.83866e+07	0	2.096e-07	1.70093	2	1894.83	2.77081	58.3072	0
	High	cYScGEFGHIQK	5	8	8	P62633-7;P62633-6;P62633;P62633-2;P62633-3;P62633-4;P62633-5;P62633-8	C1(Nethylmaleimide); C4(gluta-biotin)	0	44497591	0	1.165e-05	1.5674	2	1947.82	-0.766514	72.1748	0
	High	TSEVNcYR	6	8	8	P62633-7;P62633-6;P62633;P62633-2;P62633-3;P62633-4;P62633-5;P62633-8	C6(gluta-biotin)	0	6.80355e+07	0	0.004116	1.50635	2	1422.61	-2.58057	43.0363	0
	High	DcDHADEQK	4	8	8	P62633-7;P62633-6;P62633;P62633-2;P62633-3;P62633-4;P62633-5;P62633-8	C2(gluta-biotin)	0	1.77349e+07	0	0.002204	1.22139	2	1511.59	-0.460354	20.5417	0
P62633-3	Isoform 3 of Cellular nucleic acid-binding protein OS=Homo sapiens GN=CNBP - [CNBP_HUMAN]	12.1066	38.92	1	0	6	31	5.81733e+07	167	18.4	7.7085
	A2	Sequence	# PSMs	# Proteins	# Protein Groups	Protein Group Accessions	Modifications	ΔCn	Area	q-Value	PEP	XCorr	Charge	MH+ [Da]	ΔM [ppm]	RT [min]	# Missed Cleavages
	High	DcDLQEDAcYNcGR	5	4	4	P62633-7;P62633;P62633-2;P62633-3	C2(Nethylmaleimide); C9(Nethylmaleimide); C12(gluta-biotin)	0	5.80977e+07	0	7.324e-13	1.83948	2	2305.86	-2.71134	76.5621	0
	High	cGESGHLAR	3	8	8	P62633-7;P62633-6;P62633;P62633-2;P62633-3;P62633-4;P62633-5;P62633-8	C1(gluta-biotin)	0	8987480	0	0.0001367	1.76922	2	1380.61	-1.56733	35.8684	0
	High	cGETGHVAINcSK	8	8	8	P62633-7;P62633-6;P62633;P62633-2;P62633-3;P62633-4;P62633-5;P62633-8	C1(gluta-biotin); C11(Nethylmaleimide)	0	4.83866e+07	0	2.096e-07	1.70093	2	1894.83	2.77081	58.3072	0
	High	cYScGEFGHIQK	5	8	8	P62633-7;P62633-6;P62633;P62633-2;P62633-3;P62633-4;P62633-5;P62633-8	C1(Nethylmaleimide); C4(gluta-biotin)	0	44497591	0	1.165e-05	1.5674	2	1947.82	-0.766514	72.1748	0
	High	TSEVNcYR	6	8	8	P62633-7;P62633-6;P62633;P62633-2;P62633-3;P62633-4;P62633-5;P62633-8	C6(gluta-biotin)	0	6.80355e+07	0	0.004116	1.50635	2	1422.61	-2.58057	43.0363	0
	High	DcDHADEQK	4	8	8	P62633-7;P62633-6;P62633;P62633-2;P62633-3;P62633-4;P62633-5;P62633-8	C2(gluta-biotin)	0	1.77349e+07	0	0.002204	1.22139	2	1511.59	-0.460354	20.5417	0
P46777	60S ribosomal protein L5 OS=Homo sapiens GN=RPL5 PE=1 SV=3 - [RL5_HUMAN]	12.0664	10.44	1	0	3	16	3.48212e+07	297	34.3407	9.71533
	A2	Sequence	# PSMs	# Proteins	# Protein Groups	Protein Group Accessions	Modifications	ΔCn	Area	q-Value	PEP	XCorr	Charge	MH+ [Da]	ΔM [ppm]	RT [min]	# Missed Cleavages
	High	IEGDMIVcAAYAHELPK	7	2	2	P46777;Q5T7N0	C8(gluta-biotin)	0	5.37173e+07	0	8.56e-09	2.43554	3	2311.09	-1.12486	77.9845	0
	High	VTNRDIIcQIAYAR	6	2	2	P46777;Q5T7N0	C8(gluta-biotin)	0	1.9461e+07	0	5.899e-06	2.21698	2	2087.05	-0.00118199	74.1646	1
	High	DIIcQIAYAR	3	2	2	P46777;Q5T7N0	C4(gluta-biotin)	0	3.12853e+07	0	2.752e-07	2.05088	2	1616.79	-1.34932	78.4071	0
Q5T7N0	60S ribosomal protein L5 (Fragment) OS=Homo sapiens GN=RPL5 PE=1 SV=2 - [Q5T7N0_HUMAN]	12.0664	23.85	1	0	3	16	3.48212e+07	130	14.1052	7.78174
	A2	Sequence	# PSMs	# Proteins	# Protein Groups	Protein Group Accessions	Modifications	ΔCn	Area	q-Value	PEP	XCorr	Charge	MH+ [Da]	ΔM [ppm]	RT [min]	# Missed Cleavages
	High	IEGDMIVcAAYAHELPK	7	2	2	P46777;Q5T7N0	C8(gluta-biotin)	0	5.37173e+07	0	8.56e-09	2.43554	3	2311.09	-1.12486	77.9845	0
	High	VTNRDIIcQIAYAR	6	2	2	P46777;Q5T7N0	C8(gluta-biotin)	0	1.9461e+07	0	5.899e-06	2.21698	2	2087.05	-0.00118199	74.1646	1
	High	DIIcQIAYAR	3	2	2	P46777;Q5T7N0	C4(gluta-biotin)	0	3.12853e+07	0	2.752e-07	2.05088	2	1616.79	-1.34932	78.4071	0
E9PKE3	Heat shock cognate 71 kDa protein OS=Homo sapiens GN=HSPA8 PE=1 SV=1 - [E9PKE3_HUMAN]	11.9194	6.86	1	0	3	11	1.61192e+08	627	68.7632	5.51611
	A2	Sequence	# PSMs	# Proteins	# Protein Groups	Protein Group Accessions	Modifications	ΔCn	Area	q-Value	PEP	XCorr	Charge	MH+ [Da]	ΔM [ppm]	RT [min]	# Missed Cleavages
	High	GPAVGIDLGTTYScVGVFQHGK	4	11	11	E9PI65;E9PK54;E9PKE3;E9PLF4;E9PN25;E9PNE6;E9PPY6;E9PQK7;E9PQQ4;P11142;P11142-2	C14(gluta-biotin)	0	5.61378e+07	0	1.568e-13	2.98239	3	2657.28	-2.07509	80.4023	0
	High	VcNPIITK	6	5	5	A8K7Q2;E9PKE3;E9PNE6;E9PS65;P11142	C2(gluta-biotin)	0	424424628	0	0.004109	1.74618	2	1338.69	-1.66885	58.6421	0
	High	TTPSYVAFTDTER	1	19	19	E9PI65;E9PK54;E9PKE3;E9PLF4;E9PN25;E9PNE6;E9PPY6;E9PQK7;E9PQQ4;P0DMV9;P0DMV8-2;P11142;P11142-2;P17066;P34931;P48741;P54652;Q53FA3;A0A0G2JIW1		0	3.01508e+06	0	0.001835	0.90303	2	1487.7	0.348541	55.4167	0
E9PNE6	Heat shock cognate 71 kDa protein OS=Homo sapiens GN=HSPA8 PE=1 SV=1 - [E9PNE6_HUMAN]	11.9194	8.6	1	0	3	11	1.61192e+08	500	54.9421	5.68115
	A2	Sequence	# PSMs	# Proteins	# Protein Groups	Protein Group Accessions	Modifications	ΔCn	Area	q-Value	PEP	XCorr	Charge	MH+ [Da]	ΔM [ppm]	RT [min]	# Missed Cleavages
	High	GPAVGIDLGTTYScVGVFQHGK	4	11	11	E9PI65;E9PK54;E9PKE3;E9PLF4;E9PN25;E9PNE6;E9PPY6;E9PQK7;E9PQQ4;P11142;P11142-2	C14(gluta-biotin)	0	5.61378e+07	0	1.568e-13	2.98239	3	2657.28	-2.07509	80.4023	0
	High	VcNPIITK	6	5	5	A8K7Q2;E9PKE3;E9PNE6;E9PS65;P11142	C2(gluta-biotin)	0	424424628	0	0.004109	1.74618	2	1338.69	-1.66885	58.6421	0
	High	TTPSYVAFTDTER	1	19	19	E9PI65;E9PK54;E9PKE3;E9PLF4;E9PN25;E9PNE6;E9PPY6;E9PQK7;E9PQQ4;P0DMV9;P0DMV8-2;P11142;P11142-2;P17066;P34931;P48741;P54652;Q53FA3;A0A0G2JIW1		0	3.01508e+06	0	0.001835	0.90303	2	1487.7	0.348541	55.4167	0
P11142	Heat shock cognate 71 kDa protein OS=Homo sapiens GN=HSPA8 PE=1 SV=1 - [HSP7C_HUMAN]	11.9194	6.66	1	0	3	11	1.61192e+08	646	70.8542	5.51611
	A2	Sequence	# PSMs	# Proteins	# Protein Groups	Protein Group Accessions	Modifications	ΔCn	Area	q-Value	PEP	XCorr	Charge	MH+ [Da]	ΔM [ppm]	RT [min]	# Missed Cleavages
	High	GPAVGIDLGTTYScVGVFQHGK	4	11	11	E9PI65;E9PK54;E9PKE3;E9PLF4;E9PN25;E9PNE6;E9PPY6;E9PQK7;E9PQQ4;P11142;P11142-2	C14(gluta-biotin)	0	5.61378e+07	0	1.568e-13	2.98239	3	2657.28	-2.07509	80.4023	0
	High	VcNPIITK	6	5	5	A8K7Q2;E9PKE3;E9PNE6;E9PS65;P11142	C2(gluta-biotin)	0	424424628	0	0.004109	1.74618	2	1338.69	-1.66885	58.6421	0
	High	TTPSYVAFTDTER	1	19	19	E9PI65;E9PK54;E9PKE3;E9PLF4;E9PN25;E9PNE6;E9PPY6;E9PQK7;E9PQQ4;P0DMV9;P0DMV8-2;P11142;P11142-2;P17066;P34931;P48741;P54652;Q53FA3;A0A0G2JIW1		0	3.01508e+06	0	0.001835	0.90303	2	1487.7	0.348541	55.4167	0
P14866	Heterogeneous nuclear ribonucleoprotein L OS=Homo sapiens GN=HNRNPL PE=1 SV=2 - [HNRPL_HUMAN]	11.6566	11.04	1	0	5	13	3.24104e+07	589	64.0924	8.22119
	A2	Sequence	# PSMs	# Proteins	# Protein Groups	Protein Group Accessions	Modifications	ΔCn	Area	q-Value	PEP	XCorr	Charge	MH+ [Da]	ΔM [ppm]	RT [min]	# Missed Cleavages
	High	VFNVFcLYGNVEK	3	5	5	P14866;P14866-2;M0QXS5;M0QYT0;M0R076	C6(gluta-biotin)	0	1.48346e+07	0	4.753e-13	2.89233	2	1982.95	-0.674799	84.5676	0
	High	ASLNGADIYSGccTLK	5	5	5	P14866;P14866-2;M0QXS5;M0R1W6;B4DVF8	C12(Nethylmaleimide); C13(gluta-biotin)	0	3.39176e+07	0	4.13e-05	1.89122	2	2191.98	-0.851783	77.8962	0
	High	QPAIMPGQSYGLEDGScSYK	2	4	4	P14866;P14866-2;M0QXS5;M0QYT0	C17(gluta-biotin)	0	6.73642e+06	0	0.0004925	1.39224	3	2582.14	0.918458	71.8743	0
	High	QPAIMPGQSYGLEDGScSYKDFSESR	1	4	4	P14866;P14866-2;M0QXS5;M0QYT0	C17(gluta-biotin)	0	2.16158e+07	0	0.0006375	1.09595	3	3303.44	-0.498	74.3395	1
	High	LcFSTAQHAS	2	3	3	P14866;P14866-2;M0QXS5	C2(gluta-biotin)	0	4.16978e+07	0	0.00231	0.933932	2	1515.67	-1.6964	59.0679	0
P14866-2	Isoform 2 of Heterogeneous nuclear ribonucleoprotein L OS=Homo sapiens GN=HNRNPL - [HNRPL_HUMAN]	11.6566	14.25	1	0	5	13	3.24104e+07	456	50.5285	7.50342
	A2	Sequence	# PSMs	# Proteins	# Protein Groups	Protein Group Accessions	Modifications	ΔCn	Area	q-Value	PEP	XCorr	Charge	MH+ [Da]	ΔM [ppm]	RT [min]	# Missed Cleavages
	High	VFNVFcLYGNVEK	3	5	5	P14866;P14866-2;M0QXS5;M0QYT0;M0R076	C6(gluta-biotin)	0	1.48346e+07	0	4.753e-13	2.89233	2	1982.95	-0.674799	84.5676	0
	High	ASLNGADIYSGccTLK	5	5	5	P14866;P14866-2;M0QXS5;M0R1W6;B4DVF8	C12(Nethylmaleimide); C13(gluta-biotin)	0	3.39176e+07	0	4.13e-05	1.89122	2	2191.98	-0.851783	77.8962	0
	High	QPAIMPGQSYGLEDGScSYK	2	4	4	P14866;P14866-2;M0QXS5;M0QYT0	C17(gluta-biotin)	0	6.73642e+06	0	0.0004925	1.39224	3	2582.14	0.918458	71.8743	0
	High	QPAIMPGQSYGLEDGScSYKDFSESR	1	4	4	P14866;P14866-2;M0QXS5;M0QYT0	C17(gluta-biotin)	0	2.16158e+07	0	0.0006375	1.09595	3	3303.44	-0.498	74.3395	1
	High	LcFSTAQHAS	2	3	3	P14866;P14866-2;M0QXS5	C2(gluta-biotin)	0	4.16978e+07	0	0.00231	0.933932	2	1515.67	-1.6964	59.0679	0
M0QXS5	Heterogeneous nuclear ribonucleoprotein L (Fragment) OS=Homo sapiens GN=HNRNPL PE=1 SV=1 - [M0QXS5_HUMAN]	11.6566	12.26	1	0	5	13	3.24104e+07	530	58.4353	6.78564
	A2	Sequence	# PSMs	# Proteins	# Protein Groups	Protein Group Accessions	Modifications	ΔCn	Area	q-Value	PEP	XCorr	Charge	MH+ [Da]	ΔM [ppm]	RT [min]	# Missed Cleavages
	High	VFNVFcLYGNVEK	3	5	5	P14866;P14866-2;M0QXS5;M0QYT0;M0R076	C6(gluta-biotin)	0	1.48346e+07	0	4.753e-13	2.89233	2	1982.95	-0.674799	84.5676	0
	High	ASLNGADIYSGccTLK	5	5	5	P14866;P14866-2;M0QXS5;M0R1W6;B4DVF8	C12(Nethylmaleimide); C13(gluta-biotin)	0	3.39176e+07	0	4.13e-05	1.89122	2	2191.98	-0.851783	77.8962	0
	High	QPAIMPGQSYGLEDGScSYK	2	4	4	P14866;P14866-2;M0QXS5;M0QYT0	C17(gluta-biotin)	0	6.73642e+06	0	0.0004925	1.39224	3	2582.14	0.918458	71.8743	0
	High	QPAIMPGQSYGLEDGScSYKDFSESR	1	4	4	P14866;P14866-2;M0QXS5;M0QYT0	C17(gluta-biotin)	0	2.16158e+07	0	0.0006375	1.09595	3	3303.44	-0.498	74.3395	1
	High	LcFSTAQHAS	2	3	3	P14866;P14866-2;M0QXS5	C2(gluta-biotin)	0	4.16978e+07	0	0.00231	0.933932	2	1515.67	-1.6964	59.0679	0
B4DV51	GTP-binding nuclear protein Ran OS=Homo sapiens GN=RAN PE=1 SV=1 - [B4DV51_HUMAN]	11.6315	14.84	1	0	3	11	5.94029e+07	128	14.7216	6.31592
	A2	Sequence	# PSMs	# Proteins	# Protein Groups	Protein Group Accessions	Modifications	ΔCn	Area	q-Value	PEP	XCorr	Charge	MH+ [Da]	ΔM [ppm]	RT [min]	# Missed Cleavages
	High	VcENIPIVLcGNK	3	5	5	B4DV51;B5MDF5;F5H018;J3KQE5;P62826	C2(Nethylmaleimide); C10(gluta-biotin)	0	4.74623e+07	0	6.159e-09	2.2829	2	1977.96	-1.50091	81.2919	0
	High	VcENIPIVLcGNKVDIK	7	5	5	B4DV51;B5MDF5;F5H018;J3KQE5;P62826	C2(Nethylmaleimide); C10(gluta-biotin)	0	9.77854e+07	0	2.216e-06	2.07327	3	2433.23	-2.17713	80.9627	1
	High	VcENIPIVLcGNKVDIKDR	1	5	5	B4DV51;B5MDF5;F5H018;J3KQE5;P62826	C2(Nethylmaleimide); C10(gluta-biotin)	0	3.29611e+07	0.003	0.01879	1.51737	3	2704.36	-1.33367	77.9375	2
B5MDF5	GTP-binding nuclear protein Ran OS=Homo sapiens GN=RAN PE=1 SV=1 - [B5MDF5_HUMAN]	11.6315	8.15	1	0	3	11	5.94029e+07	233	26.2075	7.00537
	A2	Sequence	# PSMs	# Proteins	# Protein Groups	Protein Group Accessions	Modifications	ΔCn	Area	q-Value	PEP	XCorr	Charge	MH+ [Da]	ΔM [ppm]	RT [min]	# Missed Cleavages
	High	VcENIPIVLcGNK	3	5	5	B4DV51;B5MDF5;F5H018;J3KQE5;P62826	C2(Nethylmaleimide); C10(gluta-biotin)	0	4.74623e+07	0	6.159e-09	2.2829	2	1977.96	-1.50091	81.2919	0
	High	VcENIPIVLcGNKVDIK	7	5	5	B4DV51;B5MDF5;F5H018;J3KQE5;P62826	C2(Nethylmaleimide); C10(gluta-biotin)	0	9.77854e+07	0	2.216e-06	2.07327	3	2433.23	-2.17713	80.9627	1
	High	VcENIPIVLcGNKVDIKDR	1	5	5	B4DV51;B5MDF5;F5H018;J3KQE5;P62826	C2(Nethylmaleimide); C10(gluta-biotin)	0	3.29611e+07	0.003	0.01879	1.51737	3	2704.36	-1.33367	77.9375	2
F5H018	GTP-binding nuclear protein Ran (Fragment) OS=Homo sapiens GN=RAN PE=1 SV=7 - [F5H018_HUMAN]	11.6315	9.55	1	0	3	11	5.94029e+07	199	22.5207	8.73389
	A2	Sequence	# PSMs	# Proteins	# Protein Groups	Protein Group Accessions	Modifications	ΔCn	Area	q-Value	PEP	XCorr	Charge	MH+ [Da]	ΔM [ppm]	RT [min]	# Missed Cleavages
	High	VcENIPIVLcGNK	3	5	5	B4DV51;B5MDF5;F5H018;J3KQE5;P62826	C2(Nethylmaleimide); C10(gluta-biotin)	0	4.74623e+07	0	6.159e-09	2.2829	2	1977.96	-1.50091	81.2919	0
	High	VcENIPIVLcGNKVDIK	7	5	5	B4DV51;B5MDF5;F5H018;J3KQE5;P62826	C2(Nethylmaleimide); C10(gluta-biotin)	0	9.77854e+07	0	2.216e-06	2.07327	3	2433.23	-2.17713	80.9627	1
	High	VcENIPIVLcGNKVDIKDR	1	5	5	B4DV51;B5MDF5;F5H018;J3KQE5;P62826	C2(Nethylmaleimide); C10(gluta-biotin)	0	3.29611e+07	0.003	0.01879	1.51737	3	2704.36	-1.33367	77.9375	2
J3KQE5	GTP-binding nuclear protein Ran (Fragment) OS=Homo sapiens GN=RAN PE=1 SV=1 - [J3KQE5_HUMAN]	11.6315	8.12	1	0	3	11	5.94029e+07	234	26.7991	9.5835
	A2	Sequence	# PSMs	# Proteins	# Protein Groups	Protein Group Accessions	Modifications	ΔCn	Area	q-Value	PEP	XCorr	Charge	MH+ [Da]	ΔM [ppm]	RT [min]	# Missed Cleavages
	High	VcENIPIVLcGNK	3	5	5	B4DV51;B5MDF5;F5H018;J3KQE5;P62826	C2(Nethylmaleimide); C10(gluta-biotin)	0	4.74623e+07	0	6.159e-09	2.2829	2	1977.96	-1.50091	81.2919	0
	High	VcENIPIVLcGNKVDIK	7	5	5	B4DV51;B5MDF5;F5H018;J3KQE5;P62826	C2(Nethylmaleimide); C10(gluta-biotin)	0	9.77854e+07	0	2.216e-06	2.07327	3	2433.23	-2.17713	80.9627	1
	High	VcENIPIVLcGNKVDIKDR	1	5	5	B4DV51;B5MDF5;F5H018;J3KQE5;P62826	C2(Nethylmaleimide); C10(gluta-biotin)	0	3.29611e+07	0.003	0.01879	1.51737	3	2704.36	-1.33367	77.9375	2
P62826	GTP-binding nuclear protein Ran OS=Homo sapiens GN=RAN PE=1 SV=3 - [RAN_HUMAN]	11.6315	8.8	1	0	3	11	5.94029e+07	216	24.4076	7.48877
	A2	Sequence	# PSMs	# Proteins	# Protein Groups	Protein Group Accessions	Modifications	ΔCn	Area	q-Value	PEP	XCorr	Charge	MH+ [Da]	ΔM [ppm]	RT [min]	# Missed Cleavages
	High	VcENIPIVLcGNK	3	5	5	B4DV51;B5MDF5;F5H018;J3KQE5;P62826	C2(Nethylmaleimide); C10(gluta-biotin)	0	4.74623e+07	0	6.159e-09	2.2829	2	1977.96	-1.50091	81.2919	0
	High	VcENIPIVLcGNKVDIK	7	5	5	B4DV51;B5MDF5;F5H018;J3KQE5;P62826	C2(Nethylmaleimide); C10(gluta-biotin)	0	9.77854e+07	0	2.216e-06	2.07327	3	2433.23	-2.17713	80.9627	1
	High	VcENIPIVLcGNKVDIKDR	1	5	5	B4DV51;B5MDF5;F5H018;J3KQE5;P62826	C2(Nethylmaleimide); C10(gluta-biotin)	0	3.29611e+07	0.003	0.01879	1.51737	3	2704.36	-1.33367	77.9375	2
Q92598-4	Isoform 4 of Heat shock protein 105 kDa OS=Homo sapiens GN=HSPH1 - [HS105_HUMAN]	11.6101	3.84	1	0	3	9	3.33078e+07	860	97.3981	5.71924
	A2	Sequence	# PSMs	# Proteins	# Protein Groups	Protein Group Accessions	Modifications	ΔCn	Area	q-Value	PEP	XCorr	Charge	MH+ [Da]	ΔM [ppm]	RT [min]	# Missed Cleavages
	High	GcALQcAILSPAFK	5	11	11	Q92598-4;D6RJ96;E9PDE8;O95757;P34932;Q92598;Q92598-2;Q92598-3;A0A087WTS8;A0A087WYC1;A0A0A0MSM0	C2(Nethylmaleimide); C6(gluta-biotin)	0	7.79354e+07	0	3.59e-10	2.79267	2	1997.96	-0.734216	83.3608	0
	High	FIcEQDHQNFLR	3	5	5	Q92598-4;Q92598;Q92598-2;Q92598-3;A0A0A0MSM0	C3(gluta-biotin)	0	4.20743e+06	0	4.247e-09	1.97703	2	2000.91	-1.79433	66.9221	0
	High	LcGPYEK	1	5	5	Q92598-4;Q92598;Q92598-2;Q92598-3;A0A0A0MSM0	C2(gluta-biotin)	0	1.77805e+07	0.002	0.0152	1.03523	2	1260.57	-0.620258	49.1817	0
Q92598	Heat shock protein 105 kDa OS=Homo sapiens GN=HSPH1 PE=1 SV=1 - [HS105_HUMAN]	11.6101	3.85	1	0	3	9	3.33078e+07	858	96.8037	5.38916
	A2	Sequence	# PSMs	# Proteins	# Protein Groups	Protein Group Accessions	Modifications	ΔCn	Area	q-Value	PEP	XCorr	Charge	MH+ [Da]	ΔM [ppm]	RT [min]	# Missed Cleavages
	High	GcALQcAILSPAFK	5	11	11	Q92598-4;D6RJ96;E9PDE8;O95757;P34932;Q92598;Q92598-2;Q92598-3;A0A087WTS8;A0A087WYC1;A0A0A0MSM0	C2(Nethylmaleimide); C6(gluta-biotin)	0	7.79354e+07	0	3.59e-10	2.79267	2	1997.96	-0.734216	83.3608	0
	High	FIcEQDHQNFLR	3	5	5	Q92598-4;Q92598;Q92598-2;Q92598-3;A0A0A0MSM0	C3(gluta-biotin)	0	4.20743e+06	0	4.247e-09	1.97703	2	2000.91	-1.79433	66.9221	0
	High	LcGPYEK	1	5	5	Q92598-4;Q92598;Q92598-2;Q92598-3;A0A0A0MSM0	C2(gluta-biotin)	0	1.77805e+07	0.002	0.0152	1.03523	2	1260.57	-0.620258	49.1817	0
Q92598-2	Isoform Beta of Heat shock protein 105 kDa OS=Homo sapiens GN=HSPH1 - [HS105_HUMAN]	11.6101	4.05	1	0	3	9	3.33078e+07	814	92.0574	5.5542
	A2	Sequence	# PSMs	# Proteins	# Protein Groups	Protein Group Accessions	Modifications	ΔCn	Area	q-Value	PEP	XCorr	Charge	MH+ [Da]	ΔM [ppm]	RT [min]	# Missed Cleavages
	High	GcALQcAILSPAFK	5	11	11	Q92598-4;D6RJ96;E9PDE8;O95757;P34932;Q92598;Q92598-2;Q92598-3;A0A087WTS8;A0A087WYC1;A0A0A0MSM0	C2(Nethylmaleimide); C6(gluta-biotin)	0	7.79354e+07	0	3.59e-10	2.79267	2	1997.96	-0.734216	83.3608	0
	High	FIcEQDHQNFLR	3	5	5	Q92598-4;Q92598;Q92598-2;Q92598-3;A0A0A0MSM0	C3(gluta-biotin)	0	4.20743e+06	0	4.247e-09	1.97703	2	2000.91	-1.79433	66.9221	0
	High	LcGPYEK	1	5	5	Q92598-4;Q92598;Q92598-2;Q92598-3;A0A0A0MSM0	C2(gluta-biotin)	0	1.77805e+07	0.002	0.0152	1.03523	2	1260.57	-0.620258	49.1817	0
Q92598-3	Isoform 3 of Heat shock protein 105 kDa OS=Homo sapiens GN=HSPH1 - [HS105_HUMAN]	11.6101	4.04	1	0	3	9	3.33078e+07	817	92.1963	5.40186
	A2	Sequence	# PSMs	# Proteins	# Protein Groups	Protein Group Accessions	Modifications	ΔCn	Area	q-Value	PEP	XCorr	Charge	MH+ [Da]	ΔM [ppm]	RT [min]	# Missed Cleavages
	High	GcALQcAILSPAFK	5	11	11	Q92598-4;D6RJ96;E9PDE8;O95757;P34932;Q92598;Q92598-2;Q92598-3;A0A087WTS8;A0A087WYC1;A0A0A0MSM0	C2(Nethylmaleimide); C6(gluta-biotin)	0	7.79354e+07	0	3.59e-10	2.79267	2	1997.96	-0.734216	83.3608	0
	High	FIcEQDHQNFLR	3	5	5	Q92598-4;Q92598;Q92598-2;Q92598-3;A0A0A0MSM0	C3(gluta-biotin)	0	4.20743e+06	0	4.247e-09	1.97703	2	2000.91	-1.79433	66.9221	0
	High	LcGPYEK	1	5	5	Q92598-4;Q92598;Q92598-2;Q92598-3;A0A0A0MSM0	C2(gluta-biotin)	0	1.77805e+07	0.002	0.0152	1.03523	2	1260.57	-0.620258	49.1817	0
A0A0A0MSM0	Heat shock protein 105 kDa OS=Homo sapiens GN=HSPH1 PE=1 SV=1 - [A0A0A0MSM0_HUMAN]	11.6101	4.22	1	0	3	9	3.33078e+07	782	88.7857	5.60498
	A2	Sequence	# PSMs	# Proteins	# Protein Groups	Protein Group Accessions	Modifications	ΔCn	Area	q-Value	PEP	XCorr	Charge	MH+ [Da]	ΔM [ppm]	RT [min]	# Missed Cleavages
	High	GcALQcAILSPAFK	5	11	11	Q92598-4;D6RJ96;E9PDE8;O95757;P34932;Q92598;Q92598-2;Q92598-3;A0A087WTS8;A0A087WYC1;A0A0A0MSM0	C2(Nethylmaleimide); C6(gluta-biotin)	0	7.79354e+07	0	3.59e-10	2.79267	2	1997.96	-0.734216	83.3608	0
	High	FIcEQDHQNFLR	3	5	5	Q92598-4;Q92598;Q92598-2;Q92598-3;A0A0A0MSM0	C3(gluta-biotin)	0	4.20743e+06	0	4.247e-09	1.97703	2	2000.91	-1.79433	66.9221	0
	High	LcGPYEK	1	5	5	Q92598-4;Q92598;Q92598-2;Q92598-3;A0A0A0MSM0	C2(gluta-biotin)	0	1.77805e+07	0.002	0.0152	1.03523	2	1260.57	-0.620258	49.1817	0
B1APP6	ATP-dependent 6-phosphofructokinase, platelet type (Fragment) OS=Homo sapiens GN=PFKP PE=1 SV=1 - [B1APP6_HUMAN]	11.1213	9.17	1	0	1	5	2.18917e+07	240	26.0544	8.25049
	A2	Sequence	# PSMs	# Proteins	# Protein Groups	Protein Group Accessions	Modifications	ΔCn	Area	q-Value	PEP	XCorr	Charge	MH+ [Da]	ΔM [ppm]	RT [min]	# Missed Cleavages
	High	TNcNVAVINVGAPAAGMNAAVR	5	3	3	B1APP6;Q01813;Q01813-2	C3(gluta-biotin)	0	2.18917e+07	0	2.191e-16	2.59938	3	2564.25	0.181311	76.1978	0
Q01813	ATP-dependent 6-phosphofructokinase, platelet type OS=Homo sapiens GN=PFKP PE=1 SV=2 - [PFKAP_HUMAN]	11.1213	2.81	1	0	1	5	2.18917e+07	784	85.5415	7.54736
	A2	Sequence	# PSMs	# Proteins	# Protein Groups	Protein Group Accessions	Modifications	ΔCn	Area	q-Value	PEP	XCorr	Charge	MH+ [Da]	ΔM [ppm]	RT [min]	# Missed Cleavages
	High	TNcNVAVINVGAPAAGMNAAVR	5	3	3	B1APP6;Q01813;Q01813-2	C3(gluta-biotin)	0	2.18917e+07	0	2.191e-16	2.59938	3	2564.25	0.181311	76.1978	0
Q01813-2	Isoform 2 of ATP-dependent 6-phosphofructokinase, platelet type OS=Homo sapiens GN=PFKP - [PFKAP_HUMAN]	11.1213	2.84	1	0	1	5	2.18917e+07	776	85.2615	8.5874
	A2	Sequence	# PSMs	# Proteins	# Protein Groups	Protein Group Accessions	Modifications	ΔCn	Area	q-Value	PEP	XCorr	Charge	MH+ [Da]	ΔM [ppm]	RT [min]	# Missed Cleavages
	High	TNcNVAVINVGAPAAGMNAAVR	5	3	3	B1APP6;Q01813;Q01813-2	C3(gluta-biotin)	0	2.18917e+07	0	2.191e-16	2.59938	3	2564.25	0.181311	76.1978	0
Q02543	60S ribosomal protein L18a OS=Homo sapiens GN=RPL18A PE=1 SV=2 - [RL18A_HUMAN]	11.0681	21.59	1	0	4	12	4.04783e+07	176	20.7489	10.7114
	A2	Sequence	# PSMs	# Proteins	# Protein Groups	Protein Group Accessions	Modifications	ΔCn	Area	q-Value	PEP	XCorr	Charge	MH+ [Da]	ΔM [ppm]	RT [min]	# Missed Cleavages
	High	DLTTAGAVTQcYR	5	5	5	Q02543;M0R0P7;M0R117;M0R1A7;M0R3D6	C11(gluta-biotin)	0	71857969	0	1.397e-09	2.0689	2	1849.85	-2.28528	65.821	0
	High	SSGEIVYcGQVFEK	4	5	5	Q02543;M0R0P7;M0R117;M0R1A7;M0R3D6	C8(gluta-biotin)	0	43469626	0	2.705e-07	1.74743	2	1996.91	-1.1695	73.9014	0
	High	EYRDLTTAGAVTQcYR	1	5	5	Q02543;M0R0P7;M0R117;M0R1A7;M0R3D6	C14(gluta-biotin)	0	6.10718e+06	0	8.262e-05	1.48108	2	2298.05	-4.55245	63.0236	1
	High	cHTPPLYR	2	2	2	Q02543;M0R117	C1(gluta-biotin)	0	0	0	0.002296	1.0609	2	1437.67	-1.30773	53.4644	0
M0R0P7	60S ribosomal protein L18a OS=Homo sapiens GN=RPL18A PE=1 SV=1 - [M0R0P7_HUMAN]	11.0681	21.9	1	0	3	10	4.04783e+07	137	16.1665	10.6675
	A2	Sequence	# PSMs	# Proteins	# Protein Groups	Protein Group Accessions	Modifications	ΔCn	Area	q-Value	PEP	XCorr	Charge	MH+ [Da]	ΔM [ppm]	RT [min]	# Missed Cleavages
	High	DLTTAGAVTQcYR	5	5	5	Q02543;M0R0P7;M0R117;M0R1A7;M0R3D6	C11(gluta-biotin)	0	71857969	0	1.397e-09	2.0689	2	1849.85	-2.28528	65.821	0
	High	SSGEIVYcGQVFEK	4	5	5	Q02543;M0R0P7;M0R117;M0R1A7;M0R3D6	C8(gluta-biotin)	0	43469626	0	2.705e-07	1.74743	2	1996.91	-1.1695	73.9014	0
	High	EYRDLTTAGAVTQcYR	1	5	5	Q02543;M0R0P7;M0R117;M0R1A7;M0R3D6	C14(gluta-biotin)	0	6.10718e+06	0	8.262e-05	1.48108	2	2298.05	-4.55245	63.0236	1
M0R117	60S ribosomal protein L18a OS=Homo sapiens GN=RPL18A PE=1 SV=1 - [M0R117_HUMAN]	11.0681	24.68	1	0	4	12	4.04783e+07	154	18.0673	10.4771
	A2	Sequence	# PSMs	# Proteins	# Protein Groups	Protein Group Accessions	Modifications	ΔCn	Area	q-Value	PEP	XCorr	Charge	MH+ [Da]	ΔM [ppm]	RT [min]	# Missed Cleavages
	High	DLTTAGAVTQcYR	5	5	5	Q02543;M0R0P7;M0R117;M0R1A7;M0R3D6	C11(gluta-biotin)	0	71857969	0	1.397e-09	2.0689	2	1849.85	-2.28528	65.821	0
	High	SSGEIVYcGQVFEK	4	5	5	Q02543;M0R0P7;M0R117;M0R1A7;M0R3D6	C8(gluta-biotin)	0	43469626	0	2.705e-07	1.74743	2	1996.91	-1.1695	73.9014	0
	High	EYRDLTTAGAVTQcYR	1	5	5	Q02543;M0R0P7;M0R117;M0R1A7;M0R3D6	C14(gluta-biotin)	0	6.10718e+06	0	8.262e-05	1.48108	2	2298.05	-4.55245	63.0236	1
	High	cHTPPLYR	2	2	2	Q02543;M0R117	C1(gluta-biotin)	0	0	0	0.002296	1.0609	2	1437.67	-1.30773	53.4644	0
M0R1A7	60S ribosomal protein L18a OS=Homo sapiens GN=RPL18A PE=1 SV=1 - [M0R1A7_HUMAN]	11.0681	20.41	1	0	3	10	4.04783e+07	147	17.4662	10.8872
	A2	Sequence	# PSMs	# Proteins	# Protein Groups	Protein Group Accessions	Modifications	ΔCn	Area	q-Value	PEP	XCorr	Charge	MH+ [Da]	ΔM [ppm]	RT [min]	# Missed Cleavages
	High	DLTTAGAVTQcYR	5	5	5	Q02543;M0R0P7;M0R117;M0R1A7;M0R3D6	C11(gluta-biotin)	0	71857969	0	1.397e-09	2.0689	2	1849.85	-2.28528	65.821	0
	High	SSGEIVYcGQVFEK	4	5	5	Q02543;M0R0P7;M0R117;M0R1A7;M0R3D6	C8(gluta-biotin)	0	43469626	0	2.705e-07	1.74743	2	1996.91	-1.1695	73.9014	0
	High	EYRDLTTAGAVTQcYR	1	5	5	Q02543;M0R0P7;M0R117;M0R1A7;M0R3D6	C14(gluta-biotin)	0	6.10718e+06	0	8.262e-05	1.48108	2	2298.05	-4.55245	63.0236	1
M0R3D6	60S ribosomal protein L18a (Fragment) OS=Homo sapiens GN=RPL18A PE=1 SV=1 - [M0R3D6_HUMAN]	11.0681	21.28	1	0	3	10	4.04783e+07	141	16.7038	10.77
	A2	Sequence	# PSMs	# Proteins	# Protein Groups	Protein Group Accessions	Modifications	ΔCn	Area	q-Value	PEP	XCorr	Charge	MH+ [Da]	ΔM [ppm]	RT [min]	# Missed Cleavages
	High	DLTTAGAVTQcYR	5	5	5	Q02543;M0R0P7;M0R117;M0R1A7;M0R3D6	C11(gluta-biotin)	0	71857969	0	1.397e-09	2.0689	2	1849.85	-2.28528	65.821	0
	High	SSGEIVYcGQVFEK	4	5	5	Q02543;M0R0P7;M0R117;M0R1A7;M0R3D6	C8(gluta-biotin)	0	43469626	0	2.705e-07	1.74743	2	1996.91	-1.1695	73.9014	0
	High	EYRDLTTAGAVTQcYR	1	5	5	Q02543;M0R0P7;M0R117;M0R1A7;M0R3D6	C14(gluta-biotin)	0	6.10718e+06	0	8.262e-05	1.48108	2	2298.05	-4.55245	63.0236	1
H7C5W9	Sarcoplasmic/endoplasmic reticulum calcium ATPase 2 (Fragment) OS=Homo sapiens GN=ATP2A2 PE=1 SV=1 - [H7C5W9_HUMAN]	10.9843	8.68	1	0	6	17	1.99938e+07	933	102.523	5.59229
	A2	Sequence	# PSMs	# Proteins	# Protein Groups	Protein Group Accessions	Modifications	ΔCn	Area	q-Value	PEP	XCorr	Charge	MH+ [Da]	ΔM [ppm]	RT [min]	# Missed Cleavages
	High	VGEATETALTcLVEK	3	13	13	H7C5W9;P16615;P16615-2;P16615-3;P16615-4;P16615-5;Q93084;Q93084-2;Q93084-3;Q93084-4;Q93084-5;Q93084-6;Q93084-7	C11(gluta-biotin)	0	2.47387e+07	0	6.242e-08	2.21281	2	2014.98	-0.727387	79.0301	0
	High	SLPSVETLGcTSVIcSDK	1	17	17	O14983-3;H3BTW4;H7C5W9;O14983;O14983-2;P16615;P16615-2;P16615-3;P16615-4;P16615-5;Q93084;Q93084-2;Q93084-3;Q93084-4;Q93084-5;Q93084-6;Q93084-7	C10(gluta-biotin); C15(Nethylmaleimide)	0	1.93563e+07	0	9.055e-07	1.80105	2	2415.12	-1.84372	81.6023	0
	High	TGTLTTNQMSVcR	3	13	13	H7C5W9;P16615;P16615-2;P16615-3;P16615-4;P16615-5;Q93084;Q93084-2;Q93084-3;Q93084-4;Q93084-5;Q93084-6;Q93084-7	C12(gluta-biotin)	0	1.58863e+07	0	0.0009138	1.7599	2	1862.85	-0.550968	59.2612	0
	High	SMSVYcTPNKPSR	4	6	6	H7C5W9;P16615;P16615-2;P16615-3;P16615-4;P16615-5	C6(gluta-biotin)	0	1.08387e+07	0	0.000601	1.59787	2	1920.88	0.239695	48.9376	1
	High	DAcLNAR	5	6	6	H7C5W9;P16615;P16615-2;P16615-3;P16615-4;P16615-5	C3(gluta-biotin)	0	1.529e+07	0.001	0.008763	1.27493	2	1213.54	-1.36262	43.9602	0
	High	NYLEPGKEcVQPATK	1	3	3	H7C5W9;P16615;P16615-4	C9(gluta-biotin)	0	4651307	0.002	0.01269	1.26669	2	2128.02	-1.80228	52.8727	1
P16615	Sarcoplasmic/endoplasmic reticulum calcium ATPase 2 OS=Homo sapiens GN=ATP2A2 PE=1 SV=1 - [AT2A2_HUMAN]	10.9843	7.77	1	0	6	17	1.99938e+07	1042	114.683	5.33838
	A2	Sequence	# PSMs	# Proteins	# Protein Groups	Protein Group Accessions	Modifications	ΔCn	Area	q-Value	PEP	XCorr	Charge	MH+ [Da]	ΔM [ppm]	RT [min]	# Missed Cleavages
	High	VGEATETALTcLVEK	3	13	13	H7C5W9;P16615;P16615-2;P16615-3;P16615-4;P16615-5;Q93084;Q93084-2;Q93084-3;Q93084-4;Q93084-5;Q93084-6;Q93084-7	C11(gluta-biotin)	0	2.47387e+07	0	6.242e-08	2.21281	2	2014.98	-0.727387	79.0301	0
	High	SLPSVETLGcTSVIcSDK	1	17	17	O14983-3;H3BTW4;H7C5W9;O14983;O14983-2;P16615;P16615-2;P16615-3;P16615-4;P16615-5;Q93084;Q93084-2;Q93084-3;Q93084-4;Q93084-5;Q93084-6;Q93084-7	C10(gluta-biotin); C15(Nethylmaleimide)	0	1.93563e+07	0	9.055e-07	1.80105	2	2415.12	-1.84372	81.6023	0
	High	TGTLTTNQMSVcR	3	13	13	H7C5W9;P16615;P16615-2;P16615-3;P16615-4;P16615-5;Q93084;Q93084-2;Q93084-3;Q93084-4;Q93084-5;Q93084-6;Q93084-7	C12(gluta-biotin)	0	1.58863e+07	0	0.0009138	1.7599	2	1862.85	-0.550968	59.2612	0
	High	SMSVYcTPNKPSR	4	6	6	H7C5W9;P16615;P16615-2;P16615-3;P16615-4;P16615-5	C6(gluta-biotin)	0	1.08387e+07	0	0.000601	1.59787	2	1920.88	0.239695	48.9376	1
	High	DAcLNAR	5	6	6	H7C5W9;P16615;P16615-2;P16615-3;P16615-4;P16615-5	C3(gluta-biotin)	0	1.529e+07	0.001	0.008763	1.27493	2	1213.54	-1.36262	43.9602	0
	High	NYLEPGKEcVQPATK	1	3	3	H7C5W9;P16615;P16615-4	C9(gluta-biotin)	0	4651307	0.002	0.01269	1.26669	2	2128.02	-1.80228	52.8727	1
P16615-2	Isoform 2 of Sarcoplasmic/endoplasmic reticulum calcium ATPase 2 OS=Homo sapiens GN=ATP2A2 - [AT2A2_HUMAN]	10.9843	6.62	1	0	5	16	1.99938e+07	997	109.62	5.36377
	A2	Sequence	# PSMs	# Proteins	# Protein Groups	Protein Group Accessions	Modifications	ΔCn	Area	q-Value	PEP	XCorr	Charge	MH+ [Da]	ΔM [ppm]	RT [min]	# Missed Cleavages
	High	VGEATETALTcLVEK	3	13	13	H7C5W9;P16615;P16615-2;P16615-3;P16615-4;P16615-5;Q93084;Q93084-2;Q93084-3;Q93084-4;Q93084-5;Q93084-6;Q93084-7	C11(gluta-biotin)	0	2.47387e+07	0	6.242e-08	2.21281	2	2014.98	-0.727387	79.0301	0
	High	SLPSVETLGcTSVIcSDK	1	17	17	O14983-3;H3BTW4;H7C5W9;O14983;O14983-2;P16615;P16615-2;P16615-3;P16615-4;P16615-5;Q93084;Q93084-2;Q93084-3;Q93084-4;Q93084-5;Q93084-6;Q93084-7	C10(gluta-biotin); C15(Nethylmaleimide)	0	1.93563e+07	0	9.055e-07	1.80105	2	2415.12	-1.84372	81.6023	0
	High	TGTLTTNQMSVcR	3	13	13	H7C5W9;P16615;P16615-2;P16615-3;P16615-4;P16615-5;Q93084;Q93084-2;Q93084-3;Q93084-4;Q93084-5;Q93084-6;Q93084-7	C12(gluta-biotin)	0	1.58863e+07	0	0.0009138	1.7599	2	1862.85	-0.550968	59.2612	0
	High	SMSVYcTPNKPSR	4	6	6	H7C5W9;P16615;P16615-2;P16615-3;P16615-4;P16615-5	C6(gluta-biotin)	0	1.08387e+07	0	0.000601	1.59787	2	1920.88	0.239695	48.9376	1
	High	DAcLNAR	5	6	6	H7C5W9;P16615;P16615-2;P16615-3;P16615-4;P16615-5	C3(gluta-biotin)	0	1.529e+07	0.001	0.008763	1.27493	2	1213.54	-1.36262	43.9602	0
P16615-3	Isoform 3 of Sarcoplasmic/endoplasmic reticulum calcium ATPase 2 OS=Homo sapiens GN=ATP2A2 - [AT2A2_HUMAN]	10.9843	6.61	1	0	5	16	1.99938e+07	999	109.822	5.36377
	A2	Sequence	# PSMs	# Proteins	# Protein Groups	Protein Group Accessions	Modifications	ΔCn	Area	q-Value	PEP	XCorr	Charge	MH+ [Da]	ΔM [ppm]	RT [min]	# Missed Cleavages
	High	VGEATETALTcLVEK	3	13	13	H7C5W9;P16615;P16615-2;P16615-3;P16615-4;P16615-5;Q93084;Q93084-2;Q93084-3;Q93084-4;Q93084-5;Q93084-6;Q93084-7	C11(gluta-biotin)	0	2.47387e+07	0	6.242e-08	2.21281	2	2014.98	-0.727387	79.0301	0
	High	SLPSVETLGcTSVIcSDK	1	17	17	O14983-3;H3BTW4;H7C5W9;O14983;O14983-2;P16615;P16615-2;P16615-3;P16615-4;P16615-5;Q93084;Q93084-2;Q93084-3;Q93084-4;Q93084-5;Q93084-6;Q93084-7	C10(gluta-biotin); C15(Nethylmaleimide)	0	1.93563e+07	0	9.055e-07	1.80105	2	2415.12	-1.84372	81.6023	0
	High	TGTLTTNQMSVcR	3	13	13	H7C5W9;P16615;P16615-2;P16615-3;P16615-4;P16615-5;Q93084;Q93084-2;Q93084-3;Q93084-4;Q93084-5;Q93084-6;Q93084-7	C12(gluta-biotin)	0	1.58863e+07	0	0.0009138	1.7599	2	1862.85	-0.550968	59.2612	0
	High	SMSVYcTPNKPSR	4	6	6	H7C5W9;P16615;P16615-2;P16615-3;P16615-4;P16615-5	C6(gluta-biotin)	0	1.08387e+07	0	0.000601	1.59787	2	1920.88	0.239695	48.9376	1
	High	DAcLNAR	5	6	6	H7C5W9;P16615;P16615-2;P16615-3;P16615-4;P16615-5	C3(gluta-biotin)	0	1.529e+07	0.001	0.008763	1.27493	2	1213.54	-1.36262	43.9602	0
P16615-4	Isoform 4 of Sarcoplasmic/endoplasmic reticulum calcium ATPase 2 OS=Homo sapiens GN=ATP2A2 - [AT2A2_HUMAN]	10.9843	7.98	1	0	6	17	1.99938e+07	1015	111.775	5.30029
	A2	Sequence	# PSMs	# Proteins	# Protein Groups	Protein Group Accessions	Modifications	ΔCn	Area	q-Value	PEP	XCorr	Charge	MH+ [Da]	ΔM [ppm]	RT [min]	# Missed Cleavages
	High	VGEATETALTcLVEK	3	13	13	H7C5W9;P16615;P16615-2;P16615-3;P16615-4;P16615-5;Q93084;Q93084-2;Q93084-3;Q93084-4;Q93084-5;Q93084-6;Q93084-7	C11(gluta-biotin)	0	2.47387e+07	0	6.242e-08	2.21281	2	2014.98	-0.727387	79.0301	0
	High	SLPSVETLGcTSVIcSDK	1	17	17	O14983-3;H3BTW4;H7C5W9;O14983;O14983-2;P16615;P16615-2;P16615-3;P16615-4;P16615-5;Q93084;Q93084-2;Q93084-3;Q93084-4;Q93084-5;Q93084-6;Q93084-7	C10(gluta-biotin); C15(Nethylmaleimide)	0	1.93563e+07	0	9.055e-07	1.80105	2	2415.12	-1.84372	81.6023	0
	High	TGTLTTNQMSVcR	3	13	13	H7C5W9;P16615;P16615-2;P16615-3;P16615-4;P16615-5;Q93084;Q93084-2;Q93084-3;Q93084-4;Q93084-5;Q93084-6;Q93084-7	C12(gluta-biotin)	0	1.58863e+07	0	0.0009138	1.7599	2	1862.85	-0.550968	59.2612	0
	High	SMSVYcTPNKPSR	4	6	6	H7C5W9;P16615;P16615-2;P16615-3;P16615-4;P16615-5	C6(gluta-biotin)	0	1.08387e+07	0	0.000601	1.59787	2	1920.88	0.239695	48.9376	1
	High	DAcLNAR	5	6	6	H7C5W9;P16615;P16615-2;P16615-3;P16615-4;P16615-5	C3(gluta-biotin)	0	1.529e+07	0.001	0.008763	1.27493	2	1213.54	-1.36262	43.9602	0
	High	NYLEPGKEcVQPATK	1	3	3	H7C5W9;P16615;P16615-4	C9(gluta-biotin)	0	4651307	0.002	0.01269	1.26669	2	2128.02	-1.80228	52.8727	1
P16615-5	Isoform 5 of Sarcoplasmic/endoplasmic reticulum calcium ATPase 2 OS=Homo sapiens GN=ATP2A2 - [AT2A2_HUMAN]	10.9843	6.62	1	0	5	16	1.99938e+07	997	109.663	5.40186
	A2	Sequence	# PSMs	# Proteins	# Protein Groups	Protein Group Accessions	Modifications	ΔCn	Area	q-Value	PEP	XCorr	Charge	MH+ [Da]	ΔM [ppm]	RT [min]	# Missed Cleavages
	High	VGEATETALTcLVEK	3	13	13	H7C5W9;P16615;P16615-2;P16615-3;P16615-4;P16615-5;Q93084;Q93084-2;Q93084-3;Q93084-4;Q93084-5;Q93084-6;Q93084-7	C11(gluta-biotin)	0	2.47387e+07	0	6.242e-08	2.21281	2	2014.98	-0.727387	79.0301	0
	High	SLPSVETLGcTSVIcSDK	1	17	17	O14983-3;H3BTW4;H7C5W9;O14983;O14983-2;P16615;P16615-2;P16615-3;P16615-4;P16615-5;Q93084;Q93084-2;Q93084-3;Q93084-4;Q93084-5;Q93084-6;Q93084-7	C10(gluta-biotin); C15(Nethylmaleimide)	0	1.93563e+07	0	9.055e-07	1.80105	2	2415.12	-1.84372	81.6023	0
	High	TGTLTTNQMSVcR	3	13	13	H7C5W9;P16615;P16615-2;P16615-3;P16615-4;P16615-5;Q93084;Q93084-2;Q93084-3;Q93084-4;Q93084-5;Q93084-6;Q93084-7	C12(gluta-biotin)	0	1.58863e+07	0	0.0009138	1.7599	2	1862.85	-0.550968	59.2612	0
	High	SMSVYcTPNKPSR	4	6	6	H7C5W9;P16615;P16615-2;P16615-3;P16615-4;P16615-5	C6(gluta-biotin)	0	1.08387e+07	0	0.000601	1.59787	2	1920.88	0.239695	48.9376	1
	High	DAcLNAR	5	6	6	H7C5W9;P16615;P16615-2;P16615-3;P16615-4;P16615-5	C3(gluta-biotin)	0	1.529e+07	0.001	0.008763	1.27493	2	1213.54	-1.36262	43.9602	0
Q93084	Sarcoplasmic/endoplasmic reticulum calcium ATPase 3 OS=Homo sapiens GN=ATP2A3 PE=1 SV=2 - [AT2A3_HUMAN]	10.9843	4.41	1	0	3	7	1.99938e+07	1043	113.904	5.56689
	A2	Sequence	# PSMs	# Proteins	# Protein Groups	Protein Group Accessions	Modifications	ΔCn	Area	q-Value	PEP	XCorr	Charge	MH+ [Da]	ΔM [ppm]	RT [min]	# Missed Cleavages
	High	VGEATETALTcLVEK	3	13	13	H7C5W9;P16615;P16615-2;P16615-3;P16615-4;P16615-5;Q93084;Q93084-2;Q93084-3;Q93084-4;Q93084-5;Q93084-6;Q93084-7	C11(gluta-biotin)	0	2.47387e+07	0	6.242e-08	2.21281	2	2014.98	-0.727387	79.0301	0
	High	SLPSVETLGcTSVIcSDK	1	17	17	O14983-3;H3BTW4;H7C5W9;O14983;O14983-2;P16615;P16615-2;P16615-3;P16615-4;P16615-5;Q93084;Q93084-2;Q93084-3;Q93084-4;Q93084-5;Q93084-6;Q93084-7	C10(gluta-biotin); C15(Nethylmaleimide)	0	1.93563e+07	0	9.055e-07	1.80105	2	2415.12	-1.84372	81.6023	0
	High	TGTLTTNQMSVcR	3	13	13	H7C5W9;P16615;P16615-2;P16615-3;P16615-4;P16615-5;Q93084;Q93084-2;Q93084-3;Q93084-4;Q93084-5;Q93084-6;Q93084-7	C12(gluta-biotin)	0	1.58863e+07	0	0.0009138	1.7599	2	1862.85	-0.550968	59.2612	0
Q93084-2	Isoform SERCA3A of Sarcoplasmic/endoplasmic reticulum calcium ATPase 3 OS=Homo sapiens GN=ATP2A3 - [AT2A3_HUMAN]	10.9843	4.6	1	0	3	7	1.99938e+07	999	109.186	5.51611
	A2	Sequence	# PSMs	# Proteins	# Protein Groups	Protein Group Accessions	Modifications	ΔCn	Area	q-Value	PEP	XCorr	Charge	MH+ [Da]	ΔM [ppm]	RT [min]	# Missed Cleavages
	High	VGEATETALTcLVEK	3	13	13	H7C5W9;P16615;P16615-2;P16615-3;P16615-4;P16615-5;Q93084;Q93084-2;Q93084-3;Q93084-4;Q93084-5;Q93084-6;Q93084-7	C11(gluta-biotin)	0	2.47387e+07	0	6.242e-08	2.21281	2	2014.98	-0.727387	79.0301	0
	High	SLPSVETLGcTSVIcSDK	1	17	17	O14983-3;H3BTW4;H7C5W9;O14983;O14983-2;P16615;P16615-2;P16615-3;P16615-4;P16615-5;Q93084;Q93084-2;Q93084-3;Q93084-4;Q93084-5;Q93084-6;Q93084-7	C10(gluta-biotin); C15(Nethylmaleimide)	0	1.93563e+07	0	9.055e-07	1.80105	2	2415.12	-1.84372	81.6023	0
	High	TGTLTTNQMSVcR	3	13	13	H7C5W9;P16615;P16615-2;P16615-3;P16615-4;P16615-5;Q93084;Q93084-2;Q93084-3;Q93084-4;Q93084-5;Q93084-6;Q93084-7	C12(gluta-biotin)	0	1.58863e+07	0	0.0009138	1.7599	2	1862.85	-0.550968	59.2612	0
Q93084-3	Isoform SERCA3C of Sarcoplasmic/endoplasmic reticulum calcium ATPase 3 OS=Homo sapiens GN=ATP2A3 - [AT2A3_HUMAN]	10.9843	4.47	1	0	3	7	1.99938e+07	1029	112.418	5.79541
	A2	Sequence	# PSMs	# Proteins	# Protein Groups	Protein Group Accessions	Modifications	ΔCn	Area	q-Value	PEP	XCorr	Charge	MH+ [Da]	ΔM [ppm]	RT [min]	# Missed Cleavages
	High	VGEATETALTcLVEK	3	13	13	H7C5W9;P16615;P16615-2;P16615-3;P16615-4;P16615-5;Q93084;Q93084-2;Q93084-3;Q93084-4;Q93084-5;Q93084-6;Q93084-7	C11(gluta-biotin)	0	2.47387e+07	0	6.242e-08	2.21281	2	2014.98	-0.727387	79.0301	0
	High	SLPSVETLGcTSVIcSDK	1	17	17	O14983-3;H3BTW4;H7C5W9;O14983;O14983-2;P16615;P16615-2;P16615-3;P16615-4;P16615-5;Q93084;Q93084-2;Q93084-3;Q93084-4;Q93084-5;Q93084-6;Q93084-7	C10(gluta-biotin); C15(Nethylmaleimide)	0	1.93563e+07	0	9.055e-07	1.80105	2	2415.12	-1.84372	81.6023	0
	High	TGTLTTNQMSVcR	3	13	13	H7C5W9;P16615;P16615-2;P16615-3;P16615-4;P16615-5;Q93084;Q93084-2;Q93084-3;Q93084-4;Q93084-5;Q93084-6;Q93084-7	C12(gluta-biotin)	0	1.58863e+07	0	0.0009138	1.7599	2	1862.85	-0.550968	59.2612	0
Q93084-4	Isoform SERCA3G of Sarcoplasmic/endoplasmic reticulum calcium ATPase 3 OS=Homo sapiens GN=ATP2A3 - [AT2A3_HUMAN]	10.9843	4.61	1	0	3	7	1.99938e+07	998	109.057	5.56689
	A2	Sequence	# PSMs	# Proteins	# Protein Groups	Protein Group Accessions	Modifications	ΔCn	Area	q-Value	PEP	XCorr	Charge	MH+ [Da]	ΔM [ppm]	RT [min]	# Missed Cleavages
	High	VGEATETALTcLVEK	3	13	13	H7C5W9;P16615;P16615-2;P16615-3;P16615-4;P16615-5;Q93084;Q93084-2;Q93084-3;Q93084-4;Q93084-5;Q93084-6;Q93084-7	C11(gluta-biotin)	0	2.47387e+07	0	6.242e-08	2.21281	2	2014.98	-0.727387	79.0301	0
	High	SLPSVETLGcTSVIcSDK	1	17	17	O14983-3;H3BTW4;H7C5W9;O14983;O14983-2;P16615;P16615-2;P16615-3;P16615-4;P16615-5;Q93084;Q93084-2;Q93084-3;Q93084-4;Q93084-5;Q93084-6;Q93084-7	C10(gluta-biotin); C15(Nethylmaleimide)	0	1.93563e+07	0	9.055e-07	1.80105	2	2415.12	-1.84372	81.6023	0
	High	TGTLTTNQMSVcR	3	13	13	H7C5W9;P16615;P16615-2;P16615-3;P16615-4;P16615-5;Q93084;Q93084-2;Q93084-3;Q93084-4;Q93084-5;Q93084-6;Q93084-7	C12(gluta-biotin)	0	1.58863e+07	0	0.0009138	1.7599	2	1862.85	-0.550968	59.2612	0
Q93084-5	Isoform SERCA3E of Sarcoplasmic/endoplasmic reticulum calcium ATPase 3 OS=Homo sapiens GN=ATP2A3 - [AT2A3_HUMAN]	10.9843	4.37	1	0	3	7	1.99938e+07	1052	114.857	5.66846
	A2	Sequence	# PSMs	# Proteins	# Protein Groups	Protein Group Accessions	Modifications	ΔCn	Area	q-Value	PEP	XCorr	Charge	MH+ [Da]	ΔM [ppm]	RT [min]	# Missed Cleavages
	High	VGEATETALTcLVEK	3	13	13	H7C5W9;P16615;P16615-2;P16615-3;P16615-4;P16615-5;Q93084;Q93084-2;Q93084-3;Q93084-4;Q93084-5;Q93084-6;Q93084-7	C11(gluta-biotin)	0	2.47387e+07	0	6.242e-08	2.21281	2	2014.98	-0.727387	79.0301	0
	High	SLPSVETLGcTSVIcSDK	1	17	17	O14983-3;H3BTW4;H7C5W9;O14983;O14983-2;P16615;P16615-2;P16615-3;P16615-4;P16615-5;Q93084;Q93084-2;Q93084-3;Q93084-4;Q93084-5;Q93084-6;Q93084-7	C10(gluta-biotin); C15(Nethylmaleimide)	0	1.93563e+07	0	9.055e-07	1.80105	2	2415.12	-1.84372	81.6023	0
	High	TGTLTTNQMSVcR	3	13	13	H7C5W9;P16615;P16615-2;P16615-3;P16615-4;P16615-5;Q93084;Q93084-2;Q93084-3;Q93084-4;Q93084-5;Q93084-6;Q93084-7	C12(gluta-biotin)	0	1.58863e+07	0	0.0009138	1.7599	2	1862.85	-0.550968	59.2612	0
Q93084-6	Isoform SERCA3D of Sarcoplasmic/endoplasmic reticulum calcium ATPase 3 OS=Homo sapiens GN=ATP2A3 - [AT2A3_HUMAN]	10.9843	4.41	1	0	3	7	1.99938e+07	1044	114.057	5.74463
	A2	Sequence	# PSMs	# Proteins	# Protein Groups	Protein Group Accessions	Modifications	ΔCn	Area	q-Value	PEP	XCorr	Charge	MH+ [Da]	ΔM [ppm]	RT [min]	# Missed Cleavages
	High	VGEATETALTcLVEK	3	13	13	H7C5W9;P16615;P16615-2;P16615-3;P16615-4;P16615-5;Q93084;Q93084-2;Q93084-3;Q93084-4;Q93084-5;Q93084-6;Q93084-7	C11(gluta-biotin)	0	2.47387e+07	0	6.242e-08	2.21281	2	2014.98	-0.727387	79.0301	0
	High	SLPSVETLGcTSVIcSDK	1	17	17	O14983-3;H3BTW4;H7C5W9;O14983;O14983-2;P16615;P16615-2;P16615-3;P16615-4;P16615-5;Q93084;Q93084-2;Q93084-3;Q93084-4;Q93084-5;Q93084-6;Q93084-7	C10(gluta-biotin); C15(Nethylmaleimide)	0	1.93563e+07	0	9.055e-07	1.80105	2	2415.12	-1.84372	81.6023	0
	High	TGTLTTNQMSVcR	3	13	13	H7C5W9;P16615;P16615-2;P16615-3;P16615-4;P16615-5;Q93084;Q93084-2;Q93084-3;Q93084-4;Q93084-5;Q93084-6;Q93084-7	C12(gluta-biotin)	0	1.58863e+07	0	0.0009138	1.7599	2	1862.85	-0.550968	59.2612	0
Q93084-7	Isoform SERCA3F of Sarcoplasmic/endoplasmic reticulum calcium ATPase 3 OS=Homo sapiens GN=ATP2A3 - [AT2A3_HUMAN]	10.9843	4.45	1	0	3	7	1.99938e+07	1033	112.706	5.80811
	A2	Sequence	# PSMs	# Proteins	# Protein Groups	Protein Group Accessions	Modifications	ΔCn	Area	q-Value	PEP	XCorr	Charge	MH+ [Da]	ΔM [ppm]	RT [min]	# Missed Cleavages
	High	VGEATETALTcLVEK	3	13	13	H7C5W9;P16615;P16615-2;P16615-3;P16615-4;P16615-5;Q93084;Q93084-2;Q93084-3;Q93084-4;Q93084-5;Q93084-6;Q93084-7	C11(gluta-biotin)	0	2.47387e+07	0	6.242e-08	2.21281	2	2014.98	-0.727387	79.0301	0
	High	SLPSVETLGcTSVIcSDK	1	17	17	O14983-3;H3BTW4;H7C5W9;O14983;O14983-2;P16615;P16615-2;P16615-3;P16615-4;P16615-5;Q93084;Q93084-2;Q93084-3;Q93084-4;Q93084-5;Q93084-6;Q93084-7	C10(gluta-biotin); C15(Nethylmaleimide)	0	1.93563e+07	0	9.055e-07	1.80105	2	2415.12	-1.84372	81.6023	0
	High	TGTLTTNQMSVcR	3	13	13	H7C5W9;P16615;P16615-2;P16615-3;P16615-4;P16615-5;Q93084;Q93084-2;Q93084-3;Q93084-4;Q93084-5;Q93084-6;Q93084-7	C12(gluta-biotin)	0	1.58863e+07	0	0.0009138	1.7599	2	1862.85	-0.550968	59.2612	0
I3L3N5	Platelet-activating factor acetylhydrolase IB subunit alpha (Fragment) OS=Homo sapiens GN=PAFAH1B1 PE=1 SV=1 - [I3L3N5_HUMAN]	10.8783	15.38	1	0	2	6	1.33395e+07	208	23.6755	7.10791
	A2	Sequence	# PSMs	# Proteins	# Protein Groups	Protein Group Accessions	Modifications	ΔCn	Area	q-Value	PEP	XCorr	Charge	MH+ [Da]	ΔM [ppm]	RT [min]	# Missed Cleavages
	High	MVRPNQDGTLIAScSNDQTVR	4	2	2	I3L3N5;P43034	C14(gluta-biotin)	0	1.69363e+07	0	1.083e-05	2.78323	3	2756.29	-0.810007	60.0204	1
	High	MWEVQTGYcVK	2	3	3	I3L3N5;P43034;P43034-2	C9(gluta-biotin)	0	9.74277e+06	0	1.988e-08	2.03883	2	1794.8	-0.914951	74.9668	0
B1AKY9	Sodium/potassium-transporting ATPase subunit alpha OS=Homo sapiens GN=ATP1A2 PE=1 SV=1 - [B1AKY9_HUMAN]	10.7498	4.36	1	0	4	12	2.88348e+07	1009	110.792	5.59229
	A2	Sequence	# PSMs	# Proteins	# Protein Groups	Protein Group Accessions	Modifications	ΔCn	Area	q-Value	PEP	XCorr	Charge	MH+ [Da]	ΔM [ppm]	RT [min]	# Missed Cleavages
	High	NLEAVETLGSTSTIcSDK	5	14	14	B1AKY9;P13637-3;A0A0A0MT26;E9PRA5;P05023-4;P13637-2;H0Y7C1;P05023;P05023-2;P05023-3;P13637;P50993;Q13733;M0R116	C15(gluta-biotin)	0	1.88344e+07	0	1.739e-13	2.71851	2	2319.08	-0.777536	75.5644	0
	High	LIIVEGcQR	4	14	14	B1AKY9;P13637-3;A0A0A0MT26;P05023-4;P13637-2;H0Y7C1;P05023;P05023-3;P13637;P50993;P54707;P54707-2;Q13733;M0R116	C7(gluta-biotin)	0	5.60448e+07	0	0.0004962	1.66238	2	1481.76	-1.11739	65.9648	0
	High	IAGLcNR	1	9	9	B1AKY9;E9PRA5;P05023-4;H0Y7C1;P05023;P05023-2;P05023-3;P50993;Q13733	C5(gluta-biotin)	0	1.16252e+07	0.001	0.008734	1.11607	2	1197.59	-1.04667	54.2395	0
	High	AcVVHGSDLK	2	6	6	B1AKY9;P05023-4;H0Y7C1;P05023;P05023-3;P50993	C2(gluta-biotin)	0	2.91071e+06	0.002	0.01682	1.11747	2	1479.71	-1.34072	40.6826	0
P13637-3	Isoform 3 of Sodium/potassium-transporting ATPase subunit alpha-3 OS=Homo sapiens GN=ATP1A3 - [AT1A3_HUMAN]	10.7498	2.63	1	0	2	9	37439604	1026	112.987	5.37646
	A2	Sequence	# PSMs	# Proteins	# Protein Groups	Protein Group Accessions	Modifications	ΔCn	Area	q-Value	PEP	XCorr	Charge	MH+ [Da]	ΔM [ppm]	RT [min]	# Missed Cleavages
	High	NLEAVETLGSTSTIcSDK	5	14	14	B1AKY9;P13637-3;A0A0A0MT26;E9PRA5;P05023-4;P13637-2;H0Y7C1;P05023;P05023-2;P05023-3;P13637;P50993;Q13733;M0R116	C15(gluta-biotin)	0	1.88344e+07	0	1.739e-13	2.71851	2	2319.08	-0.777536	75.5644	0
	High	LIIVEGcQR	4	14	14	B1AKY9;P13637-3;A0A0A0MT26;P05023-4;P13637-2;H0Y7C1;P05023;P05023-3;P13637;P50993;P54707;P54707-2;Q13733;M0R116	C7(gluta-biotin)	0	5.60448e+07	0	0.0004962	1.66238	2	1481.76	-1.11739	65.9648	0
A0A0A0MT26	Sodium/potassium-transporting ATPase subunit alpha-3 OS=Homo sapiens GN=ATP1A3 PE=1 SV=1 - [A0A0A0MT26_HUMAN]	10.7498	2.2	1	0	2	9	37439604	1226	133.231	6.1001
	A2	Sequence	# PSMs	# Proteins	# Protein Groups	Protein Group Accessions	Modifications	ΔCn	Area	q-Value	PEP	XCorr	Charge	MH+ [Da]	ΔM [ppm]	RT [min]	# Missed Cleavages
	High	NLEAVETLGSTSTIcSDK	5	14	14	B1AKY9;P13637-3;A0A0A0MT26;E9PRA5;P05023-4;P13637-2;H0Y7C1;P05023;P05023-2;P05023-3;P13637;P50993;Q13733;M0R116	C15(gluta-biotin)	0	1.88344e+07	0	1.739e-13	2.71851	2	2319.08	-0.777536	75.5644	0
	High	LIIVEGcQR	4	14	14	B1AKY9;P13637-3;A0A0A0MT26;P05023-4;P13637-2;H0Y7C1;P05023;P05023-3;P13637;P50993;P54707;P54707-2;Q13733;M0R116	C7(gluta-biotin)	0	5.60448e+07	0	0.0004962	1.66238	2	1481.76	-1.11739	65.9648	0
P13637-2	Isoform 2 of Sodium/potassium-transporting ATPase subunit alpha-3 OS=Homo sapiens GN=ATP1A3 - [AT1A3_HUMAN]	10.7498	2.64	1	0	2	9	37439604	1024	113.062	5.38916
	A2	Sequence	# PSMs	# Proteins	# Protein Groups	Protein Group Accessions	Modifications	ΔCn	Area	q-Value	PEP	XCorr	Charge	MH+ [Da]	ΔM [ppm]	RT [min]	# Missed Cleavages
	High	NLEAVETLGSTSTIcSDK	5	14	14	B1AKY9;P13637-3;A0A0A0MT26;E9PRA5;P05023-4;P13637-2;H0Y7C1;P05023;P05023-2;P05023-3;P13637;P50993;Q13733;M0R116	C15(gluta-biotin)	0	1.88344e+07	0	1.739e-13	2.71851	2	2319.08	-0.777536	75.5644	0
	High	LIIVEGcQR	4	14	14	B1AKY9;P13637-3;A0A0A0MT26;P05023-4;P13637-2;H0Y7C1;P05023;P05023-3;P13637;P50993;P54707;P54707-2;Q13733;M0R116	C7(gluta-biotin)	0	5.60448e+07	0	0.0004962	1.66238	2	1481.76	-1.11739	65.9648	0
H0Y7C1	Sodium/potassium-transporting ATPase subunit alpha (Fragment) OS=Homo sapiens GN=ATP1A2 PE=1 SV=1 - [H0Y7C1_HUMAN]	10.7498	6.16	1	0	4	12	2.88348e+07	714	78.8565	5.88428
	A2	Sequence	# PSMs	# Proteins	# Protein Groups	Protein Group Accessions	Modifications	ΔCn	Area	q-Value	PEP	XCorr	Charge	MH+ [Da]	ΔM [ppm]	RT [min]	# Missed Cleavages
	High	NLEAVETLGSTSTIcSDK	5	14	14	B1AKY9;P13637-3;A0A0A0MT26;E9PRA5;P05023-4;P13637-2;H0Y7C1;P05023;P05023-2;P05023-3;P13637;P50993;Q13733;M0R116	C15(gluta-biotin)	0	1.88344e+07	0	1.739e-13	2.71851	2	2319.08	-0.777536	75.5644	0
	High	LIIVEGcQR	4	14	14	B1AKY9;P13637-3;A0A0A0MT26;P05023-4;P13637-2;H0Y7C1;P05023;P05023-3;P13637;P50993;P54707;P54707-2;Q13733;M0R116	C7(gluta-biotin)	0	5.60448e+07	0	0.0004962	1.66238	2	1481.76	-1.11739	65.9648	0
	High	IAGLcNR	1	9	9	B1AKY9;E9PRA5;P05023-4;H0Y7C1;P05023;P05023-2;P05023-3;P50993;Q13733	C5(gluta-biotin)	0	1.16252e+07	0.001	0.008734	1.11607	2	1197.59	-1.04667	54.2395	0
	High	AcVVHGSDLK	2	6	6	B1AKY9;P05023-4;H0Y7C1;P05023;P05023-3;P50993	C2(gluta-biotin)	0	2.91071e+06	0.002	0.01682	1.11747	2	1479.71	-1.34072	40.6826	0
P13637	Sodium/potassium-transporting ATPase subunit alpha-3 OS=Homo sapiens GN=ATP1A3 PE=1 SV=3 - [AT1A3_HUMAN]	10.7498	2.67	1	0	2	9	37439604	1013	111.677	5.37646
	A2	Sequence	# PSMs	# Proteins	# Protein Groups	Protein Group Accessions	Modifications	ΔCn	Area	q-Value	PEP	XCorr	Charge	MH+ [Da]	ΔM [ppm]	RT [min]	# Missed Cleavages
	High	NLEAVETLGSTSTIcSDK	5	14	14	B1AKY9;P13637-3;A0A0A0MT26;E9PRA5;P05023-4;P13637-2;H0Y7C1;P05023;P05023-2;P05023-3;P13637;P50993;Q13733;M0R116	C15(gluta-biotin)	0	1.88344e+07	0	1.739e-13	2.71851	2	2319.08	-0.777536	75.5644	0
	High	LIIVEGcQR	4	14	14	B1AKY9;P13637-3;A0A0A0MT26;P05023-4;P13637-2;H0Y7C1;P05023;P05023-3;P13637;P50993;P54707;P54707-2;Q13733;M0R116	C7(gluta-biotin)	0	5.60448e+07	0	0.0004962	1.66238	2	1481.76	-1.11739	65.9648	0
P50993	Sodium/potassium-transporting ATPase subunit alpha-2 OS=Homo sapiens GN=ATP1A2 PE=1 SV=1 - [AT1A2_HUMAN]	10.7498	4.31	1	0	4	12	2.88348e+07	1020	112.193	5.65576
	A2	Sequence	# PSMs	# Proteins	# Protein Groups	Protein Group Accessions	Modifications	ΔCn	Area	q-Value	PEP	XCorr	Charge	MH+ [Da]	ΔM [ppm]	RT [min]	# Missed Cleavages
	High	NLEAVETLGSTSTIcSDK	5	14	14	B1AKY9;P13637-3;A0A0A0MT26;E9PRA5;P05023-4;P13637-2;H0Y7C1;P05023;P05023-2;P05023-3;P13637;P50993;Q13733;M0R116	C15(gluta-biotin)	0	1.88344e+07	0	1.739e-13	2.71851	2	2319.08	-0.777536	75.5644	0
	High	LIIVEGcQR	4	14	14	B1AKY9;P13637-3;A0A0A0MT26;P05023-4;P13637-2;H0Y7C1;P05023;P05023-3;P13637;P50993;P54707;P54707-2;Q13733;M0R116	C7(gluta-biotin)	0	5.60448e+07	0	0.0004962	1.66238	2	1481.76	-1.11739	65.9648	0
	High	IAGLcNR	1	9	9	B1AKY9;E9PRA5;P05023-4;H0Y7C1;P05023;P05023-2;P05023-3;P50993;Q13733	C5(gluta-biotin)	0	1.16252e+07	0.001	0.008734	1.11607	2	1197.59	-1.04667	54.2395	0
	High	AcVVHGSDLK	2	6	6	B1AKY9;P05023-4;H0Y7C1;P05023;P05023-3;P50993	C2(gluta-biotin)	0	2.91071e+06	0.002	0.01682	1.11747	2	1479.71	-1.34072	40.6826	0
Q13733	Sodium/potassium-transporting ATPase subunit alpha-4 OS=Homo sapiens GN=ATP1A4 PE=1 SV=3 - [AT1A4_HUMAN]	10.7498	3.3	1	0	3	10	2.88348e+07	1029	114.093	6.63916
	A2	Sequence	# PSMs	# Proteins	# Protein Groups	Protein Group Accessions	Modifications	ΔCn	Area	q-Value	PEP	XCorr	Charge	MH+ [Da]	ΔM [ppm]	RT [min]	# Missed Cleavages
	High	NLEAVETLGSTSTIcSDK	5	14	14	B1AKY9;P13637-3;A0A0A0MT26;E9PRA5;P05023-4;P13637-2;H0Y7C1;P05023;P05023-2;P05023-3;P13637;P50993;Q13733;M0R116	C15(gluta-biotin)	0	1.88344e+07	0	1.739e-13	2.71851	2	2319.08	-0.777536	75.5644	0
	High	LIIVEGcQR	4	14	14	B1AKY9;P13637-3;A0A0A0MT26;P05023-4;P13637-2;H0Y7C1;P05023;P05023-3;P13637;P50993;P54707;P54707-2;Q13733;M0R116	C7(gluta-biotin)	0	5.60448e+07	0	0.0004962	1.66238	2	1481.76	-1.11739	65.9648	0
	High	IAGLcNR	1	9	9	B1AKY9;E9PRA5;P05023-4;H0Y7C1;P05023;P05023-2;P05023-3;P50993;Q13733	C5(gluta-biotin)	0	1.16252e+07	0.001	0.008734	1.11607	2	1197.59	-1.04667	54.2395	0
M0R116	Sodium/potassium-transporting ATPase subunit alpha OS=Homo sapiens GN=ATP1A3 PE=1 SV=1 - [M0R116_HUMAN]	10.7498	2.75	1	0	2	9	37439604	983	108.209	5.2749
	A2	Sequence	# PSMs	# Proteins	# Protein Groups	Protein Group Accessions	Modifications	ΔCn	Area	q-Value	PEP	XCorr	Charge	MH+ [Da]	ΔM [ppm]	RT [min]	# Missed Cleavages
	High	NLEAVETLGSTSTIcSDK	5	14	14	B1AKY9;P13637-3;A0A0A0MT26;E9PRA5;P05023-4;P13637-2;H0Y7C1;P05023;P05023-2;P05023-3;P13637;P50993;Q13733;M0R116	C15(gluta-biotin)	0	1.88344e+07	0	1.739e-13	2.71851	2	2319.08	-0.777536	75.5644	0
	High	LIIVEGcQR	4	14	14	B1AKY9;P13637-3;A0A0A0MT26;P05023-4;P13637-2;H0Y7C1;P05023;P05023-3;P13637;P50993;P54707;P54707-2;Q13733;M0R116	C7(gluta-biotin)	0	5.60448e+07	0	0.0004962	1.66238	2	1481.76	-1.11739	65.9648	0
C9JDS9	Tubulin alpha-4A chain (Fragment) OS=Homo sapiens GN=TUBA4A PE=1 SV=1 - [C9JDS9_HUMAN]	10.6247	15.38	1	0	1	5	1.13826e+08	156	17.6598	5.49072
	A2	Sequence	# PSMs	# Proteins	# Protein Groups	Protein Group Accessions	Modifications	ΔCn	Area	q-Value	PEP	XCorr	Charge	MH+ [Da]	ΔM [ppm]	RT [min]	# Missed Cleavages
	High	AYHEQLSVAEITNAcFEPANQMVK	5	11	11	P68366-2;C9JDS9;Q71U36-2;P68363;P68366;Q13748;Q13748-2;Q6PEY2;Q71U36;contaminant_ENSEMBL:ENSBTAP00000016242;P68363-2	C15(gluta-biotin)	0	1.13826e+08	0	5.801e-14	3.41611	3	3144.45	-2.33398	80.6792	0
D6R9F8	Threonine--tRNA ligase, cytoplasmic (Fragment) OS=Homo sapiens GN=TARS PE=1 SV=1 - [D6R9F8_HUMAN]	10.4313	17.05	1	0	1	7	7.08169e+07	129	14.1161	5.38916
	A2	Sequence	# PSMs	# Proteins	# Protein Groups	Protein Group Accessions	Modifications	ΔCn	Area	q-Value	PEP	XCorr	Charge	MH+ [Da]	ΔM [ppm]	RT [min]	# Missed Cleavages
	High	TTPYQIAcGISQGLADNTVIAK	7	2	2	D6R9F8;P26639	C8(gluta-biotin)	0	7.08169e+07	0	7.762e-16	3.18574	3	2715.34	-1.51436	84.6765	0
E7EQR6	T-complex protein 1 subunit alpha OS=Homo sapiens GN=TCP1 PE=1 SV=1 - [E7EQR6_HUMAN]	10.3319	4.99	1	0	2	5	2.13814e+07	401	43.858	7.7085
	A2	Sequence	# PSMs	# Proteins	# Protein Groups	Protein Group Accessions	Modifications	ΔCn	Area	q-Value	PEP	XCorr	Charge	MH+ [Da]	ΔM [ppm]	RT [min]	# Missed Cleavages
	High	IAcLDFSLQK	2	5	5	E7EQR6;E7ERF2;F5GZ03;F5H282;P17987	C3(gluta-biotin)	0	13140311	0	2.716e-07	2.8159	2	1588.78	-1.9648	80.1666	0
	High	IcDDELILIK	3	5	5	E7EQR6;E7ERF2;F5GZ03;F5H282;P17987	C2(gluta-biotin)	0	2.96225e+07	0	3.779e-09	2.17745	2	1625.82	-1.86716	80.8058	0
E7ERF2	T-complex protein 1 subunit alpha OS=Homo sapiens GN=TCP1 PE=1 SV=1 - [E7ERF2_HUMAN]	10.3319	4.62	1	0	2	5	2.13814e+07	433	46.8804	5.59229
	A2	Sequence	# PSMs	# Proteins	# Protein Groups	Protein Group Accessions	Modifications	ΔCn	Area	q-Value	PEP	XCorr	Charge	MH+ [Da]	ΔM [ppm]	RT [min]	# Missed Cleavages
	High	IAcLDFSLQK	2	5	5	E7EQR6;E7ERF2;F5GZ03;F5H282;P17987	C3(gluta-biotin)	0	13140311	0	2.716e-07	2.8159	2	1588.78	-1.9648	80.1666	0
	High	IcDDELILIK	3	5	5	E7EQR6;E7ERF2;F5GZ03;F5H282;P17987	C2(gluta-biotin)	0	2.96225e+07	0	3.779e-09	2.17745	2	1625.82	-1.86716	80.8058	0
F5GZ03	T-complex protein 1 subunit alpha (Fragment) OS=Homo sapiens GN=TCP1 PE=1 SV=1 - [F5GZ03_HUMAN]	10.3319	9.05	1	0	2	5	2.13814e+07	221	24.1427	7.04932
	A2	Sequence	# PSMs	# Proteins	# Protein Groups	Protein Group Accessions	Modifications	ΔCn	Area	q-Value	PEP	XCorr	Charge	MH+ [Da]	ΔM [ppm]	RT [min]	# Missed Cleavages
	High	IAcLDFSLQK	2	5	5	E7EQR6;E7ERF2;F5GZ03;F5H282;P17987	C3(gluta-biotin)	0	13140311	0	2.716e-07	2.8159	2	1588.78	-1.9648	80.1666	0
	High	IcDDELILIK	3	5	5	E7EQR6;E7ERF2;F5GZ03;F5H282;P17987	C2(gluta-biotin)	0	2.96225e+07	0	3.779e-09	2.17745	2	1625.82	-1.86716	80.8058	0
F5H282	T-complex protein 1 subunit alpha OS=Homo sapiens GN=TCP1 PE=1 SV=1 - [F5H282_HUMAN]	10.3319	6.02	1	0	2	5	2.13814e+07	332	36.4332	7.02002
	A2	Sequence	# PSMs	# Proteins	# Protein Groups	Protein Group Accessions	Modifications	ΔCn	Area	q-Value	PEP	XCorr	Charge	MH+ [Da]	ΔM [ppm]	RT [min]	# Missed Cleavages
	High	IAcLDFSLQK	2	5	5	E7EQR6;E7ERF2;F5GZ03;F5H282;P17987	C3(gluta-biotin)	0	13140311	0	2.716e-07	2.8159	2	1588.78	-1.9648	80.1666	0
	High	IcDDELILIK	3	5	5	E7EQR6;E7ERF2;F5GZ03;F5H282;P17987	C2(gluta-biotin)	0	2.96225e+07	0	3.779e-09	2.17745	2	1625.82	-1.86716	80.8058	0
P17987	T-complex protein 1 subunit alpha OS=Homo sapiens GN=TCP1 PE=1 SV=1 - [TCPA_HUMAN]	10.3319	3.6	1	0	2	5	2.13814e+07	556	60.3056	6.11279
	A2	Sequence	# PSMs	# Proteins	# Protein Groups	Protein Group Accessions	Modifications	ΔCn	Area	q-Value	PEP	XCorr	Charge	MH+ [Da]	ΔM [ppm]	RT [min]	# Missed Cleavages
	High	IAcLDFSLQK	2	5	5	E7EQR6;E7ERF2;F5GZ03;F5H282;P17987	C3(gluta-biotin)	0	13140311	0	2.716e-07	2.8159	2	1588.78	-1.9648	80.1666	0
	High	IcDDELILIK	3	5	5	E7EQR6;E7ERF2;F5GZ03;F5H282;P17987	C2(gluta-biotin)	0	2.96225e+07	0	3.779e-09	2.17745	2	1625.82	-1.86716	80.8058	0
A2A3R7	40S ribosomal protein S6 OS=Homo sapiens GN=RPS6 PE=1 SV=1 - [A2A3R7_HUMAN]	10.0744	15.38	1	0	2	7	7.06424e+06	91	10.4084	5.47803
	A2	Sequence	# PSMs	# Proteins	# Protein Groups	Protein Group Accessions	Modifications	ΔCn	Area	q-Value	PEP	XCorr	Charge	MH+ [Da]	ΔM [ppm]	RT [min]	# Missed Cleavages
	High	MKLNISFPATGcQK	5	2	2	A2A3R7;P62753	C12(gluta-biotin)	0	7.04068e+06	0	0.002379	2.15707	2	1988.97	-1.12425	74.0983	1
	High	LNISFPATGcQK	2	2	2	A2A3R7;P62753	C10(gluta-biotin)	0	7.08781e+06	0	1.063e-06	1.64204	2	1729.84	-1.02661	74.4683	0
P62753	40S ribosomal protein S6 OS=Homo sapiens GN=RPS6 PE=1 SV=1 - [RS6_HUMAN]	10.0744	5.62	1	0	2	7	7.06424e+06	249	28.663	10.8433
	A2	Sequence	# PSMs	# Proteins	# Protein Groups	Protein Group Accessions	Modifications	ΔCn	Area	q-Value	PEP	XCorr	Charge	MH+ [Da]	ΔM [ppm]	RT [min]	# Missed Cleavages
	High	MKLNISFPATGcQK	5	2	2	A2A3R7;P62753	C12(gluta-biotin)	0	7.04068e+06	0	0.002379	2.15707	2	1988.97	-1.12425	74.0983	1
	High	LNISFPATGcQK	2	2	2	A2A3R7;P62753	C10(gluta-biotin)	0	7.08781e+06	0	1.063e-06	1.64204	2	1729.84	-1.02661	74.4683	0
C9JIS1	Guanine nucleotide-binding protein G(I)/G(S)/G(T) subunit beta-2 (Fragment) OS=Homo sapiens GN=GNB2 PE=1 SV=1 - [C9JIS1_HUMAN]	9.97509	18.97	1	0	3	12	2.62794e+07	232	25.5215	7.03467
	A2	Sequence	# PSMs	# Proteins	# Protein Groups	Protein Group Accessions	Modifications	ΔCn	Area	q-Value	PEP	XCorr	Charge	MH+ [Da]	ΔM [ppm]	RT [min]	# Missed Cleavages
	High	TFVSGAcDASIK	4	5	5	P62879-2;C9JIS1;C9JXA5;E7EP32;P62879	C7(gluta-biotin)	0	3.76318e+07	0	5.302e-12	2.27685	2	1649.76	-1.31208	62.3683	0
	High	AcGDSTLTQITAGLDPVGR	1	4	4	C9JIS1;C9JXA5;C9JZN1;P62879	C2(gluta-biotin)	0	1.07587e+07	0	4.426e-11	1.89424	2	2326.11	-1.96988	81.7552	0
	High	ELPGHTGYLSccR	7	8	8	P62879-2;C9JIS1;C9JXA5;C9JZN1;E7EP32;H7C5J5;P62879;Q9HAV0	C11(gluta-biotin); C12(Nethylmaleimide)	0	3.04478e+07	0	7.5e-07	1.06087	2	2011.88	-1.445	68.1476	0
C9JXA5	Guanine nucleotide-binding protein G(I)/G(S)/G(T) subunit beta-2 (Fragment) OS=Homo sapiens GN=GNB2 PE=1 SV=1 - [C9JXA5_HUMAN]	9.97509	17.53	1	0	3	12	2.62794e+07	251	27.5434	6.75635
	A2	Sequence	# PSMs	# Proteins	# Protein Groups	Protein Group Accessions	Modifications	ΔCn	Area	q-Value	PEP	XCorr	Charge	MH+ [Da]	ΔM [ppm]	RT [min]	# Missed Cleavages
	High	TFVSGAcDASIK	4	5	5	P62879-2;C9JIS1;C9JXA5;E7EP32;P62879	C7(gluta-biotin)	0	3.76318e+07	0	5.302e-12	2.27685	2	1649.76	-1.31208	62.3683	0
	High	AcGDSTLTQITAGLDPVGR	1	4	4	C9JIS1;C9JXA5;C9JZN1;P62879	C2(gluta-biotin)	0	1.07587e+07	0	4.426e-11	1.89424	2	2326.11	-1.96988	81.7552	0
	High	ELPGHTGYLSccR	7	8	8	P62879-2;C9JIS1;C9JXA5;C9JZN1;E7EP32;H7C5J5;P62879;Q9HAV0	C11(gluta-biotin); C12(Nethylmaleimide)	0	3.04478e+07	0	7.5e-07	1.06087	2	2011.88	-1.445	68.1476	0
D6RFM5	Succinate dehydrogenase [ubiquinone] flavoprotein subunit, mitochondrial OS=Homo sapiens GN=SDHA PE=1 SV=1 - [D6RFM5_HUMAN]	9.87053	7.72	1	0	3	12	2.78584e+07	583	63.5267	7.23975
	A2	Sequence	# PSMs	# Proteins	# Protein Groups	Protein Group Accessions	Modifications	ΔCn	Area	q-Value	PEP	XCorr	Charge	MH+ [Da]	ΔM [ppm]	RT [min]	# Missed Cleavages
	High	AAFGLSEAGFNTAcVTK	3	5	5	D6RFM5;P31040-2;P31040;A0A087X1I3;P31040-3	C14(gluta-biotin)	0	1.54205e+07	0	2.272e-10	2.51811	2	2138	-1.79152	79.2445	0
	High	cccVADR	4	3	3	D6RFM5;P31040-2;P31040	C1(gluta-biotin); C2(Nethylmaleimide); C3(Nethylmaleimide)	0	1.57783e+07	0	0.00148	1.74368	2	1470.56	-1.27117	74.7101	0
	High	TYFScTSAHTSTGDGTAMITR	5	3	3	D6RFM5;P31040-2;P31040	C5(gluta-biotin)	0	5.23763e+07	0	4.452e-10	1.64248	2	2659.16	-1.05334	64.6428	0
P31040-2	Isoform 2 of Succinate dehydrogenase [ubiquinone] flavoprotein subunit, mitochondrial OS=Homo sapiens GN=SDHA - [SDHA_HUMAN]	9.87053	7.31	1	0	3	12	2.78584e+07	616	67.2569	8.11865
	A2	Sequence	# PSMs	# Proteins	# Protein Groups	Protein Group Accessions	Modifications	ΔCn	Area	q-Value	PEP	XCorr	Charge	MH+ [Da]	ΔM [ppm]	RT [min]	# Missed Cleavages
	High	AAFGLSEAGFNTAcVTK	3	5	5	D6RFM5;P31040-2;P31040;A0A087X1I3;P31040-3	C14(gluta-biotin)	0	1.54205e+07	0	2.272e-10	2.51811	2	2138	-1.79152	79.2445	0
	High	cccVADR	4	3	3	D6RFM5;P31040-2;P31040	C1(gluta-biotin); C2(Nethylmaleimide); C3(Nethylmaleimide)	0	1.57783e+07	0	0.00148	1.74368	2	1470.56	-1.27117	74.7101	0
	High	TYFScTSAHTSTGDGTAMITR	5	3	3	D6RFM5;P31040-2;P31040	C5(gluta-biotin)	0	5.23763e+07	0	4.452e-10	1.64248	2	2659.16	-1.05334	64.6428	0
P31040	Succinate dehydrogenase [ubiquinone] flavoprotein subunit, mitochondrial OS=Homo sapiens GN=SDHA PE=1 SV=2 - [SDHA_HUMAN]	9.87053	6.78	1	0	3	12	2.78584e+07	664	72.6453	7.38623
	A2	Sequence	# PSMs	# Proteins	# Protein Groups	Protein Group Accessions	Modifications	ΔCn	Area	q-Value	PEP	XCorr	Charge	MH+ [Da]	ΔM [ppm]	RT [min]	# Missed Cleavages
	High	AAFGLSEAGFNTAcVTK	3	5	5	D6RFM5;P31040-2;P31040;A0A087X1I3;P31040-3	C14(gluta-biotin)	0	1.54205e+07	0	2.272e-10	2.51811	2	2138	-1.79152	79.2445	0
	High	cccVADR	4	3	3	D6RFM5;P31040-2;P31040	C1(gluta-biotin); C2(Nethylmaleimide); C3(Nethylmaleimide)	0	1.57783e+07	0	0.00148	1.74368	2	1470.56	-1.27117	74.7101	0
	High	TYFScTSAHTSTGDGTAMITR	5	3	3	D6RFM5;P31040-2;P31040	C5(gluta-biotin)	0	5.23763e+07	0	4.452e-10	1.64248	2	2659.16	-1.05334	64.6428	0
P62873-2	Isoform 2 of Guanine nucleotide-binding protein G(I)/G(S)/G(T) subunit beta-1 OS=Homo sapiens GN=GNB1 - [GBB1_HUMAN]	9.86416	7.53	1	0	2	10	1.57831e+07	332	36.2745	5.99854
	A2	Sequence	# PSMs	# Proteins	# Protein Groups	Protein Group Accessions	Modifications	ΔCn	Area	q-Value	PEP	XCorr	Charge	MH+ [Da]	ΔM [ppm]	RT [min]	# Missed Cleavages
	High	LFVSGAcDASAK	3	3	3	B3KVK2;P62873;P62873-2	C7(gluta-biotin)	0	2.23797e+07	0	4.991e-06	2.13545	2	1619.75	-1.67496	61.1097	0
	High	ELAGHTGYLSccR	7	5	5	B3KVK2;F6UT28;F6X3N5;P62873;P62873-2	C11(Nethylmaleimide); C12(gluta-biotin)	0	9.18649e+06	0	5.283e-07	1.74594	2	1985.86	-2.98809	66.3718	0
Q06210	Glutamine--fructose-6-phosphate aminotransferase [isomerizing] 1 OS=Homo sapiens GN=GFPT1 PE=1 SV=3 - [GFPT1_HUMAN]	9.70894	5.72	1	0	3	9	2.06897e+07	699	78.7563	7.10791
	A2	Sequence	# PSMs	# Proteins	# Protein Groups	Protein Group Accessions	Modifications	ΔCn	Area	q-Value	PEP	XCorr	Charge	MH+ [Da]	ΔM [ppm]	RT [min]	# Missed Cleavages
	High	VDSTTcLFPVEEK	3	2	2	Q06210;Q06210-2	C6(gluta-biotin)	0	2.05211e+07	0	1.93e-07	2.20765	2	1918.89	-1.63032	77.2245	0
	High	ETDcGVHINAGPEIGVASTK	5	3	3	O94808;Q06210;Q06210-2	C4(gluta-biotin)	0	2.81118e+07	0	5.602e-10	2.16178	2	2449.15	-0.594454	66.7164	0
	High	GScNLSR	1	2	2	Q06210;Q06210-2	C3(gluta-biotin)	0	1.34361e+07	0.005	0.03862	1.0793	2	1187.53	-0.54065	38.4108	0
Q06210-2	Isoform 2 of Glutamine--fructose-6-phosphate aminotransferase [isomerizing] 1 OS=Homo sapiens GN=GFPT1 - [GFPT1_HUMAN]	9.70894	5.87	1	0	3	9	2.06897e+07	681	76.7103	6.84424
	A2	Sequence	# PSMs	# Proteins	# Protein Groups	Protein Group Accessions	Modifications	ΔCn	Area	q-Value	PEP	XCorr	Charge	MH+ [Da]	ΔM [ppm]	RT [min]	# Missed Cleavages
	High	VDSTTcLFPVEEK	3	2	2	Q06210;Q06210-2	C6(gluta-biotin)	0	2.05211e+07	0	1.93e-07	2.20765	2	1918.89	-1.63032	77.2245	0
	High	ETDcGVHINAGPEIGVASTK	5	3	3	O94808;Q06210;Q06210-2	C4(gluta-biotin)	0	2.81118e+07	0	5.602e-10	2.16178	2	2449.15	-0.594454	66.7164	0
	High	GScNLSR	1	2	2	Q06210;Q06210-2	C3(gluta-biotin)	0	1.34361e+07	0.005	0.03862	1.0793	2	1187.53	-0.54065	38.4108	0
D6RJ96	Heat shock 70 kDa protein 4L (Fragment) OS=Homo sapiens GN=HSPA4L PE=1 SV=1 - [D6RJ96_HUMAN]	9.6331	2.64	1	0	1	5	7.79354e+07	531	59.1588	6.53662
	A2	Sequence	# PSMs	# Proteins	# Protein Groups	Protein Group Accessions	Modifications	ΔCn	Area	q-Value	PEP	XCorr	Charge	MH+ [Da]	ΔM [ppm]	RT [min]	# Missed Cleavages
	High	GcALQcAILSPAFK	5	11	11	Q92598-4;D6RJ96;E9PDE8;O95757;P34932;Q92598;Q92598-2;Q92598-3;A0A087WTS8;A0A087WYC1;A0A0A0MSM0	C2(Nethylmaleimide); C6(gluta-biotin)	0	7.79354e+07	0	3.59e-10	2.79267	2	1997.96	-0.734216	83.3608	0
E9PDE8	Heat shock 70 kDa protein 4L OS=Homo sapiens GN=HSPA4L PE=1 SV=1 - [E9PDE8_HUMAN]	9.6331	1.72	1	0	1	5	7.79354e+07	813	91.8954	6.0874
	A2	Sequence	# PSMs	# Proteins	# Protein Groups	Protein Group Accessions	Modifications	ΔCn	Area	q-Value	PEP	XCorr	Charge	MH+ [Da]	ΔM [ppm]	RT [min]	# Missed Cleavages
	High	GcALQcAILSPAFK	5	11	11	Q92598-4;D6RJ96;E9PDE8;O95757;P34932;Q92598;Q92598-2;Q92598-3;A0A087WTS8;A0A087WYC1;A0A0A0MSM0	C2(Nethylmaleimide); C6(gluta-biotin)	0	7.79354e+07	0	3.59e-10	2.79267	2	1997.96	-0.734216	83.3608	0
O95757	Heat shock 70 kDa protein 4L OS=Homo sapiens GN=HSPA4L PE=1 SV=3 - [HS74L_HUMAN]	9.6331	1.67	1	0	1	5	7.79354e+07	839	94.4525	5.88428
	A2	Sequence	# PSMs	# Proteins	# Protein Groups	Protein Group Accessions	Modifications	ΔCn	Area	q-Value	PEP	XCorr	Charge	MH+ [Da]	ΔM [ppm]	RT [min]	# Missed Cleavages
	High	GcALQcAILSPAFK	5	11	11	Q92598-4;D6RJ96;E9PDE8;O95757;P34932;Q92598;Q92598-2;Q92598-3;A0A087WTS8;A0A087WYC1;A0A0A0MSM0	C2(Nethylmaleimide); C6(gluta-biotin)	0	7.79354e+07	0	3.59e-10	2.79267	2	1997.96	-0.734216	83.3608	0
P45880	Voltage-dependent anion-selective channel protein 2 OS=Homo sapiens GN=VDAC2 PE=1 SV=2 - [VDAC2_HUMAN]	9.62179	27.55	1	0	5	15	3.83453e+07	294	31.5465	7.56201
	A2	Sequence	# PSMs	# Proteins	# Protein Groups	Protein Group Accessions	Modifications	ΔCn	Area	q-Value	PEP	XCorr	Charge	MH+ [Da]	ΔM [ppm]	RT [min]	# Missed Cleavages
	High	ScSGVEFSTSGSSNTDTGK	4	7	7	A2A3S1;P45880;P45880-1;P45880-2;Q5JSD1;Q5JSD2;A0A0A0MR02	C2(gluta-biotin)	0	2.58173e+07	0	7.008e-10	2.11791	2	2301.96	-1.11527	54.8262	0
	High	WcEYGLTFTEK	4	7	7	A2A3S1;P45880;P45880-1;P45880-2;Q5JSD1;Q5JSD2;A0A0A0MR02	C2(gluta-biotin)	0	7.06066e+07	0	4.768e-11	1.97	2	1827.81	-1.37362	80.0663	0
	High	WNTDNTLGTEIAIEDQIcQGLK	2	6	6	P45880;P45880-1;P45880-2;Q5JSD1;Q5JSD2;A0A0A0MR02	C18(gluta-biotin)	0	1.86119e+07	0	7.007e-08	1.92918	3	2913.37	-2.11688	85.3322	0
	High	ScSGVEFSTSGSSNTDTGKVTGTLETK	4	7	7	A2A3S1;P45880;P45880-1;P45880-2;Q5JSD1;Q5JSD2;A0A0A0MR02	C2(gluta-biotin)	0	17437305	0	6.271e-07	1.62859	3	3131.41	-0.60341	63.5349	1
	High	VcEDLDTSVNLAWTSGTNcTR	1	4	4	P45880;P45880-1;P45880-2;A0A0A0MR02	C2(Nethylmaleimide); C19(gluta-biotin)	0	9.8377e+06	0.001	0.007848	1.90071	2	2861.24	-4.53471	81.6136	0
P45880-1	Isoform 1 of Voltage-dependent anion-selective channel protein 2 OS=Homo sapiens GN=VDAC2 - [VDAC2_HUMAN]	9.62179	26.21	1	0	5	15	3.83453e+07	309	33.3505	7.59131
	A2	Sequence	# PSMs	# Proteins	# Protein Groups	Protein Group Accessions	Modifications	ΔCn	Area	q-Value	PEP	XCorr	Charge	MH+ [Da]	ΔM [ppm]	RT [min]	# Missed Cleavages
	High	ScSGVEFSTSGSSNTDTGK	4	7	7	A2A3S1;P45880;P45880-1;P45880-2;Q5JSD1;Q5JSD2;A0A0A0MR02	C2(gluta-biotin)	0	2.58173e+07	0	7.008e-10	2.11791	2	2301.96	-1.11527	54.8262	0
	High	WcEYGLTFTEK	4	7	7	A2A3S1;P45880;P45880-1;P45880-2;Q5JSD1;Q5JSD2;A0A0A0MR02	C2(gluta-biotin)	0	7.06066e+07	0	4.768e-11	1.97	2	1827.81	-1.37362	80.0663	0
	High	WNTDNTLGTEIAIEDQIcQGLK	2	6	6	P45880;P45880-1;P45880-2;Q5JSD1;Q5JSD2;A0A0A0MR02	C18(gluta-biotin)	0	1.86119e+07	0	7.007e-08	1.92918	3	2913.37	-2.11688	85.3322	0
	High	ScSGVEFSTSGSSNTDTGKVTGTLETK	4	7	7	A2A3S1;P45880;P45880-1;P45880-2;Q5JSD1;Q5JSD2;A0A0A0MR02	C2(gluta-biotin)	0	17437305	0	6.271e-07	1.62859	3	3131.41	-0.60341	63.5349	1
	High	VcEDLDTSVNLAWTSGTNcTR	1	4	4	P45880;P45880-1;P45880-2;A0A0A0MR02	C2(Nethylmaleimide); C19(gluta-biotin)	0	9.8377e+06	0.001	0.007848	1.90071	2	2861.24	-4.53471	81.6136	0
P45880-2	Isoform 2 of Voltage-dependent anion-selective channel protein 2 OS=Homo sapiens GN=VDAC2 - [VDAC2_HUMAN]	9.62179	28.62	1	0	5	15	3.83453e+07	283	30.393	7.1958
	A2	Sequence	# PSMs	# Proteins	# Protein Groups	Protein Group Accessions	Modifications	ΔCn	Area	q-Value	PEP	XCorr	Charge	MH+ [Da]	ΔM [ppm]	RT [min]	# Missed Cleavages
	High	ScSGVEFSTSGSSNTDTGK	4	7	7	A2A3S1;P45880;P45880-1;P45880-2;Q5JSD1;Q5JSD2;A0A0A0MR02	C2(gluta-biotin)	0	2.58173e+07	0	7.008e-10	2.11791	2	2301.96	-1.11527	54.8262	0
	High	WcEYGLTFTEK	4	7	7	A2A3S1;P45880;P45880-1;P45880-2;Q5JSD1;Q5JSD2;A0A0A0MR02	C2(gluta-biotin)	0	7.06066e+07	0	4.768e-11	1.97	2	1827.81	-1.37362	80.0663	0
	High	WNTDNTLGTEIAIEDQIcQGLK	2	6	6	P45880;P45880-1;P45880-2;Q5JSD1;Q5JSD2;A0A0A0MR02	C18(gluta-biotin)	0	1.86119e+07	0	7.007e-08	1.92918	3	2913.37	-2.11688	85.3322	0
	High	ScSGVEFSTSGSSNTDTGKVTGTLETK	4	7	7	A2A3S1;P45880;P45880-1;P45880-2;Q5JSD1;Q5JSD2;A0A0A0MR02	C2(gluta-biotin)	0	17437305	0	6.271e-07	1.62859	3	3131.41	-0.60341	63.5349	1
	High	VcEDLDTSVNLAWTSGTNcTR	1	4	4	P45880;P45880-1;P45880-2;A0A0A0MR02	C2(Nethylmaleimide); C19(gluta-biotin)	0	9.8377e+06	0.001	0.007848	1.90071	2	2861.24	-4.53471	81.6136	0
A0A0A0MR02	Voltage-dependent anion-selective channel protein 2 (Fragment) OS=Homo sapiens GN=VDAC2 PE=1 SV=1 - [A0A0A0MR02_HUMAN]	9.62179	28.72	1	0	5	15	3.83453e+07	282	30.3289	7.81104
	A2	Sequence	# PSMs	# Proteins	# Protein Groups	Protein Group Accessions	Modifications	ΔCn	Area	q-Value	PEP	XCorr	Charge	MH+ [Da]	ΔM [ppm]	RT [min]	# Missed Cleavages
	High	ScSGVEFSTSGSSNTDTGK	4	7	7	A2A3S1;P45880;P45880-1;P45880-2;Q5JSD1;Q5JSD2;A0A0A0MR02	C2(gluta-biotin)	0	2.58173e+07	0	7.008e-10	2.11791	2	2301.96	-1.11527	54.8262	0
	High	WcEYGLTFTEK	4	7	7	A2A3S1;P45880;P45880-1;P45880-2;Q5JSD1;Q5JSD2;A0A0A0MR02	C2(gluta-biotin)	0	7.06066e+07	0	4.768e-11	1.97	2	1827.81	-1.37362	80.0663	0
	High	WNTDNTLGTEIAIEDQIcQGLK	2	6	6	P45880;P45880-1;P45880-2;Q5JSD1;Q5JSD2;A0A0A0MR02	C18(gluta-biotin)	0	1.86119e+07	0	7.007e-08	1.92918	3	2913.37	-2.11688	85.3322	0
	High	ScSGVEFSTSGSSNTDTGKVTGTLETK	4	7	7	A2A3S1;P45880;P45880-1;P45880-2;Q5JSD1;Q5JSD2;A0A0A0MR02	C2(gluta-biotin)	0	17437305	0	6.271e-07	1.62859	3	3131.41	-0.60341	63.5349	1
	High	VcEDLDTSVNLAWTSGTNcTR	1	4	4	P45880;P45880-1;P45880-2;A0A0A0MR02	C2(Nethylmaleimide); C19(gluta-biotin)	0	9.8377e+06	0.001	0.007848	1.90071	2	2861.24	-4.53471	81.6136	0
P62241	40S ribosomal protein S8 OS=Homo sapiens GN=RPS8 PE=1 SV=2 - [RS8_HUMAN]	9.54049	12.98	1	1	2	9	4.86466e+07	208	24.1902	10.3159
	A2	Sequence	# PSMs	# Proteins	# Protein Groups	Protein Group Accessions	Modifications	ΔCn	Area	q-Value	PEP	XCorr	Charge	MH+ [Da]	ΔM [ppm]	RT [min]	# Missed Cleavages
	High	NcIVLIDSTPYR	5	2	2	P62241;Q5JR95	C2(gluta-biotin)	0	2.52795e+07	0	5.465e-08	2.18295	2	1844.9	-1.60555	78.9688	0
	High	LDVGNFSWGSEccTR	4	1	1	P62241	C12(gluta-biotin); C13(Nethylmaleimide)	0	7.20136e+07	0	2.054e-08	1.83181	2	2249.94	-1.58118	81.7923	0
P26639-2	Isoform 2 of Threonine--tRNA ligase, cytoplasmic OS=Homo sapiens GN=TARS - [SYTC_HUMAN]	9.4088	5.56	1	0	3	13	5.1787e+07	756	86.8056	6.771
	A2	Sequence	# PSMs	# Proteins	# Protein Groups	Protein Group Accessions	Modifications	ΔCn	Area	q-Value	PEP	XCorr	Charge	MH+ [Da]	ΔM [ppm]	RT [min]	# Missed Cleavages
	High	cGPLIDLcR	4	2	2	P26639-2;P26639	C1(Nethylmaleimide); C8(gluta-biotin)	0	3.92346e+07	0	2.814e-08	2.19801	2	1565.72	-1.64796	85.0048	0
	High	FMADIDLDPGcTLNKK	6	2	2	P26639-2;P26639	C11(gluta-biotin)	0	4.98249e+07	0	4.73e-07	1.86092	2	2232.04	-2.30057	76.5863	1
	High	QVMVVPVGPTcDEYAQK	3	2	2	P26639-2;P26639	C11(gluta-biotin)	0	6.63014e+07	0	0.003148	1.36803	2	2315.08	-2.63583	73.0746	0
O75083	WD repeat-containing protein 1 OS=Homo sapiens GN=WDR1 PE=1 SV=4 - [WDR1_HUMAN]	9.21249	14.69	1	0	5	12	1.44056e+07	606	66.1519	6.65381
	A2	Sequence	# PSMs	# Proteins	# Protein Groups	Protein Group Accessions	Modifications	ΔCn	Area	q-Value	PEP	XCorr	Charge	MH+ [Da]	ΔM [ppm]	RT [min]	# Missed Cleavages
	High	MTVDESGQLIScSMDDTVR	3	2	2	O75083;O75083-3	C12(gluta-biotin)	0	1.01823e+07	0	5.145e-08	2.63169	2	2538.09	-1.47135	78.6326	0
	High	KcFSIDNPGYEPEVVAVHPGGDTVAIGGVDGNVR	1	2	2	O75083;O75083-3	C2(gluta-biotin)	0	3.58797e+06	0	5.572e-05	1.97365	3	3919.89	3.98671	76.7656	1
	High	GPVTDVAYSHDGAFLAVcDASK	1	2	2	O75083;O75083-3	C18(gluta-biotin)	0	1.53526e+07	0	0.0001106	1.8599	3	2674.22	-1.30281	76.9958	0
	High	VcALGGSK	4	3	3	D6RD66;O75083;O75083-3	C2(gluta-biotin)	0	1.76818e+07	0	0.004379	1.65612	2	1185.57	-1.77842	46.749	0
	High	FVNcVR	3	3	3	D6RD66;O75083;O75083-3	C4(gluta-biotin)	0	0	0	0.002203	1.01702	2	1188.56	-1.88835	51.0255	0
O75083-3	Isoform 2 of WD repeat-containing protein 1 OS=Homo sapiens GN=WDR1 - [WDR1_HUMAN]	9.21249	19.1	1	0	5	12	1.44056e+07	466	50.662	6.52197
	A2	Sequence	# PSMs	# Proteins	# Protein Groups	Protein Group Accessions	Modifications	ΔCn	Area	q-Value	PEP	XCorr	Charge	MH+ [Da]	ΔM [ppm]	RT [min]	# Missed Cleavages
	High	MTVDESGQLIScSMDDTVR	3	2	2	O75083;O75083-3	C12(gluta-biotin)	0	1.01823e+07	0	5.145e-08	2.63169	2	2538.09	-1.47135	78.6326	0
	High	KcFSIDNPGYEPEVVAVHPGGDTVAIGGVDGNVR	1	2	2	O75083;O75083-3	C2(gluta-biotin)	0	3.58797e+06	0	5.572e-05	1.97365	3	3919.89	3.98671	76.7656	1
	High	GPVTDVAYSHDGAFLAVcDASK	1	2	2	O75083;O75083-3	C18(gluta-biotin)	0	1.53526e+07	0	0.0001106	1.8599	3	2674.22	-1.30281	76.9958	0
	High	VcALGGSK	4	3	3	D6RD66;O75083;O75083-3	C2(gluta-biotin)	0	1.76818e+07	0	0.004379	1.65612	2	1185.57	-1.77842	46.749	0
	High	FVNcVR	3	3	3	D6RD66;O75083;O75083-3	C4(gluta-biotin)	0	0	0	0.002203	1.01702	2	1188.56	-1.88835	51.0255	0
P40926-2	Isoform 2 of Malate dehydrogenase, mitochondrial OS=Homo sapiens GN=MDH2 - [MDHM_HUMAN]	9.19286	14.53	1	0	3	8	1.48477e+07	296	30.8552	8.42627
	A2	Sequence	# PSMs	# Proteins	# Protein Groups	Protein Group Accessions	Modifications	ΔCn	Area	q-Value	PEP	XCorr	Charge	MH+ [Da]	ΔM [ppm]	RT [min]	# Missed Cleavages
	High	GcDVVVIPAGVPR	3	2	2	P40926-2;P40926	C2(gluta-biotin)	0	1.52813e+07	0	1.328e-06	2.06077	2	1732.88	-1.90982	76.4169	0
	High	SQETEcTYFSTPLLLGK	3	3	3	P40926-2;G3XAL0;P40926	C6(gluta-biotin)	0	1.4552e+07	0	5.676e-05	1.83413	2	2368.12	-2.09976	82.8418	0
	High	GYLGPEQLPDcLK	2	2	2	P40926-2;P40926	C11(gluta-biotin)	0	1.47097e+07	0.002	0.01222	1.05251	2	1883.9	-0.948874	79.4615	0
P40926	Malate dehydrogenase, mitochondrial OS=Homo sapiens GN=MDH2 PE=1 SV=3 - [MDHM_HUMAN]	9.19286	12.72	1	0	3	8	1.48477e+07	338	35.4807	8.67529
	A2	Sequence	# PSMs	# Proteins	# Protein Groups	Protein Group Accessions	Modifications	ΔCn	Area	q-Value	PEP	XCorr	Charge	MH+ [Da]	ΔM [ppm]	RT [min]	# Missed Cleavages
	High	GcDVVVIPAGVPR	3	2	2	P40926-2;P40926	C2(gluta-biotin)	0	1.52813e+07	0	1.328e-06	2.06077	2	1732.88	-1.90982	76.4169	0
	High	SQETEcTYFSTPLLLGK	3	3	3	P40926-2;G3XAL0;P40926	C6(gluta-biotin)	0	1.4552e+07	0	5.676e-05	1.83413	2	2368.12	-2.09976	82.8418	0
	High	GYLGPEQLPDcLK	2	2	2	P40926-2;P40926	C11(gluta-biotin)	0	1.47097e+07	0.002	0.01222	1.05251	2	1883.9	-0.948874	79.4615	0
A6NG45	Peroxiredoxin-4 OS=Homo sapiens GN=PRDX4 PE=1 SV=1 - [A6NG45_HUMAN]	9.15788	11.29	1	0	1	4	9.95741e+07	186	21.323	6.87354
	A2	Sequence	# PSMs	# Proteins	# Protein Groups	Protein Group Accessions	Modifications	ΔCn	Area	q-Value	PEP	XCorr	Charge	MH+ [Da]	ΔM [ppm]	RT [min]	# Missed Cleavages
	High	TREEEcHFYAGGQVYPGEASR	4	2	2	A6NG45;Q13162	C6(gluta-biotin)	0	9.95741e+07	0	1.318e-18	3.51707	3	2837.24	-0.99468	59.489	1
D6R9L0	Receptor of-activated protein C kinase 1 (Fragment) OS=Homo sapiens GN=RACK1 PE=1 SV=1 - [D6R9L0_HUMAN]	9.12643	5.33	1	0	1	8	1.10983e+08	300	32.5532	8.74854
	A2	Sequence	# PSMs	# Proteins	# Protein Groups	Protein Group Accessions	Modifications	ΔCn	Area	q-Value	PEP	XCorr	Charge	MH+ [Da]	ΔM [ppm]	RT [min]	# Missed Cleavages
	High	YTVQDESHSEWVScVR	8	11	11	D6R9L0;D6R9Z1;D6RBD0;D6RFX4;D6RFZ9;D6RHH4;H0Y8W2;H0YAF8;H0YAM7;J3KPE3;P63244	C14(gluta-biotin)	0	1.10983e+08	0	2.014e-07	2.37714	2	2376.03	-1.55079	67.9305	0
D6R9Z1	Receptor of-activated protein C kinase 1 (Fragment) OS=Homo sapiens GN=RACK1 PE=1 SV=7 - [D6R9Z1_HUMAN]	9.12643	6.75	1	0	1	8	1.10983e+08	237	26.4033	8.83643
	A2	Sequence	# PSMs	# Proteins	# Protein Groups	Protein Group Accessions	Modifications	ΔCn	Area	q-Value	PEP	XCorr	Charge	MH+ [Da]	ΔM [ppm]	RT [min]	# Missed Cleavages
	High	YTVQDESHSEWVScVR	8	11	11	D6R9L0;D6R9Z1;D6RBD0;D6RFX4;D6RFZ9;D6RHH4;H0Y8W2;H0YAF8;H0YAM7;J3KPE3;P63244	C14(gluta-biotin)	0	1.10983e+08	0	2.014e-07	2.37714	2	2376.03	-1.55079	67.9305	0
D6RBD0	Receptor of-activated protein C kinase 1 (Fragment) OS=Homo sapiens GN=RACK1 PE=1 SV=1 - [D6RBD0_HUMAN]	9.12643	10	1	0	1	8	1.10983e+08	160	18.0341	8.48486
	A2	Sequence	# PSMs	# Proteins	# Protein Groups	Protein Group Accessions	Modifications	ΔCn	Area	q-Value	PEP	XCorr	Charge	MH+ [Da]	ΔM [ppm]	RT [min]	# Missed Cleavages
	High	YTVQDESHSEWVScVR	8	11	11	D6R9L0;D6R9Z1;D6RBD0;D6RFX4;D6RFZ9;D6RHH4;H0Y8W2;H0YAF8;H0YAM7;J3KPE3;P63244	C14(gluta-biotin)	0	1.10983e+08	0	2.014e-07	2.37714	2	2376.03	-1.55079	67.9305	0
D6RFX4	Receptor of-activated protein C kinase 1 (Fragment) OS=Homo sapiens GN=RACK1 PE=1 SV=1 - [D6RFX4_HUMAN]	9.12643	8.25	1	0	1	8	1.10983e+08	194	21.4356	7.81104
	A2	Sequence	# PSMs	# Proteins	# Protein Groups	Protein Group Accessions	Modifications	ΔCn	Area	q-Value	PEP	XCorr	Charge	MH+ [Da]	ΔM [ppm]	RT [min]	# Missed Cleavages
	High	YTVQDESHSEWVScVR	8	11	11	D6R9L0;D6R9Z1;D6RBD0;D6RFX4;D6RFZ9;D6RHH4;H0Y8W2;H0YAF8;H0YAM7;J3KPE3;P63244	C14(gluta-biotin)	0	1.10983e+08	0	2.014e-07	2.37714	2	2376.03	-1.55079	67.9305	0
D6RFZ9	Receptor of-activated protein C kinase 1 (Fragment) OS=Homo sapiens GN=RACK1 PE=1 SV=7 - [D6RFZ9_HUMAN]	9.12643	8.08	1	0	1	8	1.10983e+08	198	21.9219	8.77783
	A2	Sequence	# PSMs	# Proteins	# Protein Groups	Protein Group Accessions	Modifications	ΔCn	Area	q-Value	PEP	XCorr	Charge	MH+ [Da]	ΔM [ppm]	RT [min]	# Missed Cleavages
	High	YTVQDESHSEWVScVR	8	11	11	D6R9L0;D6R9Z1;D6RBD0;D6RFX4;D6RFZ9;D6RHH4;H0Y8W2;H0YAF8;H0YAM7;J3KPE3;P63244	C14(gluta-biotin)	0	1.10983e+08	0	2.014e-07	2.37714	2	2376.03	-1.55079	67.9305	0
D6RHH4	Receptor of-activated protein C kinase 1 OS=Homo sapiens GN=RACK1 PE=1 SV=1 - [D6RHH4_HUMAN]	9.12643	6.87	1	0	1	8	1.10983e+08	233	25.8531	9.14404
	A2	Sequence	# PSMs	# Proteins	# Protein Groups	Protein Group Accessions	Modifications	ΔCn	Area	q-Value	PEP	XCorr	Charge	MH+ [Da]	ΔM [ppm]	RT [min]	# Missed Cleavages
	High	YTVQDESHSEWVScVR	8	11	11	D6R9L0;D6R9Z1;D6RBD0;D6RFX4;D6RFZ9;D6RHH4;H0Y8W2;H0YAF8;H0YAM7;J3KPE3;P63244	C14(gluta-biotin)	0	1.10983e+08	0	2.014e-07	2.37714	2	2376.03	-1.55079	67.9305	0
H0Y8W2	Receptor of-activated protein C kinase 1 (Fragment) OS=Homo sapiens GN=RACK1 PE=1 SV=1 - [H0Y8W2_HUMAN]	9.12643	5.84	1	0	1	8	1.10983e+08	274	30.243	7.56201
	A2	Sequence	# PSMs	# Proteins	# Protein Groups	Protein Group Accessions	Modifications	ΔCn	Area	q-Value	PEP	XCorr	Charge	MH+ [Da]	ΔM [ppm]	RT [min]	# Missed Cleavages
	High	YTVQDESHSEWVScVR	8	11	11	D6R9L0;D6R9Z1;D6RBD0;D6RFX4;D6RFZ9;D6RHH4;H0Y8W2;H0YAF8;H0YAM7;J3KPE3;P63244	C14(gluta-biotin)	0	1.10983e+08	0	2.014e-07	2.37714	2	2376.03	-1.55079	67.9305	0
H0YAF8	Receptor of-activated protein C kinase 1 (Fragment) OS=Homo sapiens GN=RACK1 PE=1 SV=1 - [H0YAF8_HUMAN]	9.12643	8.08	1	0	1	8	1.10983e+08	198	22.03	6.32861
	A2	Sequence	# PSMs	# Proteins	# Protein Groups	Protein Group Accessions	Modifications	ΔCn	Area	q-Value	PEP	XCorr	Charge	MH+ [Da]	ΔM [ppm]	RT [min]	# Missed Cleavages
	High	YTVQDESHSEWVScVR	8	11	11	D6R9L0;D6R9Z1;D6RBD0;D6RFX4;D6RFZ9;D6RHH4;H0Y8W2;H0YAF8;H0YAM7;J3KPE3;P63244	C14(gluta-biotin)	0	1.10983e+08	0	2.014e-07	2.37714	2	2376.03	-1.55079	67.9305	0
H0YAM7	Receptor of-activated protein C kinase 1 (Fragment) OS=Homo sapiens GN=RACK1 PE=1 SV=1 - [H0YAM7_HUMAN]	9.12643	6.48	1	0	1	8	1.10983e+08	247	27.3977	7.85498
	A2	Sequence	# PSMs	# Proteins	# Protein Groups	Protein Group Accessions	Modifications	ΔCn	Area	q-Value	PEP	XCorr	Charge	MH+ [Da]	ΔM [ppm]	RT [min]	# Missed Cleavages
	High	YTVQDESHSEWVScVR	8	11	11	D6R9L0;D6R9Z1;D6RBD0;D6RFX4;D6RFZ9;D6RHH4;H0Y8W2;H0YAF8;H0YAM7;J3KPE3;P63244	C14(gluta-biotin)	0	1.10983e+08	0	2.014e-07	2.37714	2	2376.03	-1.55079	67.9305	0
J3KPE3	Receptor of-activated protein C kinase 1 OS=Homo sapiens GN=RACK1 PE=1 SV=1 - [J3KPE3_HUMAN]	9.12643	5.86	1	0	1	8	1.10983e+08	273	30.085	7.6499
	A2	Sequence	# PSMs	# Proteins	# Protein Groups	Protein Group Accessions	Modifications	ΔCn	Area	q-Value	PEP	XCorr	Charge	MH+ [Da]	ΔM [ppm]	RT [min]	# Missed Cleavages
	High	YTVQDESHSEWVScVR	8	11	11	D6R9L0;D6R9Z1;D6RBD0;D6RFX4;D6RFZ9;D6RHH4;H0Y8W2;H0YAF8;H0YAM7;J3KPE3;P63244	C14(gluta-biotin)	0	1.10983e+08	0	2.014e-07	2.37714	2	2376.03	-1.55079	67.9305	0
P63244	Receptor of activated protein C kinase 1 OS=Homo sapiens GN=RACK1 PE=1 SV=3 - [RACK1_HUMAN]	9.12643	5.05	1	0	1	8	1.10983e+08	317	35.0546	7.69385
	A2	Sequence	# PSMs	# Proteins	# Protein Groups	Protein Group Accessions	Modifications	ΔCn	Area	q-Value	PEP	XCorr	Charge	MH+ [Da]	ΔM [ppm]	RT [min]	# Missed Cleavages
	High	YTVQDESHSEWVScVR	8	11	11	D6R9L0;D6R9Z1;D6RBD0;D6RFX4;D6RFZ9;D6RHH4;H0Y8W2;H0YAF8;H0YAM7;J3KPE3;P63244	C14(gluta-biotin)	0	1.10983e+08	0	2.014e-07	2.37714	2	2376.03	-1.55079	67.9305	0
E9PRA5	Sodium/potassium-transporting ATPase subunit alpha-4 OS=Homo sapiens GN=ATP1A4 PE=1 SV=1 - [E9PRA5_HUMAN]	9.0874	4.84	1	0	2	6	1.52298e+07	517	57.2076	8.63135
	A2	Sequence	# PSMs	# Proteins	# Protein Groups	Protein Group Accessions	Modifications	ΔCn	Area	q-Value	PEP	XCorr	Charge	MH+ [Da]	ΔM [ppm]	RT [min]	# Missed Cleavages
	High	NLEAVETLGSTSTIcSDK	5	14	14	B1AKY9;P13637-3;A0A0A0MT26;E9PRA5;P05023-4;P13637-2;H0Y7C1;P05023;P05023-2;P05023-3;P13637;P50993;Q13733;M0R116	C15(gluta-biotin)	0	1.88344e+07	0	1.739e-13	2.71851	2	2319.08	-0.777536	75.5644	0
	High	IAGLcNR	1	9	9	B1AKY9;E9PRA5;P05023-4;H0Y7C1;P05023;P05023-2;P05023-3;P50993;Q13733	C5(gluta-biotin)	0	1.16252e+07	0.001	0.008734	1.11607	2	1197.59	-1.04667	54.2395	0
E9PHZ2	Cysteine and histidine-rich domain-containing protein 1 OS=Homo sapiens GN=CHORDC1 PE=1 SV=1 - [E9PHZ2_HUMAN]	8.67951	14.58	1	0	2	8	2.2168e+07	144	16.5143	9.02686
	A2	Sequence	# PSMs	# Proteins	# Protein Groups	Protein Group Accessions	Modifications	ΔCn	Area	q-Value	PEP	XCorr	Charge	MH+ [Da]	ΔM [ppm]	RT [min]	# Missed Cleavages
	High	TSDFNTFLAQEGcTK	4	3	3	E9PHZ2;Q9UHD1;Q9UHD1-2	C13(gluta-biotin)	0	2.56648e+07	0	6.343e-06	2.72011	2	2112.93	-2.07948	77.2098	0
	High	YWSccR	4	3	3	E9PHZ2;Q9UHD1;Q9UHD1-2	C4(gluta-biotin); C5(Nethylmaleimide)	0	1.86712e+07	0	0.003852	0.902158	2	1393.55	-1.22472	70.3048	0
Q9UHD1-2	Isoform 2 of Cysteine and histidine-rich domain-containing protein 1 OS=Homo sapiens GN=CHORDC1 - [CHRD1_HUMAN]	8.67951	14.7	1	0	3	9	1.82906e+07	313	35.2636	7.76709
	A2	Sequence	# PSMs	# Proteins	# Protein Groups	Protein Group Accessions	Modifications	ΔCn	Area	q-Value	PEP	XCorr	Charge	MH+ [Da]	ΔM [ppm]	RT [min]	# Missed Cleavages
	High	TSDFNTFLAQEGcTK	4	3	3	E9PHZ2;Q9UHD1;Q9UHD1-2	C13(gluta-biotin)	0	2.56648e+07	0	6.343e-06	2.72011	2	2112.93	-2.07948	77.2098	0
	High	FDPETNSDDAcTYHPGVPVFHDALK	1	6	6	E9PIZ4;E9PL00;E9PPQ5;E9PSD5;Q9UHD1;Q9UHD1-2	C11(gluta-biotin)	0	1.05357e+07	0	0.001807	1.16239	3	3226.42	-1.14639	72.9997	0
	High	YWSccR	4	3	3	E9PHZ2;Q9UHD1;Q9UHD1-2	C4(gluta-biotin); C5(Nethylmaleimide)	0	1.86712e+07	0	0.003852	0.902158	2	1393.55	-1.22472	70.3048	0
P06733	Alpha-enolase OS=Homo sapiens GN=ENO1 PE=1 SV=2 - [ENOA_HUMAN]	8.63059	6.68	1	0	3	16	2.72059e+08	434	47.1393	7.38623
	A2	Sequence	# PSMs	# Proteins	# Protein Groups	Protein Group Accessions	Modifications	ΔCn	Area	q-Value	PEP	XCorr	Charge	MH+ [Da]	ΔM [ppm]	RT [min]	# Missed Cleavages
	High	VNQIGSVTESLQAcK	8	5	5	P06733;P06733-2;P13929;P13929-2;P13929-3	C14(gluta-biotin)	0	2.17271e+08	0	2.106e-12	2.6004	2	2027.99	-1.32479	71.27	0
	High	ScNcLLLK	3	2	2	P06733;P06733-2	C2(Nethylmaleimide); C4(gluta-biotin)	0	150952977	0.001	0.008526	0.969092	2	1469.69	-2.06654	77.7769	0
	High	TGAPcR	4	8	8	P09104-2;F5H0C8;P06733;P06733-2;P09104;P13929;P13929-2;P13929-3	C5(gluta-biotin)	0	4.47952e+08	0.002	0.014	1.44098	2	1055.47	-2.08982	28.6646	0
	High	ScNcLLLK	1	2	2	P06733;P06733-2	C2(gluta-biotin); C4(gluta-biotin)	0	1.90284e+07	0.002	0.0173	1.26761	2	1795.83	-0.753318	78.7464	0
P06733-2	Isoform MBP-1 of Alpha-enolase OS=Homo sapiens GN=ENO1 - [ENOA_HUMAN]	8.63059	8.5	1	0	3	16	2.72059e+08	341	36.9048	6.27783
	A2	Sequence	# PSMs	# Proteins	# Protein Groups	Protein Group Accessions	Modifications	ΔCn	Area	q-Value	PEP	XCorr	Charge	MH+ [Da]	ΔM [ppm]	RT [min]	# Missed Cleavages
	High	VNQIGSVTESLQAcK	8	5	5	P06733;P06733-2;P13929;P13929-2;P13929-3	C14(gluta-biotin)	0	2.17271e+08	0	2.106e-12	2.6004	2	2027.99	-1.32479	71.27	0
	High	ScNcLLLK	3	2	2	P06733;P06733-2	C2(Nethylmaleimide); C4(gluta-biotin)	0	150952977	0.001	0.008526	0.969092	2	1469.69	-2.06654	77.7769	0
	High	TGAPcR	4	8	8	P09104-2;F5H0C8;P06733;P06733-2;P09104;P13929;P13929-2;P13929-3	C5(gluta-biotin)	0	4.47952e+08	0.002	0.014	1.44098	2	1055.47	-2.08982	28.6646	0
	High	ScNcLLLK	1	2	2	P06733;P06733-2	C2(gluta-biotin); C4(gluta-biotin)	0	1.90284e+07	0.002	0.0173	1.26761	2	1795.83	-0.753318	78.7464	0
P13929	Beta-enolase OS=Homo sapiens GN=ENO3 PE=1 SV=5 - [ENOB_HUMAN]	8.63059	4.84	1	0	2	12	3.32612e+08	434	46.9573	7.7085
	A2	Sequence	# PSMs	# Proteins	# Protein Groups	Protein Group Accessions	Modifications	ΔCn	Area	q-Value	PEP	XCorr	Charge	MH+ [Da]	ΔM [ppm]	RT [min]	# Missed Cleavages
	High	VNQIGSVTESIQAcK	8	5	5	P06733;P06733-2;P13929;P13929-2;P13929-3	C14(gluta-biotin)	0	2.17271e+08	0	2.106e-12	2.6004	2	2027.99	-1.32479	71.27	0
	High	TGAPcR	4	8	8	P09104-2;F5H0C8;P06733;P06733-2;P09104;P13929;P13929-2;P13929-3	C5(gluta-biotin)	0	4.47952e+08	0.002	0.014	1.44098	2	1055.47	-2.08982	28.6646	0
P13929-2	Isoform 2 of Beta-enolase OS=Homo sapiens GN=ENO3 - [ENOB_HUMAN]	8.63059	5.17	1	0	2	12	3.32612e+08	406	44.0869	7.69385
	A2	Sequence	# PSMs	# Proteins	# Protein Groups	Protein Group Accessions	Modifications	ΔCn	Area	q-Value	PEP	XCorr	Charge	MH+ [Da]	ΔM [ppm]	RT [min]	# Missed Cleavages
	High	VNQIGSVTESIQAcK	8	5	5	P06733;P06733-2;P13929;P13929-2;P13929-3	C14(gluta-biotin)	0	2.17271e+08	0	2.106e-12	2.6004	2	2027.99	-1.32479	71.27	0
	High	TGAPcR	4	8	8	P09104-2;F5H0C8;P06733;P06733-2;P09104;P13929;P13929-2;P13929-3	C5(gluta-biotin)	0	4.47952e+08	0.002	0.014	1.44098	2	1055.47	-2.08982	28.6646	0
P13929-3	Isoform 3 of Beta-enolase OS=Homo sapiens GN=ENO3 - [ENOB_HUMAN]	8.63059	5.37	1	0	2	12	3.32612e+08	391	42.2218	7.97217
	A2	Sequence	# PSMs	# Proteins	# Protein Groups	Protein Group Accessions	Modifications	ΔCn	Area	q-Value	PEP	XCorr	Charge	MH+ [Da]	ΔM [ppm]	RT [min]	# Missed Cleavages
	High	VNQIGSVTESIQAcK	8	5	5	P06733;P06733-2;P13929;P13929-2;P13929-3	C14(gluta-biotin)	0	2.17271e+08	0	2.106e-12	2.6004	2	2027.99	-1.32479	71.27	0
	High	TGAPcR	4	8	8	P09104-2;F5H0C8;P06733;P06733-2;P09104;P13929;P13929-2;P13929-3	C5(gluta-biotin)	0	4.47952e+08	0.002	0.014	1.44098	2	1055.47	-2.08982	28.6646	0
P27797	Calreticulin OS=Homo sapiens GN=CALR PE=1 SV=1 - [CALR_HUMAN]	8.55348	10.55	1	2	2	12	1.16864e+08	417	48.1118	4.43701
	A2	Sequence	# PSMs	# Proteins	# Protein Groups	Protein Group Accessions	Modifications	ΔCn	Area	q-Value	PEP	XCorr	Charge	MH+ [Da]	ΔM [ppm]	RT [min]	# Missed Cleavages
	High	LFPNSLDQTDMHGDSEYNIMFGPDIcGPGTK	4	1	1	P27797	C26(gluta-biotin)	0	194553929	0	2.521e-06	2.30267	3	3850.67	-4.11495	82.4159	0
	High	HEQNIDcGGGYVK	8	1	1	P27797	C7(gluta-biotin)	0	3.91738e+07	0	1.159e-08	2.29204	2	1870.82	-0.67269	46.3902	0
P41091	Eukaryotic translation initiation factor 2 subunit 3 OS=Homo sapiens GN=EIF2S3 PE=1 SV=3 - [IF2G_HUMAN]	8.42468	6.78	1	0	2	11	4.42924e+07	472	51.0772	8.39697
	A2	Sequence	# PSMs	# Proteins	# Protein Groups	Protein Group Accessions	Modifications	ΔCn	Area	q-Value	PEP	XCorr	Charge	MH+ [Da]	ΔM [ppm]	RT [min]	# Missed Cleavages
	High	ScGSSTPDEFPTDIPGTK	8	2	2	H7BZU1;P41091	C2(gluta-biotin)	0	5.23654e+07	0	3.153e-08	2.38838	2	2290	-1.07422	70.047	0
	High	IVLTNPVcTEVGEK	3	2	2	P41091;Q2VIR3	C8(gluta-biotin)	0	3.62194e+07	0	2.529e-08	2.02705	2	1952.98	-1.54574	72.5366	0
B8A6G2	60S ribosomal protein L10 (Fragment) OS=Homo sapiens GN=RPL10 PE=1 SV=1 - [B8A6G2_HUMAN]	8.17721	33.33	1	0	2	6	1.82265e+07	108	12.2772	8.95361
	A2	Sequence	# PSMs	# Proteins	# Protein Groups	Protein Group Accessions	Modifications	ΔCn	Area	q-Value	PEP	XCorr	Charge	MH+ [Da]	ΔM [ppm]	RT [min]	# Missed Cleavages
	High	MLScAGADR	4	9	9	B8A6G2;H7C123;H7C2C5;P27635;Q96L21;X1WI28;A6QRI9;F8W7C6;A0A087WV22	C4(gluta-biotin)	0	1.82265e+07	0	1.355e-05	2.21805	2	1374.59	-1.14662	49.3035	0
	High	VDEFPLcGHMVSDEYEQLSSEALEAAR	2	4	4	B8A6G2;P27635;X1WI28;A6QRI9	C7(gluta-biotin)	0	0	0	0.0009074	2.10576	3	3476.54	-0.331427	84.3846	0
P27635	60S ribosomal protein L10 OS=Homo sapiens GN=RPL10 PE=1 SV=4 - [RL10_HUMAN]	8.17721	16.82	1	0	2	6	1.82265e+07	214	24.5879	10.0815
	A2	Sequence	# PSMs	# Proteins	# Protein Groups	Protein Group Accessions	Modifications	ΔCn	Area	q-Value	PEP	XCorr	Charge	MH+ [Da]	ΔM [ppm]	RT [min]	# Missed Cleavages
	High	MLScAGADR	4	9	9	B8A6G2;H7C123;H7C2C5;P27635;Q96L21;X1WI28;A6QRI9;F8W7C6;A0A087WV22	C4(gluta-biotin)	0	1.82265e+07	0	1.355e-05	2.21805	2	1374.59	-1.14662	49.3035	0
	High	VDEFPLcGHMVSDEYEQLSSEALEAAR	2	4	4	B8A6G2;P27635;X1WI28;A6QRI9	C7(gluta-biotin)	0	0	0	0.0009074	2.10576	3	3476.54	-0.331427	84.3846	0
X1WI28	60S ribosomal protein L10 (Fragment) OS=Homo sapiens GN=RPL10 PE=1 SV=6 - [X1WI28_HUMAN]	8.17721	17.91	1	0	2	6	1.82265e+07	201	23.0571	10.0083
	A2	Sequence	# PSMs	# Proteins	# Protein Groups	Protein Group Accessions	Modifications	ΔCn	Area	q-Value	PEP	XCorr	Charge	MH+ [Da]	ΔM [ppm]	RT [min]	# Missed Cleavages
	High	MLScAGADR	4	9	9	B8A6G2;H7C123;H7C2C5;P27635;Q96L21;X1WI28;A6QRI9;F8W7C6;A0A087WV22	C4(gluta-biotin)	0	1.82265e+07	0	1.355e-05	2.21805	2	1374.59	-1.14662	49.3035	0
	High	VDEFPLcGHMVSDEYEQLSSEALEAAR	2	4	4	B8A6G2;P27635;X1WI28;A6QRI9	C7(gluta-biotin)	0	0	0	0.0009074	2.10576	3	3476.54	-0.331427	84.3846	0
A6QRI9	60S ribosomal protein L10 (Fragment) OS=Homo sapiens GN=RPL10 PE=1 SV=2 - [A6QRI9_HUMAN]	8.17721	19.89	1	0	2	6	1.82265e+07	181	20.2071	9.68604
	A2	Sequence	# PSMs	# Proteins	# Protein Groups	Protein Group Accessions	Modifications	ΔCn	Area	q-Value	PEP	XCorr	Charge	MH+ [Da]	ΔM [ppm]	RT [min]	# Missed Cleavages
	High	MLScAGADR	4	9	9	B8A6G2;H7C123;H7C2C5;P27635;Q96L21;X1WI28;A6QRI9;F8W7C6;A0A087WV22	C4(gluta-biotin)	0	1.82265e+07	0	1.355e-05	2.21805	2	1374.59	-1.14662	49.3035	0
	High	VDEFPLcGHMVSDEYEQLSSEALEAAR	2	4	4	B8A6G2;P27635;X1WI28;A6QRI9	C7(gluta-biotin)	0	0	0	0.0009074	2.10576	3	3476.54	-0.331427	84.3846	0
G3V2N6	HCG1983504, isoform CRA_d OS=Homo sapiens GN=TUBB3 PE=1 SV=1 - [G3V2N6_HUMAN]	8.05267	11.59	1	0	2	8	1.32236e+07	164	18.2769	5.18604
	A2	Sequence	# PSMs	# Proteins	# Protein Groups	Protein Group Accessions	Modifications	ΔCn	Area	q-Value	PEP	XCorr	Charge	MH+ [Da]	ΔM [ppm]	RT [min]	# Missed Cleavages
	High	MREIVHIQAGQcGNQIGAK	3	21	21	G3V2N6;G3V2R8;G3V3J6;G3V3R4;G3V3W7;G3V4U2;G3V5W4;P07437;Q13509;Q13885;Q9BVA1;P04350;P68371;M0QX14;M0QY37;M0QY85;M0QYM7;M0R042;M0R0X0;M0R2D3;M0R2T4	C12(gluta-biotin)	0	1.37857e+07	0	0.0003171	2.26306	3	2504.23	-0.800916	56.8737	1
	High	EIVHIQAGQcGNQIGAK	5	23	23	P04350;P68371;M0QX14;M0QY37;M0QY85;M0QYM7;M0QZL7;M0R042;M0R0X0;M0R278;M0R2D3;M0R2T4;G3V2N6;G3V2R8;G3V3J6;G3V3R4;G3V3W7;G3V4U2;G3V5W4;P07437;Q13509;Q13885;Q9BVA1	C10(gluta-biotin)	0	1.26616e+07	0	0.001119	2.13578	2	2217.09	-0.780147	57.2487	0
G3V2R8	HCG1983504, isoform CRA_e OS=Homo sapiens GN=TUBB3 PE=1 SV=1 - [G3V2R8_HUMAN]	8.05267	16.1	1	0	2	8	1.32236e+07	118	13.5747	6.26514
	A2	Sequence	# PSMs	# Proteins	# Protein Groups	Protein Group Accessions	Modifications	ΔCn	Area	q-Value	PEP	XCorr	Charge	MH+ [Da]	ΔM [ppm]	RT [min]	# Missed Cleavages
	High	MREIVHIQAGQcGNQIGAK	3	21	21	G3V2N6;G3V2R8;G3V3J6;G3V3R4;G3V3W7;G3V4U2;G3V5W4;P07437;Q13509;Q13885;Q9BVA1;P04350;P68371;M0QX14;M0QY37;M0QY85;M0QYM7;M0R042;M0R0X0;M0R2D3;M0R2T4	C12(gluta-biotin)	0	1.37857e+07	0	0.0003171	2.26306	3	2504.23	-0.800916	56.8737	1
	High	EIVHIQAGQcGNQIGAK	5	23	23	P04350;P68371;M0QX14;M0QY37;M0QY85;M0QYM7;M0QZL7;M0R042;M0R0X0;M0R278;M0R2D3;M0R2T4;G3V2N6;G3V2R8;G3V3J6;G3V3R4;G3V3W7;G3V4U2;G3V5W4;P07437;Q13509;Q13885;Q9BVA1	C10(gluta-biotin)	0	1.26616e+07	0	0.001119	2.13578	2	2217.09	-0.780147	57.2487	0
G3V3J6	HCG1983504, isoform CRA_b OS=Homo sapiens GN=TUBB3 PE=1 SV=1 - [G3V3J6_HUMAN]	8.05267	34.55	1	0	2	8	1.32236e+07	55	6.1369	4.51318
	A2	Sequence	# PSMs	# Proteins	# Protein Groups	Protein Group Accessions	Modifications	ΔCn	Area	q-Value	PEP	XCorr	Charge	MH+ [Da]	ΔM [ppm]	RT [min]	# Missed Cleavages
	High	MREIVHIQAGQcGNQIGAK	3	21	21	G3V2N6;G3V2R8;G3V3J6;G3V3R4;G3V3W7;G3V4U2;G3V5W4;P07437;Q13509;Q13885;Q9BVA1;P04350;P68371;M0QX14;M0QY37;M0QY85;M0QYM7;M0R042;M0R0X0;M0R2D3;M0R2T4	C12(gluta-biotin)	0	1.37857e+07	0	0.0003171	2.26306	3	2504.23	-0.800916	56.8737	1
	High	EIVHIQAGQcGNQIGAK	5	23	23	P04350;P68371;M0QX14;M0QY37;M0QY85;M0QYM7;M0QZL7;M0R042;M0R0X0;M0R278;M0R2D3;M0R2T4;G3V2N6;G3V2R8;G3V3J6;G3V3R4;G3V3W7;G3V4U2;G3V5W4;P07437;Q13509;Q13885;Q9BVA1	C10(gluta-biotin)	0	1.26616e+07	0	0.001119	2.13578	2	2217.09	-0.780147	57.2487	0
G3V3R4	HCG1983504, isoform CRA_c OS=Homo sapiens GN=TUBB3 PE=1 SV=1 - [G3V3R4_HUMAN]	8.05267	12.84	1	0	2	8	1.32236e+07	148	16.4214	7.02002
	A2	Sequence	# PSMs	# Proteins	# Protein Groups	Protein Group Accessions	Modifications	ΔCn	Area	q-Value	PEP	XCorr	Charge	MH+ [Da]	ΔM [ppm]	RT [min]	# Missed Cleavages
	High	MREIVHIQAGQcGNQIGAK	3	21	21	G3V2N6;G3V2R8;G3V3J6;G3V3R4;G3V3W7;G3V4U2;G3V5W4;P07437;Q13509;Q13885;Q9BVA1;P04350;P68371;M0QX14;M0QY37;M0QY85;M0QYM7;M0R042;M0R0X0;M0R2D3;M0R2T4	C12(gluta-biotin)	0	1.37857e+07	0	0.0003171	2.26306	3	2504.23	-0.800916	56.8737	1
	High	EIVHIQAGQcGNQIGAK	5	23	23	P04350;P68371;M0QX14;M0QY37;M0QY85;M0QYM7;M0QZL7;M0R042;M0R0X0;M0R278;M0R2D3;M0R2T4;G3V2N6;G3V2R8;G3V3J6;G3V3R4;G3V3W7;G3V4U2;G3V5W4;P07437;Q13509;Q13885;Q9BVA1	C10(gluta-biotin)	0	1.26616e+07	0	0.001119	2.13578	2	2217.09	-0.780147	57.2487	0
G3V3W7	Tubulin beta-3 chain OS=Homo sapiens GN=TUBB3 PE=1 SV=1 - [G3V3W7_HUMAN]	8.05267	21.84	1	0	2	8	1.32236e+07	87	9.83773	5.70654
	A2	Sequence	# PSMs	# Proteins	# Protein Groups	Protein Group Accessions	Modifications	ΔCn	Area	q-Value	PEP	XCorr	Charge	MH+ [Da]	ΔM [ppm]	RT [min]	# Missed Cleavages
	High	MREIVHIQAGQcGNQIGAK	3	21	21	G3V2N6;G3V2R8;G3V3J6;G3V3R4;G3V3W7;G3V4U2;G3V5W4;P07437;Q13509;Q13885;Q9BVA1;P04350;P68371;M0QX14;M0QY37;M0QY85;M0QYM7;M0R042;M0R0X0;M0R2D3;M0R2T4	C12(gluta-biotin)	0	1.37857e+07	0	0.0003171	2.26306	3	2504.23	-0.800916	56.8737	1
	High	EIVHIQAGQcGNQIGAK	5	23	23	P04350;P68371;M0QX14;M0QY37;M0QY85;M0QYM7;M0QZL7;M0R042;M0R0X0;M0R278;M0R2D3;M0R2T4;G3V2N6;G3V2R8;G3V3J6;G3V3R4;G3V3W7;G3V4U2;G3V5W4;P07437;Q13509;Q13885;Q9BVA1	C10(gluta-biotin)	0	1.26616e+07	0	0.001119	2.13578	2	2217.09	-0.780147	57.2487	0
G3V4U2	Tubulin beta-3 chain OS=Homo sapiens GN=TUBB3 PE=4 SV=1 - [G3V4U2_HUMAN]	8.05267	37.25	1	0	2	8	1.32236e+07	51	5.4807	8.63135
	A2	Sequence	# PSMs	# Proteins	# Protein Groups	Protein Group Accessions	Modifications	ΔCn	Area	q-Value	PEP	XCorr	Charge	MH+ [Da]	ΔM [ppm]	RT [min]	# Missed Cleavages
	High	MREIVHIQAGQcGNQIGAK	3	21	21	G3V2N6;G3V2R8;G3V3J6;G3V3R4;G3V3W7;G3V4U2;G3V5W4;P07437;Q13509;Q13885;Q9BVA1;P04350;P68371;M0QX14;M0QY37;M0QY85;M0QYM7;M0R042;M0R0X0;M0R2D3;M0R2T4	C12(gluta-biotin)	0	1.37857e+07	0	0.0003171	2.26306	3	2504.23	-0.800916	56.8737	1
	High	EIVHIQAGQcGNQIGAK	5	23	23	P04350;P68371;M0QX14;M0QY37;M0QY85;M0QYM7;M0QZL7;M0R042;M0R0X0;M0R278;M0R2D3;M0R2T4;G3V2N6;G3V2R8;G3V3J6;G3V3R4;G3V3W7;G3V4U2;G3V5W4;P07437;Q13509;Q13885;Q9BVA1	C10(gluta-biotin)	0	1.26616e+07	0	0.001119	2.13578	2	2217.09	-0.780147	57.2487	0
G3V5W4	Tubulin beta-3 chain OS=Homo sapiens GN=TUBB3 PE=1 SV=1 - [G3V5W4_HUMAN]	8.05267	19.59	1	0	2	8	1.32236e+07	97	10.8243	5.35107
	A2	Sequence	# PSMs	# Proteins	# Protein Groups	Protein Group Accessions	Modifications	ΔCn	Area	q-Value	PEP	XCorr	Charge	MH+ [Da]	ΔM [ppm]	RT [min]	# Missed Cleavages
	High	MREIVHIQAGQcGNQIGAK	3	21	21	G3V2N6;G3V2R8;G3V3J6;G3V3R4;G3V3W7;G3V4U2;G3V5W4;P07437;Q13509;Q13885;Q9BVA1;P04350;P68371;M0QX14;M0QY37;M0QY85;M0QYM7;M0R042;M0R0X0;M0R2D3;M0R2T4	C12(gluta-biotin)	0	1.37857e+07	0	0.0003171	2.26306	3	2504.23	-0.800916	56.8737	1
	High	EIVHIQAGQcGNQIGAK	5	23	23	P04350;P68371;M0QX14;M0QY37;M0QY85;M0QYM7;M0QZL7;M0R042;M0R0X0;M0R278;M0R2D3;M0R2T4;G3V2N6;G3V2R8;G3V3J6;G3V3R4;G3V3W7;G3V4U2;G3V5W4;P07437;Q13509;Q13885;Q9BVA1	C10(gluta-biotin)	0	1.26616e+07	0	0.001119	2.13578	2	2217.09	-0.780147	57.2487	0
P04350	Tubulin beta-4A chain OS=Homo sapiens GN=TUBB4A PE=1 SV=2 - [TBB4A_HUMAN]	8.05267	8.33	1	0	4	14	2.83944e+07	444	49.5539	4.88135
	A2	Sequence	# PSMs	# Proteins	# Protein Groups	Protein Group Accessions	Modifications	ΔCn	Area	q-Value	PEP	XCorr	Charge	MH+ [Da]	ΔM [ppm]	RT [min]	# Missed Cleavages
	High	MREIVHLQAGQcGNQIGAK	3	21	21	G3V2N6;G3V2R8;G3V3J6;G3V3R4;G3V3W7;G3V4U2;G3V5W4;P07437;Q13509;Q13885;Q9BVA1;P04350;P68371;M0QX14;M0QY37;M0QY85;M0QYM7;M0R042;M0R0X0;M0R2D3;M0R2T4	C12(gluta-biotin)	0	1.37857e+07	0	0.0003171	2.26306	3	2504.23	-0.800916	56.8737	1
	High	EIVHLQAGQcGNQIGAK	5	23	23	P04350;P68371;M0QX14;M0QY37;M0QY85;M0QYM7;M0QZL7;M0R042;M0R0X0;M0R278;M0R2D3;M0R2T4;G3V2N6;G3V2R8;G3V3J6;G3V3R4;G3V3W7;G3V4U2;G3V5W4;P07437;Q13509;Q13885;Q9BVA1	C10(gluta-biotin)	0	1.26616e+07	0	0.001119	2.13578	2	2217.09	-0.780147	57.2487	0
	High	NMMAAcDPR	5	16	16	A6NNZ2;Q13509-2;A0A075B736;P04350;P07437;P68371;Q13509;Q13885;Q3ZCM7;Q5JP53;Q5SQY0;Q5ST81;Q9BUF5;Q9BVA1;K7ESM5;A0A0B4J269	C6(gluta-biotin)	0	5.8736e+07	0	0.0005825	1.58327	2	1459.59	-1.89753	56.2483	0
	High	TAVcDIPPR	1	11	11	A6NNZ2;A0A075B736;P04350;P07437;P68371;Q13885;Q3ZCM7;Q5JP53;Q5SQY0;Q5ST81;Q9BVA1	C4(gluta-biotin)	0	2.37841e+06	0.002	0.01067	1.01253	2	1422.69	-0.81097	54.7001	0
P07437	Tubulin beta chain OS=Homo sapiens GN=TUBB PE=1 SV=2 - [TBB5_HUMAN]	8.05267	8.33	1	0	4	14	2.83944e+07	444	49.639	4.89404
	A2	Sequence	# PSMs	# Proteins	# Protein Groups	Protein Group Accessions	Modifications	ΔCn	Area	q-Value	PEP	XCorr	Charge	MH+ [Da]	ΔM [ppm]	RT [min]	# Missed Cleavages
	High	MREIVHIQAGQcGNQIGAK	3	21	21	G3V2N6;G3V2R8;G3V3J6;G3V3R4;G3V3W7;G3V4U2;G3V5W4;P07437;Q13509;Q13885;Q9BVA1;P04350;P68371;M0QX14;M0QY37;M0QY85;M0QYM7;M0R042;M0R0X0;M0R2D3;M0R2T4	C12(gluta-biotin)	0	1.37857e+07	0	0.0003171	2.26306	3	2504.23	-0.800916	56.8737	1
	High	EIVHIQAGQcGNQIGAK	5	23	23	P04350;P68371;M0QX14;M0QY37;M0QY85;M0QYM7;M0QZL7;M0R042;M0R0X0;M0R278;M0R2D3;M0R2T4;G3V2N6;G3V2R8;G3V3J6;G3V3R4;G3V3W7;G3V4U2;G3V5W4;P07437;Q13509;Q13885;Q9BVA1	C10(gluta-biotin)	0	1.26616e+07	0	0.001119	2.13578	2	2217.09	-0.780147	57.2487	0
	High	NMMAAcDPR	5	16	16	A6NNZ2;Q13509-2;A0A075B736;P04350;P07437;P68371;Q13509;Q13885;Q3ZCM7;Q5JP53;Q5SQY0;Q5ST81;Q9BUF5;Q9BVA1;K7ESM5;A0A0B4J269	C6(gluta-biotin)	0	5.8736e+07	0	0.0005825	1.58327	2	1459.59	-1.89753	56.2483	0
	High	TAVcDIPPR	1	11	11	A6NNZ2;A0A075B736;P04350;P07437;P68371;Q13885;Q3ZCM7;Q5JP53;Q5SQY0;Q5ST81;Q9BVA1	C4(gluta-biotin)	0	2.37841e+06	0.002	0.01067	1.01253	2	1422.69	-0.81097	54.7001	0
P68371	Tubulin beta-4B chain OS=Homo sapiens GN=TUBB4B PE=1 SV=1 - [TBB4B_HUMAN]	8.05267	8.31	1	0	4	14	2.83944e+07	445	49.799	4.89404
	A2	Sequence	# PSMs	# Proteins	# Protein Groups	Protein Group Accessions	Modifications	ΔCn	Area	q-Value	PEP	XCorr	Charge	MH+ [Da]	ΔM [ppm]	RT [min]	# Missed Cleavages
	High	MREIVHLQAGQcGNQIGAK	3	21	21	G3V2N6;G3V2R8;G3V3J6;G3V3R4;G3V3W7;G3V4U2;G3V5W4;P07437;Q13509;Q13885;Q9BVA1;P04350;P68371;M0QX14;M0QY37;M0QY85;M0QYM7;M0R042;M0R0X0;M0R2D3;M0R2T4	C12(gluta-biotin)	0	1.37857e+07	0	0.0003171	2.26306	3	2504.23	-0.800916	56.8737	1
	High	EIVHLQAGQcGNQIGAK	5	23	23	P04350;P68371;M0QX14;M0QY37;M0QY85;M0QYM7;M0QZL7;M0R042;M0R0X0;M0R278;M0R2D3;M0R2T4;G3V2N6;G3V2R8;G3V3J6;G3V3R4;G3V3W7;G3V4U2;G3V5W4;P07437;Q13509;Q13885;Q9BVA1	C10(gluta-biotin)	0	1.26616e+07	0	0.001119	2.13578	2	2217.09	-0.780147	57.2487	0
	High	NMMAAcDPR	5	16	16	A6NNZ2;Q13509-2;A0A075B736;P04350;P07437;P68371;Q13509;Q13885;Q3ZCM7;Q5JP53;Q5SQY0;Q5ST81;Q9BUF5;Q9BVA1;K7ESM5;A0A0B4J269	C6(gluta-biotin)	0	5.8736e+07	0	0.0005825	1.58327	2	1459.59	-1.89753	56.2483	0
	High	TAVcDIPPR	1	11	11	A6NNZ2;A0A075B736;P04350;P07437;P68371;Q13885;Q3ZCM7;Q5JP53;Q5SQY0;Q5ST81;Q9BVA1	C4(gluta-biotin)	0	2.37841e+06	0.002	0.01067	1.01253	2	1422.69	-0.81097	54.7001	0
Q13509	Tubulin beta-3 chain OS=Homo sapiens GN=TUBB3 PE=1 SV=2 - [TBB3_HUMAN]	8.05267	6.22	1	0	3	13	2.83944e+07	450	50.4003	4.93213
	A2	Sequence	# PSMs	# Proteins	# Protein Groups	Protein Group Accessions	Modifications	ΔCn	Area	q-Value	PEP	XCorr	Charge	MH+ [Da]	ΔM [ppm]	RT [min]	# Missed Cleavages
	High	MREIVHIQAGQcGNQIGAK	3	21	21	G3V2N6;G3V2R8;G3V3J6;G3V3R4;G3V3W7;G3V4U2;G3V5W4;P07437;Q13509;Q13885;Q9BVA1;P04350;P68371;M0QX14;M0QY37;M0QY85;M0QYM7;M0R042;M0R0X0;M0R2D3;M0R2T4	C12(gluta-biotin)	0	1.37857e+07	0	0.0003171	2.26306	3	2504.23	-0.800916	56.8737	1
	High	EIVHIQAGQcGNQIGAK	5	23	23	P04350;P68371;M0QX14;M0QY37;M0QY85;M0QYM7;M0QZL7;M0R042;M0R0X0;M0R278;M0R2D3;M0R2T4;G3V2N6;G3V2R8;G3V3J6;G3V3R4;G3V3W7;G3V4U2;G3V5W4;P07437;Q13509;Q13885;Q9BVA1	C10(gluta-biotin)	0	1.26616e+07	0	0.001119	2.13578	2	2217.09	-0.780147	57.2487	0
	High	NMMAAcDPR	5	16	16	A6NNZ2;Q13509-2;A0A075B736;P04350;P07437;P68371;Q13509;Q13885;Q3ZCM7;Q5JP53;Q5SQY0;Q5ST81;Q9BUF5;Q9BVA1;K7ESM5;A0A0B4J269	C6(gluta-biotin)	0	5.8736e+07	0	0.0005825	1.58327	2	1459.59	-1.89753	56.2483	0
Q13885	Tubulin beta-2A chain OS=Homo sapiens GN=TUBB2A PE=1 SV=1 - [TBB2A_HUMAN]	8.05267	8.31	1	0	4	14	2.83944e+07	445	49.875	4.89404
	A2	Sequence	# PSMs	# Proteins	# Protein Groups	Protein Group Accessions	Modifications	ΔCn	Area	q-Value	PEP	XCorr	Charge	MH+ [Da]	ΔM [ppm]	RT [min]	# Missed Cleavages
	High	MREIVHIQAGQcGNQIGAK	3	21	21	G3V2N6;G3V2R8;G3V3J6;G3V3R4;G3V3W7;G3V4U2;G3V5W4;P07437;Q13509;Q13885;Q9BVA1;P04350;P68371;M0QX14;M0QY37;M0QY85;M0QYM7;M0R042;M0R0X0;M0R2D3;M0R2T4	C12(gluta-biotin)	0	1.37857e+07	0	0.0003171	2.26306	3	2504.23	-0.800916	56.8737	1
	High	EIVHIQAGQcGNQIGAK	5	23	23	P04350;P68371;M0QX14;M0QY37;M0QY85;M0QYM7;M0QZL7;M0R042;M0R0X0;M0R278;M0R2D3;M0R2T4;G3V2N6;G3V2R8;G3V3J6;G3V3R4;G3V3W7;G3V4U2;G3V5W4;P07437;Q13509;Q13885;Q9BVA1	C10(gluta-biotin)	0	1.26616e+07	0	0.001119	2.13578	2	2217.09	-0.780147	57.2487	0
	High	NMMAAcDPR	5	16	16	A6NNZ2;Q13509-2;A0A075B736;P04350;P07437;P68371;Q13509;Q13885;Q3ZCM7;Q5JP53;Q5SQY0;Q5ST81;Q9BUF5;Q9BVA1;K7ESM5;A0A0B4J269	C6(gluta-biotin)	0	5.8736e+07	0	0.0005825	1.58327	2	1459.59	-1.89753	56.2483	0
	High	TAVcDIPPR	1	11	11	A6NNZ2;A0A075B736;P04350;P07437;P68371;Q13885;Q3ZCM7;Q5JP53;Q5SQY0;Q5ST81;Q9BVA1	C4(gluta-biotin)	0	2.37841e+06	0.002	0.01067	1.01253	2	1422.69	-0.81097	54.7001	0
Q9BVA1	Tubulin beta-2B chain OS=Homo sapiens GN=TUBB2B PE=1 SV=1 - [TBB2B_HUMAN]	8.05267	8.31	1	0	4	14	2.83944e+07	445	49.9209	4.89404
	A2	Sequence	# PSMs	# Proteins	# Protein Groups	Protein Group Accessions	Modifications	ΔCn	Area	q-Value	PEP	XCorr	Charge	MH+ [Da]	ΔM [ppm]	RT [min]	# Missed Cleavages
	High	MREIVHIQAGQcGNQIGAK	3	21	21	G3V2N6;G3V2R8;G3V3J6;G3V3R4;G3V3W7;G3V4U2;G3V5W4;P07437;Q13509;Q13885;Q9BVA1;P04350;P68371;M0QX14;M0QY37;M0QY85;M0QYM7;M0R042;M0R0X0;M0R2D3;M0R2T4	C12(gluta-biotin)	0	1.37857e+07	0	0.0003171	2.26306	3	2504.23	-0.800916	56.8737	1
	High	EIVHIQAGQcGNQIGAK	5	23	23	P04350;P68371;M0QX14;M0QY37;M0QY85;M0QYM7;M0QZL7;M0R042;M0R0X0;M0R278;M0R2D3;M0R2T4;G3V2N6;G3V2R8;G3V3J6;G3V3R4;G3V3W7;G3V4U2;G3V5W4;P07437;Q13509;Q13885;Q9BVA1	C10(gluta-biotin)	0	1.26616e+07	0	0.001119	2.13578	2	2217.09	-0.780147	57.2487	0
	High	NMMAAcDPR	5	16	16	A6NNZ2;Q13509-2;A0A075B736;P04350;P07437;P68371;Q13509;Q13885;Q3ZCM7;Q5JP53;Q5SQY0;Q5ST81;Q9BUF5;Q9BVA1;K7ESM5;A0A0B4J269	C6(gluta-biotin)	0	5.8736e+07	0	0.0005825	1.58327	2	1459.59	-1.89753	56.2483	0
	High	TAVcDIPPR	1	11	11	A6NNZ2;A0A075B736;P04350;P07437;P68371;Q13885;Q3ZCM7;Q5JP53;Q5SQY0;Q5ST81;Q9BVA1	C4(gluta-biotin)	0	2.37841e+06	0.002	0.01067	1.01253	2	1422.69	-0.81097	54.7001	0
M0QX14	Tubulin beta-4A chain OS=Homo sapiens GN=TUBB4A PE=1 SV=1 - [M0QX14_HUMAN]	8.05267	17.27	1	0	2	8	1.32236e+07	110	12.2069	4.7417
	A2	Sequence	# PSMs	# Proteins	# Protein Groups	Protein Group Accessions	Modifications	ΔCn	Area	q-Value	PEP	XCorr	Charge	MH+ [Da]	ΔM [ppm]	RT [min]	# Missed Cleavages
	High	MREIVHLQAGQcGNQIGAK	3	21	21	G3V2N6;G3V2R8;G3V3J6;G3V3R4;G3V3W7;G3V4U2;G3V5W4;P07437;Q13509;Q13885;Q9BVA1;P04350;P68371;M0QX14;M0QY37;M0QY85;M0QYM7;M0R042;M0R0X0;M0R2D3;M0R2T4	C12(gluta-biotin)	0	1.37857e+07	0	0.0003171	2.26306	3	2504.23	-0.800916	56.8737	1
	High	EIVHLQAGQcGNQIGAK	5	23	23	P04350;P68371;M0QX14;M0QY37;M0QY85;M0QYM7;M0QZL7;M0R042;M0R0X0;M0R278;M0R2D3;M0R2T4;G3V2N6;G3V2R8;G3V3J6;G3V3R4;G3V3W7;G3V4U2;G3V5W4;P07437;Q13509;Q13885;Q9BVA1	C10(gluta-biotin)	0	1.26616e+07	0	0.001119	2.13578	2	2217.09	-0.780147	57.2487	0
M0QY37	Tubulin beta-4A chain OS=Homo sapiens GN=TUBB4A PE=1 SV=1 - [M0QY37_HUMAN]	8.05267	17.43	1	0	2	8	1.32236e+07	109	12.0237	4.7417
	A2	Sequence	# PSMs	# Proteins	# Protein Groups	Protein Group Accessions	Modifications	ΔCn	Area	q-Value	PEP	XCorr	Charge	MH+ [Da]	ΔM [ppm]	RT [min]	# Missed Cleavages
	High	MREIVHLQAGQcGNQIGAK	3	21	21	G3V2N6;G3V2R8;G3V3J6;G3V3R4;G3V3W7;G3V4U2;G3V5W4;P07437;Q13509;Q13885;Q9BVA1;P04350;P68371;M0QX14;M0QY37;M0QY85;M0QYM7;M0R042;M0R0X0;M0R2D3;M0R2T4	C12(gluta-biotin)	0	1.37857e+07	0	0.0003171	2.26306	3	2504.23	-0.800916	56.8737	1
	High	EIVHLQAGQcGNQIGAK	5	23	23	P04350;P68371;M0QX14;M0QY37;M0QY85;M0QYM7;M0QZL7;M0R042;M0R0X0;M0R278;M0R2D3;M0R2T4;G3V2N6;G3V2R8;G3V3J6;G3V3R4;G3V3W7;G3V4U2;G3V5W4;P07437;Q13509;Q13885;Q9BVA1	C10(gluta-biotin)	0	1.26616e+07	0	0.001119	2.13578	2	2217.09	-0.780147	57.2487	0
M0QY85	Tubulin beta-4A chain (Fragment) OS=Homo sapiens GN=TUBB4A PE=1 SV=1 - [M0QY85_HUMAN]	8.05267	17.76	1	0	2	8	1.32236e+07	107	11.7806	5.10986
	A2	Sequence	# PSMs	# Proteins	# Protein Groups	Protein Group Accessions	Modifications	ΔCn	Area	q-Value	PEP	XCorr	Charge	MH+ [Da]	ΔM [ppm]	RT [min]	# Missed Cleavages
	High	MREIVHLQAGQcGNQIGAK	3	21	21	G3V2N6;G3V2R8;G3V3J6;G3V3R4;G3V3W7;G3V4U2;G3V5W4;P07437;Q13509;Q13885;Q9BVA1;P04350;P68371;M0QX14;M0QY37;M0QY85;M0QYM7;M0R042;M0R0X0;M0R2D3;M0R2T4	C12(gluta-biotin)	0	1.37857e+07	0	0.0003171	2.26306	3	2504.23	-0.800916	56.8737	1
	High	EIVHLQAGQcGNQIGAK	5	23	23	P04350;P68371;M0QX14;M0QY37;M0QY85;M0QYM7;M0QZL7;M0R042;M0R0X0;M0R278;M0R2D3;M0R2T4;G3V2N6;G3V2R8;G3V3J6;G3V3R4;G3V3W7;G3V4U2;G3V5W4;P07437;Q13509;Q13885;Q9BVA1	C10(gluta-biotin)	0	1.26616e+07	0	0.001119	2.13578	2	2217.09	-0.780147	57.2487	0
M0QYM7	Tubulin beta-4A chain (Fragment) OS=Homo sapiens GN=TUBB4A PE=1 SV=7 - [M0QYM7_HUMAN]	8.05267	11.8	1	0	2	8	1.32236e+07	161	17.8226	4.67822
	A2	Sequence	# PSMs	# Proteins	# Protein Groups	Protein Group Accessions	Modifications	ΔCn	Area	q-Value	PEP	XCorr	Charge	MH+ [Da]	ΔM [ppm]	RT [min]	# Missed Cleavages
	High	MREIVHLQAGQcGNQIGAK	3	21	21	G3V2N6;G3V2R8;G3V3J6;G3V3R4;G3V3W7;G3V4U2;G3V5W4;P07437;Q13509;Q13885;Q9BVA1;P04350;P68371;M0QX14;M0QY37;M0QY85;M0QYM7;M0R042;M0R0X0;M0R2D3;M0R2T4	C12(gluta-biotin)	0	1.37857e+07	0	0.0003171	2.26306	3	2504.23	-0.800916	56.8737	1
	High	EIVHLQAGQcGNQIGAK	5	23	23	P04350;P68371;M0QX14;M0QY37;M0QY85;M0QYM7;M0QZL7;M0R042;M0R0X0;M0R278;M0R2D3;M0R2T4;G3V2N6;G3V2R8;G3V3J6;G3V3R4;G3V3W7;G3V4U2;G3V5W4;P07437;Q13509;Q13885;Q9BVA1	C10(gluta-biotin)	0	1.26616e+07	0	0.001119	2.13578	2	2217.09	-0.780147	57.2487	0
M0R042	Tubulin beta-4A chain (Fragment) OS=Homo sapiens GN=TUBB4A PE=1 SV=1 - [M0R042_HUMAN]	8.05267	13.19	1	0	2	8	1.32236e+07	144	15.8148	4.76709
	A2	Sequence	# PSMs	# Proteins	# Protein Groups	Protein Group Accessions	Modifications	ΔCn	Area	q-Value	PEP	XCorr	Charge	MH+ [Da]	ΔM [ppm]	RT [min]	# Missed Cleavages
	High	MREIVHLQAGQcGNQIGAK	3	21	21	G3V2N6;G3V2R8;G3V3J6;G3V3R4;G3V3W7;G3V4U2;G3V5W4;P07437;Q13509;Q13885;Q9BVA1;P04350;P68371;M0QX14;M0QY37;M0QY85;M0QYM7;M0R042;M0R0X0;M0R2D3;M0R2T4	C12(gluta-biotin)	0	1.37857e+07	0	0.0003171	2.26306	3	2504.23	-0.800916	56.8737	1
	High	EIVHLQAGQcGNQIGAK	5	23	23	P04350;P68371;M0QX14;M0QY37;M0QY85;M0QYM7;M0QZL7;M0R042;M0R0X0;M0R278;M0R2D3;M0R2T4;G3V2N6;G3V2R8;G3V3J6;G3V3R4;G3V3W7;G3V4U2;G3V5W4;P07437;Q13509;Q13885;Q9BVA1	C10(gluta-biotin)	0	1.26616e+07	0	0.001119	2.13578	2	2217.09	-0.780147	57.2487	0
M0R0X0	Tubulin beta-4A chain OS=Homo sapiens GN=TUBB4A PE=1 SV=1 - [M0R0X0_HUMAN]	8.05267	18.45	1	0	2	8	1.32236e+07	103	11.4224	4.95752
	A2	Sequence	# PSMs	# Proteins	# Protein Groups	Protein Group Accessions	Modifications	ΔCn	Area	q-Value	PEP	XCorr	Charge	MH+ [Da]	ΔM [ppm]	RT [min]	# Missed Cleavages
	High	MREIVHLQAGQcGNQIGAK	3	21	21	G3V2N6;G3V2R8;G3V3J6;G3V3R4;G3V3W7;G3V4U2;G3V5W4;P07437;Q13509;Q13885;Q9BVA1;P04350;P68371;M0QX14;M0QY37;M0QY85;M0QYM7;M0R042;M0R0X0;M0R2D3;M0R2T4	C12(gluta-biotin)	0	1.37857e+07	0	0.0003171	2.26306	3	2504.23	-0.800916	56.8737	1
	High	EIVHLQAGQcGNQIGAK	5	23	23	P04350;P68371;M0QX14;M0QY37;M0QY85;M0QYM7;M0QZL7;M0R042;M0R0X0;M0R278;M0R2D3;M0R2T4;G3V2N6;G3V2R8;G3V3J6;G3V3R4;G3V3W7;G3V4U2;G3V5W4;P07437;Q13509;Q13885;Q9BVA1	C10(gluta-biotin)	0	1.26616e+07	0	0.001119	2.13578	2	2217.09	-0.780147	57.2487	0
M0R2D3	Tubulin beta-4A chain (Fragment) OS=Homo sapiens GN=TUBB4A PE=1 SV=1 - [M0R2D3_HUMAN]	8.05267	12.26	1	0	2	8	1.32236e+07	155	17.3885	4.79248
	A2	Sequence	# PSMs	# Proteins	# Protein Groups	Protein Group Accessions	Modifications	ΔCn	Area	q-Value	PEP	XCorr	Charge	MH+ [Da]	ΔM [ppm]	RT [min]	# Missed Cleavages
	High	MREIVHLQAGQcGNQIGAK	3	21	21	G3V2N6;G3V2R8;G3V3J6;G3V3R4;G3V3W7;G3V4U2;G3V5W4;P07437;Q13509;Q13885;Q9BVA1;P04350;P68371;M0QX14;M0QY37;M0QY85;M0QYM7;M0R042;M0R0X0;M0R2D3;M0R2T4	C12(gluta-biotin)	0	1.37857e+07	0	0.0003171	2.26306	3	2504.23	-0.800916	56.8737	1
	High	EIVHLQAGQcGNQIGAK	5	23	23	P04350;P68371;M0QX14;M0QY37;M0QY85;M0QYM7;M0QZL7;M0R042;M0R0X0;M0R278;M0R2D3;M0R2T4;G3V2N6;G3V2R8;G3V3J6;G3V3R4;G3V3W7;G3V4U2;G3V5W4;P07437;Q13509;Q13885;Q9BVA1	C10(gluta-biotin)	0	1.26616e+07	0	0.001119	2.13578	2	2217.09	-0.780147	57.2487	0
M0R2T4	Tubulin beta-4A chain OS=Homo sapiens GN=TUBB4A PE=4 SV=1 - [M0R2T4_HUMAN]	8.05267	18.27	1	0	2	8	1.32236e+07	104	11.6576	9.08545
	A2	Sequence	# PSMs	# Proteins	# Protein Groups	Protein Group Accessions	Modifications	ΔCn	Area	q-Value	PEP	XCorr	Charge	MH+ [Da]	ΔM [ppm]	RT [min]	# Missed Cleavages
	High	MREIVHLQAGQcGNQIGAK	3	21	21	G3V2N6;G3V2R8;G3V3J6;G3V3R4;G3V3W7;G3V4U2;G3V5W4;P07437;Q13509;Q13885;Q9BVA1;P04350;P68371;M0QX14;M0QY37;M0QY85;M0QYM7;M0R042;M0R0X0;M0R2D3;M0R2T4	C12(gluta-biotin)	0	1.37857e+07	0	0.0003171	2.26306	3	2504.23	-0.800916	56.8737	1
	High	EIVHLQAGQcGNQIGAK	5	23	23	P04350;P68371;M0QX14;M0QY37;M0QY85;M0QYM7;M0QZL7;M0R042;M0R0X0;M0R278;M0R2D3;M0R2T4;G3V2N6;G3V2R8;G3V3J6;G3V3R4;G3V3W7;G3V4U2;G3V5W4;P07437;Q13509;Q13885;Q9BVA1	C10(gluta-biotin)	0	1.26616e+07	0	0.001119	2.13578	2	2217.09	-0.780147	57.2487	0
Q08945	FACT complex subunit SSRP1 OS=Homo sapiens GN=SSRP1 PE=1 SV=1 - [SSRP1_HUMAN]	7.9827	3.24	1	0	2	4	2.30586e+07	709	81.0244	6.87354
	A2	Sequence	# PSMs	# Proteins	# Protein Groups	Protein Group Accessions	Modifications	ΔCn	Area	q-Value	PEP	XCorr	Charge	MH+ [Da]	ΔM [ppm]	RT [min]	# Missed Cleavages
	High	ADVIQATGDAIcIFR	3	2	2	Q08945;E9PMD4	C12(gluta-biotin)	0	2.03663e+07	0	2.81e-12	2.97653	2	2044	-1.04426	83.3377	0
	High	ELQcLTPR	1	2	2	Q08945;E9PMD4	C4(gluta-biotin)	0	25750896	0.001	0.007838	1.11628	2	1410.68	-1.41651	60.8966	0
E9PMD4	FACT complex subunit SSRP1 (Fragment) OS=Homo sapiens GN=SSRP1 PE=1 SV=2 - [E9PMD4_HUMAN]	7.9827	13.29	1	0	2	4	2.30586e+07	173	19.835	5.56689
	A2	Sequence	# PSMs	# Proteins	# Protein Groups	Protein Group Accessions	Modifications	ΔCn	Area	q-Value	PEP	XCorr	Charge	MH+ [Da]	ΔM [ppm]	RT [min]	# Missed Cleavages
	High	ADVIQATGDAIcIFR	3	2	2	Q08945;E9PMD4	C12(gluta-biotin)	0	2.03663e+07	0	2.81e-12	2.97653	2	2044	-1.04426	83.3377	0
	High	ELQcLTPR	1	2	2	Q08945;E9PMD4	C4(gluta-biotin)	0	25750896	0.001	0.007838	1.11628	2	1410.68	-1.41651	60.8966	0
P31327-3	Isoform 3 of Carbamoyl-phosphate synthase [ammonia], mitochondrial OS=Homo sapiens GN=CPS1 - [CPSM_HUMAN]	7.97032	4.58	1	0	4	10	2.10503e+07	1506	165.545	6.78564
	A2	Sequence	# PSMs	# Proteins	# Protein Groups	Protein Group Accessions	Modifications	ΔCn	Area	q-Value	PEP	XCorr	Charge	MH+ [Da]	ΔM [ppm]	RT [min]	# Missed Cleavages
	High	GNDVLVIEcNLR	3	3	3	P31327-3;P31327;P31327-2	C9(gluta-biotin)	0	2.42605e+07	0	1.483e-09	2.23444	2	1795.88	-1.5846	79.3916	0
	High	TVVVNcNPETVSTDFDEcDKLYFEELSLER	2	3	3	P31327-3;P31327;P31327-2	C6(gluta-biotin); C18(Nethylmaleimide)	0	12443991	0	1.209e-07	1.90297	3	4070.83	-1.64716	85.1983	1
	High	TSAcFEPSLDYMVTK	3	3	3	P31327-3;P31327;P31327-2	C4(gluta-biotin)	0	2.64465e+07	0	2.099e-06	1.78766	2	2142.95	-2.57033	80.7361	0
	High	McHPSIEGFTPR	2	3	3	P31327-3;P31327;P31327-2	C2(gluta-biotin)	0	1.00101e+07	0	1.608e-06	1.47531	2	1825.81	-2.15337	67.799	0
P31327	Carbamoyl-phosphate synthase [ammonia], mitochondrial OS=Homo sapiens GN=CPS1 PE=1 SV=2 - [CPSM_HUMAN]	7.97032	4.6	1	0	4	10	2.10503e+07	1500	164.835	6.7417
	A2	Sequence	# PSMs	# Proteins	# Protein Groups	Protein Group Accessions	Modifications	ΔCn	Area	q-Value	PEP	XCorr	Charge	MH+ [Da]	ΔM [ppm]	RT [min]	# Missed Cleavages
	High	GNDVLVIEcNLR	3	3	3	P31327-3;P31327;P31327-2	C9(gluta-biotin)	0	2.42605e+07	0	1.483e-09	2.23444	2	1795.88	-1.5846	79.3916	0
	High	TVVVNcNPETVSTDFDEcDKLYFEELSLER	2	3	3	P31327-3;P31327;P31327-2	C6(gluta-biotin); C18(Nethylmaleimide)	0	12443991	0	1.209e-07	1.90297	3	4070.83	-1.64716	85.1983	1
	High	TSAcFEPSLDYMVTK	3	3	3	P31327-3;P31327;P31327-2	C4(gluta-biotin)	0	2.64465e+07	0	2.099e-06	1.78766	2	2142.95	-2.57033	80.7361	0
	High	McHPSIEGFTPR	2	3	3	P31327-3;P31327;P31327-2	C2(gluta-biotin)	0	1.00101e+07	0	1.608e-06	1.47531	2	1825.81	-2.15337	67.799	0
P31327-2	Isoform 2 of Carbamoyl-phosphate synthase [ammonia], mitochondrial OS=Homo sapiens GN=CPS1 - [CPSM_HUMAN]	7.97032	6.58	1	0	4	10	2.10503e+07	1049	115.964	5.96045
	A2	Sequence	# PSMs	# Proteins	# Protein Groups	Protein Group Accessions	Modifications	ΔCn	Area	q-Value	PEP	XCorr	Charge	MH+ [Da]	ΔM [ppm]	RT [min]	# Missed Cleavages
	High	GNDVLVIEcNLR	3	3	3	P31327-3;P31327;P31327-2	C9(gluta-biotin)	0	2.42605e+07	0	1.483e-09	2.23444	2	1795.88	-1.5846	79.3916	0
	High	TVVVNcNPETVSTDFDEcDKLYFEELSLER	2	3	3	P31327-3;P31327;P31327-2	C6(gluta-biotin); C18(Nethylmaleimide)	0	12443991	0	1.209e-07	1.90297	3	4070.83	-1.64716	85.1983	1
	High	TSAcFEPSLDYMVTK	3	3	3	P31327-3;P31327;P31327-2	C4(gluta-biotin)	0	2.64465e+07	0	2.099e-06	1.78766	2	2142.95	-2.57033	80.7361	0
	High	McHPSIEGFTPR	2	3	3	P31327-3;P31327;P31327-2	C2(gluta-biotin)	0	1.00101e+07	0	1.608e-06	1.47531	2	1825.81	-2.15337	67.799	0
M0QYT0	Uncharacterized protein (Fragment) OS=Homo sapiens PE=1 SV=1 - [M0QYT0_HUMAN]	7.89841	12.15	1	0	3	6	1.43956e+07	321	35.9916	7.41553
	A2	Sequence	# PSMs	# Proteins	# Protein Groups	Protein Group Accessions	Modifications	ΔCn	Area	q-Value	PEP	XCorr	Charge	MH+ [Da]	ΔM [ppm]	RT [min]	# Missed Cleavages
	High	VFNVFcLYGNVEK	3	5	5	P14866;P14866-2;M0QXS5;M0QYT0;M0R076	C6(gluta-biotin)	0	1.48346e+07	0	4.753e-13	2.89233	2	1982.95	-0.674799	84.5676	0
	High	QPAIMPGQSYGLEDGScSYK	2	4	4	P14866;P14866-2;M0QXS5;M0QYT0	C17(gluta-biotin)	0	6.73642e+06	0	0.0004925	1.39224	3	2582.14	0.918458	71.8743	0
	High	QPAIMPGQSYGLEDGScSYKDFSESR	1	4	4	P14866;P14866-2;M0QXS5;M0QYT0	C17(gluta-biotin)	0	2.16158e+07	0	0.0006375	1.09595	3	3303.44	-0.498	74.3395	1
M0R076	Uncharacterized protein (Fragment) OS=Homo sapiens PE=1 SV=1 - [M0R076_HUMAN]	7.89841	11.4	1	0	1	3	1.48346e+07	114	13.0543	5.26221
	A2	Sequence	# PSMs	# Proteins	# Protein Groups	Protein Group Accessions	Modifications	ΔCn	Area	q-Value	PEP	XCorr	Charge	MH+ [Da]	ΔM [ppm]	RT [min]	# Missed Cleavages
	High	VFNVFcLYGNVEK	3	5	5	P14866;P14866-2;M0QXS5;M0QYT0;M0R076	C6(gluta-biotin)	0	1.48346e+07	0	4.753e-13	2.89233	2	1982.95	-0.674799	84.5676	0
A2A3S1	Voltage-dependent anion-selective channel protein 2 (Fragment) OS=Homo sapiens GN=VDAC2 PE=1 SV=1 - [A2A3S1_HUMAN]	7.72108	34.86	1	0	3	12	3.79537e+07	109	11.9689	8.1626
	A2	Sequence	# PSMs	# Proteins	# Protein Groups	Protein Group Accessions	Modifications	ΔCn	Area	q-Value	PEP	XCorr	Charge	MH+ [Da]	ΔM [ppm]	RT [min]	# Missed Cleavages
	High	ScSGVEFSTSGSSNTDTGK	4	7	7	A2A3S1;P45880;P45880-1;P45880-2;Q5JSD1;Q5JSD2;A0A0A0MR02	C2(gluta-biotin)	0	2.58173e+07	0	7.008e-10	2.11791	2	2301.96	-1.11527	54.8262	0
	High	WcEYGLTFTEK	4	7	7	A2A3S1;P45880;P45880-1;P45880-2;Q5JSD1;Q5JSD2;A0A0A0MR02	C2(gluta-biotin)	0	7.06066e+07	0	4.768e-11	1.97	2	1827.81	-1.37362	80.0663	0
	High	ScSGVEFSTSGSSNTDTGKVTGTLETK	4	7	7	A2A3S1;P45880;P45880-1;P45880-2;Q5JSD1;Q5JSD2;A0A0A0MR02	C2(gluta-biotin)	0	17437305	0	6.271e-07	1.62859	3	3131.41	-0.60341	63.5349	1
Q5JSD1	Voltage-dependent anion-selective channel protein 2 (Fragment) OS=Homo sapiens GN=VDAC2 PE=1 SV=1 - [Q5JSD1_HUMAN]	7.72108	29.41	1	0	4	14	3.83453e+07	204	22.1446	7.21045
	A2	Sequence	# PSMs	# Proteins	# Protein Groups	Protein Group Accessions	Modifications	ΔCn	Area	q-Value	PEP	XCorr	Charge	MH+ [Da]	ΔM [ppm]	RT [min]	# Missed Cleavages
	High	ScSGVEFSTSGSSNTDTGK	4	7	7	A2A3S1;P45880;P45880-1;P45880-2;Q5JSD1;Q5JSD2;A0A0A0MR02	C2(gluta-biotin)	0	2.58173e+07	0	7.008e-10	2.11791	2	2301.96	-1.11527	54.8262	0
	High	WcEYGLTFTEK	4	7	7	A2A3S1;P45880;P45880-1;P45880-2;Q5JSD1;Q5JSD2;A0A0A0MR02	C2(gluta-biotin)	0	7.06066e+07	0	4.768e-11	1.97	2	1827.81	-1.37362	80.0663	0
	High	WNTDNTLGTEIAIEDQIcQGLK	2	6	6	P45880;P45880-1;P45880-2;Q5JSD1;Q5JSD2;A0A0A0MR02	C18(gluta-biotin)	0	1.86119e+07	0	7.007e-08	1.92918	3	2913.37	-2.11688	85.3322	0
	High	ScSGVEFSTSGSSNTDTGKVTGTLETK	4	7	7	A2A3S1;P45880;P45880-1;P45880-2;Q5JSD1;Q5JSD2;A0A0A0MR02	C2(gluta-biotin)	0	17437305	0	6.271e-07	1.62859	3	3131.41	-0.60341	63.5349	1
Q5JSD2	Voltage-dependent anion-selective channel protein 2 (Fragment) OS=Homo sapiens GN=VDAC2 PE=1 SV=7 - [Q5JSD2_HUMAN]	7.72108	30.77	1	0	4	14	3.83453e+07	195	21.2803	7.92822
	A2	Sequence	# PSMs	# Proteins	# Protein Groups	Protein Group Accessions	Modifications	ΔCn	Area	q-Value	PEP	XCorr	Charge	MH+ [Da]	ΔM [ppm]	RT [min]	# Missed Cleavages
	High	ScSGVEFSTSGSSNTDTGK	4	7	7	A2A3S1;P45880;P45880-1;P45880-2;Q5JSD1;Q5JSD2;A0A0A0MR02	C2(gluta-biotin)	0	2.58173e+07	0	7.008e-10	2.11791	2	2301.96	-1.11527	54.8262	0
	High	WcEYGLTFTEK	4	7	7	A2A3S1;P45880;P45880-1;P45880-2;Q5JSD1;Q5JSD2;A0A0A0MR02	C2(gluta-biotin)	0	7.06066e+07	0	4.768e-11	1.97	2	1827.81	-1.37362	80.0663	0
	High	WNTDNTLGTEIAIEDQIcQGLK	2	6	6	P45880;P45880-1;P45880-2;Q5JSD1;Q5JSD2;A0A0A0MR02	C18(gluta-biotin)	0	1.86119e+07	0	7.007e-08	1.92918	3	2913.37	-2.11688	85.3322	0
	High	ScSGVEFSTSGSSNTDTGKVTGTLETK	4	7	7	A2A3S1;P45880;P45880-1;P45880-2;Q5JSD1;Q5JSD2;A0A0A0MR02	C2(gluta-biotin)	0	17437305	0	6.271e-07	1.62859	3	3131.41	-0.60341	63.5349	1
Q5JR95	40S ribosomal protein S8 OS=Homo sapiens GN=RPS8 PE=1 SV=1 - [Q5JR95_HUMAN]	7.70869	6.38	1	0	1	5	2.52795e+07	188	21.866	10.3599
	A2	Sequence	# PSMs	# Proteins	# Protein Groups	Protein Group Accessions	Modifications	ΔCn	Area	q-Value	PEP	XCorr	Charge	MH+ [Da]	ΔM [ppm]	RT [min]	# Missed Cleavages
	High	NcIVLIDSTPYR	5	2	2	P62241;Q5JR95	C2(gluta-biotin)	0	2.52795e+07	0	5.465e-08	2.18295	2	1844.9	-1.60555	78.9688	0
Q00610	Clathrin heavy chain 1 OS=Homo sapiens GN=CLTC PE=1 SV=5 - [CLH1_HUMAN]	7.64882	3.82	1	0	5	14	2.27656e+07	1675	191.493	5.69385
	A2	Sequence	# PSMs	# Proteins	# Protein Groups	Protein Group Accessions	Modifications	ΔCn	Area	q-Value	PEP	XCorr	Charge	MH+ [Da]	ΔM [ppm]	RT [min]	# Missed Cleavages
	High	RDPHLAcVAYER	5	6	6	A0A087WX41;P53675;P53675-2;Q00610;Q00610-2;A0A087WVQ6	C7(gluta-biotin)	0	1.59154e+07	0	2.641e-06	2.02273	3	1880.89	-0.936172	49.2287	1
	High	HSSLAGcQIINYR	2	3	3	Q00610;Q00610-2;A0A087WVQ6	C7(gluta-biotin)	0	6.31093e+06	0	5.324e-09	1.99306	2	1912.91	-1.01751	66.119	0
	High	MEGNAEESTLFcFAVR	2	3	3	Q00610;Q00610-2;A0A087WVQ6	C12(gluta-biotin)	0	8.05952e+06	0	3.286e-10	1.66899	2	2254.99	-1.34478	83.3911	0
	High	IHEGcEEPATHNALAK	2	3	3	Q00610;Q00610-2;A0A087WVQ6	C5(gluta-biotin)	0	1.80674e+07	0	0.0003598	1.45777	3	2171	-0.740935	36.5592	0
	High	YIQAAcK	3	6	6	A0A087WX41;P53675;P53675-2;Q00610;Q00610-2;A0A087WVQ6	C6(gluta-biotin)	0	3.43139e+07	0	0.003718	1.37134	2	1247.59	-1.69402	41.7854	0
Q00610-2	Isoform 2 of Clathrin heavy chain 1 OS=Homo sapiens GN=CLTC - [CLH1_HUMAN]	7.64882	3.9	1	0	5	14	2.27656e+07	1639	187.771	5.69385
	A2	Sequence	# PSMs	# Proteins	# Protein Groups	Protein Group Accessions	Modifications	ΔCn	Area	q-Value	PEP	XCorr	Charge	MH+ [Da]	ΔM [ppm]	RT [min]	# Missed Cleavages
	High	RDPHLAcVAYER	5	6	6	A0A087WX41;P53675;P53675-2;Q00610;Q00610-2;A0A087WVQ6	C7(gluta-biotin)	0	1.59154e+07	0	2.641e-06	2.02273	3	1880.89	-0.936172	49.2287	1
	High	HSSLAGcQIINYR	2	3	3	Q00610;Q00610-2;A0A087WVQ6	C7(gluta-biotin)	0	6.31093e+06	0	5.324e-09	1.99306	2	1912.91	-1.01751	66.119	0
	High	MEGNAEESTLFcFAVR	2	3	3	Q00610;Q00610-2;A0A087WVQ6	C12(gluta-biotin)	0	8.05952e+06	0	3.286e-10	1.66899	2	2254.99	-1.34478	83.3911	0
	High	IHEGcEEPATHNALAK	2	3	3	Q00610;Q00610-2;A0A087WVQ6	C5(gluta-biotin)	0	1.80674e+07	0	0.0003598	1.45777	3	2171	-0.740935	36.5592	0
	High	YIQAAcK	3	6	6	A0A087WX41;P53675;P53675-2;Q00610;Q00610-2;A0A087WVQ6	C6(gluta-biotin)	0	3.43139e+07	0	0.003718	1.37134	2	1247.59	-1.69402	41.7854	0
A0A087WVQ6	Clathrin heavy chain OS=Homo sapiens GN=CLTC PE=1 SV=1 - [A0A087WVQ6_HUMAN]	7.64882	3.81	1	0	5	14	2.27656e+07	1679	191.936	5.69385
	A2	Sequence	# PSMs	# Proteins	# Protein Groups	Protein Group Accessions	Modifications	ΔCn	Area	q-Value	PEP	XCorr	Charge	MH+ [Da]	ΔM [ppm]	RT [min]	# Missed Cleavages
	High	RDPHLAcVAYER	5	6	6	A0A087WX41;P53675;P53675-2;Q00610;Q00610-2;A0A087WVQ6	C7(gluta-biotin)	0	1.59154e+07	0	2.641e-06	2.02273	3	1880.89	-0.936172	49.2287	1
	High	HSSLAGcQIINYR	2	3	3	Q00610;Q00610-2;A0A087WVQ6	C7(gluta-biotin)	0	6.31093e+06	0	5.324e-09	1.99306	2	1912.91	-1.01751	66.119	0
	High	MEGNAEESTLFcFAVR	2	3	3	Q00610;Q00610-2;A0A087WVQ6	C12(gluta-biotin)	0	8.05952e+06	0	3.286e-10	1.66899	2	2254.99	-1.34478	83.3911	0
	High	IHEGcEEPATHNALAK	2	3	3	Q00610;Q00610-2;A0A087WVQ6	C5(gluta-biotin)	0	1.80674e+07	0	0.0003598	1.45777	3	2171	-0.740935	36.5592	0
	High	YIQAAcK	3	6	6	A0A087WX41;P53675;P53675-2;Q00610;Q00610-2;A0A087WVQ6	C6(gluta-biotin)	0	3.43139e+07	0	0.003718	1.37134	2	1247.59	-1.69402	41.7854	0
P31153	S-adenosylmethionine synthase isoform type-2 OS=Homo sapiens GN=MAT2A PE=1 SV=1 - [METK2_HUMAN]	7.64833	7.34	1	2	2	7	4.83947e+07	395	43.6333	6.48096
	A2	Sequence	# PSMs	# Proteins	# Protein Groups	Protein Group Accessions	Modifications	ΔCn	Area	q-Value	PEP	XCorr	Charge	MH+ [Da]	ΔM [ppm]	RT [min]	# Missed Cleavages
	High	IcDQISDAVLDAHLQQDPDAK	5	1	1	P31153	C2(gluta-biotin)	0	3.75454e+07	0	1.047e-06	3.11073	3	2746.28	-0.947353	75.9142	0
	High	VAcETVAK	2	1	1	P31153	C3(gluta-biotin)	0	5.9244e+07	0	0.004002	1.35011	2	1271.61	-1.01508	37.8508	0
F5H365	Protein transport protein Sec23A OS=Homo sapiens GN=SEC23A PE=1 SV=1 - [F5H365_HUMAN]	7.64673	5.98	1	0	3	5	8.47701e+06	736	82.9156	7.45947
	A2	Sequence	# PSMs	# Proteins	# Protein Groups	Protein Group Accessions	Modifications	ΔCn	Area	q-Value	PEP	XCorr	Charge	MH+ [Da]	ΔM [ppm]	RT [min]	# Missed Cleavages
	High	GPcVSENEIGTGGTcQWK	1	3	3	Q15436-2;F5H365;Q15436	C3(gluta-biotin); C15(Nethylmaleimide)	0	2.55425e+06	0	1.816e-08	2.21202	2	2442.04	-4.32984	74.8023	0
	High	AVLNPLcQVDYR	2	8	8	F5H365;G3V1W4;G3V2R6;G3V3G5;G3V4V1;Q15436;Q15437;Q5QPE2	C7(gluta-biotin)	0	1.65251e+07	0	7.198e-07	1.84193	2	1841.9	-1.66021	77.9113	0
	High	ISGAIGPcVSLNSK	2	3	3	Q15436-2;F5H365;Q15436	C8(gluta-biotin)	0	6.35165e+06	0	0.001008	1.82734	2	1796.9	-1.45577	69.8288	0
Q15436	Protein transport protein Sec23A OS=Homo sapiens GN=SEC23A PE=1 SV=2 - [SC23A_HUMAN]	7.64673	5.75	1	0	3	5	8.47701e+06	765	86.1053	7.07861
	A2	Sequence	# PSMs	# Proteins	# Protein Groups	Protein Group Accessions	Modifications	ΔCn	Area	q-Value	PEP	XCorr	Charge	MH+ [Da]	ΔM [ppm]	RT [min]	# Missed Cleavages
	High	GPcVSENEIGTGGTcQWK	1	3	3	Q15436-2;F5H365;Q15436	C3(gluta-biotin); C15(Nethylmaleimide)	0	2.55425e+06	0	1.816e-08	2.21202	2	2442.04	-4.32984	74.8023	0
	High	AVLNPLcQVDYR	2	8	8	F5H365;G3V1W4;G3V2R6;G3V3G5;G3V4V1;Q15436;Q15437;Q5QPE2	C7(gluta-biotin)	0	1.65251e+07	0	7.198e-07	1.84193	2	1841.9	-1.66021	77.9113	0
	High	ISGAIGPcVSLNSK	2	3	3	Q15436-2;F5H365;Q15436	C8(gluta-biotin)	0	6.35165e+06	0	0.001008	1.82734	2	1796.9	-1.45577	69.8288	0
E9PQH6	Rho-related GTP-binding protein RhoC (Fragment) OS=Homo sapiens GN=RHOC PE=1 SV=1 - [E9PQH6_HUMAN]	7.4956	22.49	1	0	3	5	5.89296e+06	169	19.2117	5.09717
	A2	Sequence	# PSMs	# Proteins	# Protein Groups	Protein Group Accessions	Modifications	ΔCn	Area	q-Value	PEP	XCorr	Charge	MH+ [Da]	ΔM [ppm]	RT [min]	# Missed Cleavages
	High	HFcPNVPIILVGNKK	1	8	8	C9JNR4;C9JX21;E9PQH6;P08134;P61586;Q5JR05;Q5JR07;Q5JR08	C3(gluta-biotin)	0	2.33275e+06	0	6.161e-06	2.14329	3	2130.13	-0.111942	73.8591	1
	High	ISAFGYLEcSAK	2	3	3	E9PQH6;P08134;Q5JR08	C9(gluta-biotin)	0	7.18208e+06	0	0.001517	1.93245	2	1739.81	-1.98316	79.9934	0
	High	LVIVGDGAcGK	2	14	14	C9JNR4;C9JRM1;C9JX21;E9PLA2;E9PQH6;P08134;P61586;Q5JR05;Q5JR06;Q5JR07;Q5JR08;E9PN11;U3KQV3;U3KQA9	C9(gluta-biotin)	0	8.16406e+06	0	0.002853	1.65693	2	1482.74	-0.554666	63.1201	0
P08134	Rho-related GTP-binding protein RhoC OS=Homo sapiens GN=RHOC PE=1 SV=1 - [RHOC_HUMAN]	7.4956	19.69	1	0	3	5	5.89296e+06	193	21.9923	6.58057
	A2	Sequence	# PSMs	# Proteins	# Protein Groups	Protein Group Accessions	Modifications	ΔCn	Area	q-Value	PEP	XCorr	Charge	MH+ [Da]	ΔM [ppm]	RT [min]	# Missed Cleavages
	High	HFcPNVPIILVGNKK	1	8	8	C9JNR4;C9JX21;E9PQH6;P08134;P61586;Q5JR05;Q5JR07;Q5JR08	C3(gluta-biotin)	0	2.33275e+06	0	6.161e-06	2.14329	3	2130.13	-0.111942	73.8591	1
	High	ISAFGYLEcSAK	2	3	3	E9PQH6;P08134;Q5JR08	C9(gluta-biotin)	0	7.18208e+06	0	0.001517	1.93245	2	1739.81	-1.98316	79.9934	0
	High	LVIVGDGAcGK	2	14	14	C9JNR4;C9JRM1;C9JX21;E9PLA2;E9PQH6;P08134;P61586;Q5JR05;Q5JR06;Q5JR07;Q5JR08;E9PN11;U3KQV3;U3KQA9	C9(gluta-biotin)	0	8.16406e+06	0	0.002853	1.65693	2	1482.74	-0.554666	63.1201	0
Q5JR08	Rho-related GTP-binding protein RhoC (Fragment) OS=Homo sapiens GN=RHOC PE=1 SV=7 - [Q5JR08_HUMAN]	7.4956	20.11	1	0	3	5	5.89296e+06	189	21.566	6.58057
	A2	Sequence	# PSMs	# Proteins	# Protein Groups	Protein Group Accessions	Modifications	ΔCn	Area	q-Value	PEP	XCorr	Charge	MH+ [Da]	ΔM [ppm]	RT [min]	# Missed Cleavages
	High	HFcPNVPIILVGNKK	1	8	8	C9JNR4;C9JX21;E9PQH6;P08134;P61586;Q5JR05;Q5JR07;Q5JR08	C3(gluta-biotin)	0	2.33275e+06	0	6.161e-06	2.14329	3	2130.13	-0.111942	73.8591	1
	High	ISAFGYLEcSAK	2	3	3	E9PQH6;P08134;Q5JR08	C9(gluta-biotin)	0	7.18208e+06	0	0.001517	1.93245	2	1739.81	-1.98316	79.9934	0
	High	LVIVGDGAcGK	2	14	14	C9JNR4;C9JRM1;C9JX21;E9PLA2;E9PQH6;P08134;P61586;Q5JR05;Q5JR06;Q5JR07;Q5JR08;E9PN11;U3KQV3;U3KQA9	C9(gluta-biotin)	0	8.16406e+06	0	0.002853	1.65693	2	1482.74	-0.554666	63.1201	0
P55072	Transitional endoplasmic reticulum ATPase OS=Homo sapiens GN=VCP PE=1 SV=4 - [TERA_HUMAN]	6.95843	4.96	1	2	3	9	1.8153e+07	806	89.2657	5.26221
	A2	Sequence	# PSMs	# Proteins	# Protein Groups	Protein Group Accessions	Modifications	ΔCn	Area	q-Value	PEP	XCorr	Charge	MH+ [Da]	ΔM [ppm]	RT [min]	# Missed Cleavages
	High	LGDVISIQPcPDVK	4	3	3	C9IZA5;C9JUP7;P55072	C10(gluta-biotin)	0	2.25117e+07	0	8.359e-06	2.0693	2	1934.97	-1.84354	76.4961	0
	High	GVLFYGPPGcGK	3	1	1	P55072	C10(gluta-biotin)	0	2.37508e+07	0	0.001808	1.65896	2	1645.79	-0.694082	75.6897	0
	High	AIANEcQANFISIK	2	1	1	P55072	C6(gluta-biotin)	0	8.19663e+06	0	1.49e-06	1.62336	2	1972.96	-0.947659	75.7163	0
P62633-6	Isoform 6 of Cellular nucleic acid-binding protein OS=Homo sapiens GN=CNBP - [CNBP_HUMAN]	6.87215	28.49	1	0	5	26	5.36399e+07	179	19.6777	7.57666
	A2	Sequence	# PSMs	# Proteins	# Protein Groups	Protein Group Accessions	Modifications	ΔCn	Area	q-Value	PEP	XCorr	Charge	MH+ [Da]	ΔM [ppm]	RT [min]	# Missed Cleavages
	High	cGESGHLAR	3	8	8	P62633-7;P62633-6;P62633;P62633-2;P62633-3;P62633-4;P62633-5;P62633-8	C1(gluta-biotin)	0	8987480	0	0.0001367	1.76922	2	1380.61	-1.56733	35.8684	0
	High	cGETGHVAINcSK	8	8	8	P62633-7;P62633-6;P62633;P62633-2;P62633-3;P62633-4;P62633-5;P62633-8	C1(gluta-biotin); C11(Nethylmaleimide)	0	4.83866e+07	0	2.096e-07	1.70093	2	1894.83	2.77081	58.3072	0
	High	cYScGEFGHIQK	5	8	8	P62633-7;P62633-6;P62633;P62633-2;P62633-3;P62633-4;P62633-5;P62633-8	C1(Nethylmaleimide); C4(gluta-biotin)	0	44497591	0	1.165e-05	1.5674	2	1947.82	-0.766514	72.1748	0
	High	TSEVNcYR	6	8	8	P62633-7;P62633-6;P62633;P62633-2;P62633-3;P62633-4;P62633-5;P62633-8	C6(gluta-biotin)	0	6.80355e+07	0	0.004116	1.50635	2	1422.61	-2.58057	43.0363	0
	High	DcDHADEQK	4	8	8	P62633-7;P62633-6;P62633;P62633-2;P62633-3;P62633-4;P62633-5;P62633-8	C2(gluta-biotin)	0	1.77349e+07	0	0.002204	1.22139	2	1511.59	-0.460354	20.5417	0
P62633-4	Isoform 4 of Cellular nucleic acid-binding protein OS=Homo sapiens GN=CNBP - [CNBP_HUMAN]	6.87215	37.08	1	0	6	27	5.36399e+07	178	19.5786	7.57666
	A2	Sequence	# PSMs	# Proteins	# Protein Groups	Protein Group Accessions	Modifications	ΔCn	Area	q-Value	PEP	XCorr	Charge	MH+ [Da]	ΔM [ppm]	RT [min]	# Missed Cleavages
	High	cGESGHLAR	3	8	8	P62633-7;P62633-6;P62633;P62633-2;P62633-3;P62633-4;P62633-5;P62633-8	C1(gluta-biotin)	0	8987480	0	0.0001367	1.76922	2	1380.61	-1.56733	35.8684	0
	High	cGETGHVAINcSK	8	8	8	P62633-7;P62633-6;P62633;P62633-2;P62633-3;P62633-4;P62633-5;P62633-8	C1(gluta-biotin); C11(Nethylmaleimide)	0	4.83866e+07	0	2.096e-07	1.70093	2	1894.83	2.77081	58.3072	0
	High	cYScGEFGHIQK	5	8	8	P62633-7;P62633-6;P62633;P62633-2;P62633-3;P62633-4;P62633-5;P62633-8	C1(Nethylmaleimide); C4(gluta-biotin)	0	44497591	0	1.165e-05	1.5674	2	1947.82	-0.766514	72.1748	0
	High	TSEVNcYR	6	8	8	P62633-7;P62633-6;P62633;P62633-2;P62633-3;P62633-4;P62633-5;P62633-8	C6(gluta-biotin)	0	6.80355e+07	0	0.004116	1.50635	2	1422.61	-2.58057	43.0363	0
	High	DcDLQEDEAcYNcGR	1	2	2	P62633-4;P62633-8	C2(Nethylmaleimide); C10(Nethylmaleimide); C13(gluta-biotin)	0	9.35917e+06	0	1.025e-11	1.48347	2	2434.9	-1.41353	76.525	0
	High	DcDHADEQK	4	8	8	P62633-7;P62633-6;P62633;P62633-2;P62633-3;P62633-4;P62633-5;P62633-8	C2(gluta-biotin)	0	1.77349e+07	0	0.002204	1.22139	2	1511.59	-0.460354	20.5417	0
P62633-5	Isoform 5 of Cellular nucleic acid-binding protein OS=Homo sapiens GN=CNBP - [CNBP_HUMAN]	6.87215	29.65	1	0	5	26	5.36399e+07	172	18.9574	7.57666
	A2	Sequence	# PSMs	# Proteins	# Protein Groups	Protein Group Accessions	Modifications	ΔCn	Area	q-Value	PEP	XCorr	Charge	MH+ [Da]	ΔM [ppm]	RT [min]	# Missed Cleavages
	High	cGESGHLAR	3	8	8	P62633-7;P62633-6;P62633;P62633-2;P62633-3;P62633-4;P62633-5;P62633-8	C1(gluta-biotin)	0	8987480	0	0.0001367	1.76922	2	1380.61	-1.56733	35.8684	0
	High	cGETGHVAINcSK	8	8	8	P62633-7;P62633-6;P62633;P62633-2;P62633-3;P62633-4;P62633-5;P62633-8	C1(gluta-biotin); C11(Nethylmaleimide)	0	4.83866e+07	0	2.096e-07	1.70093	2	1894.83	2.77081	58.3072	0
	High	cYScGEFGHIQK	5	8	8	P62633-7;P62633-6;P62633;P62633-2;P62633-3;P62633-4;P62633-5;P62633-8	C1(Nethylmaleimide); C4(gluta-biotin)	0	44497591	0	1.165e-05	1.5674	2	1947.82	-0.766514	72.1748	0
	High	TSEVNcYR	6	8	8	P62633-7;P62633-6;P62633;P62633-2;P62633-3;P62633-4;P62633-5;P62633-8	C6(gluta-biotin)	0	6.80355e+07	0	0.004116	1.50635	2	1422.61	-2.58057	43.0363	0
	High	DcDHADEQK	4	8	8	P62633-7;P62633-6;P62633;P62633-2;P62633-3;P62633-4;P62633-5;P62633-8	C2(gluta-biotin)	0	1.77349e+07	0	0.002204	1.22139	2	1511.59	-0.460354	20.5417	0
P62633-8	Isoform 8 of Cellular nucleic acid-binding protein OS=Homo sapiens GN=CNBP - [CNBP_HUMAN]	6.87215	38.6	1	0	6	27	5.36399e+07	171	18.8583	7.57666
	A2	Sequence	# PSMs	# Proteins	# Protein Groups	Protein Group Accessions	Modifications	ΔCn	Area	q-Value	PEP	XCorr	Charge	MH+ [Da]	ΔM [ppm]	RT [min]	# Missed Cleavages
	High	cGESGHLAR	3	8	8	P62633-7;P62633-6;P62633;P62633-2;P62633-3;P62633-4;P62633-5;P62633-8	C1(gluta-biotin)	0	8987480	0	0.0001367	1.76922	2	1380.61	-1.56733	35.8684	0
	High	cGETGHVAINcSK	8	8	8	P62633-7;P62633-6;P62633;P62633-2;P62633-3;P62633-4;P62633-5;P62633-8	C1(gluta-biotin); C11(Nethylmaleimide)	0	4.83866e+07	0	2.096e-07	1.70093	2	1894.83	2.77081	58.3072	0
	High	cYScGEFGHIQK	5	8	8	P62633-7;P62633-6;P62633;P62633-2;P62633-3;P62633-4;P62633-5;P62633-8	C1(Nethylmaleimide); C4(gluta-biotin)	0	44497591	0	1.165e-05	1.5674	2	1947.82	-0.766514	72.1748	0
	High	TSEVNcYR	6	8	8	P62633-7;P62633-6;P62633;P62633-2;P62633-3;P62633-4;P62633-5;P62633-8	C6(gluta-biotin)	0	6.80355e+07	0	0.004116	1.50635	2	1422.61	-2.58057	43.0363	0
	High	DcDLQEDEAcYNcGR	1	2	2	P62633-4;P62633-8	C2(Nethylmaleimide); C10(Nethylmaleimide); C13(gluta-biotin)	0	9.35917e+06	0	1.025e-11	1.48347	2	2434.9	-1.41353	76.525	0
	High	DcDHADEQK	4	8	8	P62633-7;P62633-6;P62633;P62633-2;P62633-3;P62633-4;P62633-5;P62633-8	C2(gluta-biotin)	0	1.77349e+07	0	0.002204	1.22139	2	1511.59	-0.460354	20.5417	0
E9PJN9	40S ribosomal protein S3 (Fragment) OS=Homo sapiens GN=RPS3 PE=1 SV=1 - [E9PJN9_HUMAN]	6.74033	25	1	0	1	4	3.70007e+07	36	3.80691	8.98291
	A2	Sequence	# PSMs	# Proteins	# Protein Groups	Protein Group Accessions	Modifications	ΔCn	Area	q-Value	PEP	XCorr	Charge	MH+ [Da]	ΔM [ppm]	RT [min]	# Missed Cleavages
	High	GcEVVVSGK	4	6	6	E9PJN9;E9PL09;E9PSF4;H0YEU2;P23396-2;P23396	C2(gluta-biotin)	0	3.70007e+07	0	1.683e-05	2.2808	2	1328.63	-1.14445	48.9772	0
E9PL09	40S ribosomal protein S3 OS=Homo sapiens GN=RPS3 PE=1 SV=1 - [E9PL09_HUMAN]	6.74033	6.93	1	0	2	7	3.36071e+07	231	25.3547	9.70068
	A2	Sequence	# PSMs	# Proteins	# Protein Groups	Protein Group Accessions	Modifications	ΔCn	Area	q-Value	PEP	XCorr	Charge	MH+ [Da]	ΔM [ppm]	RT [min]	# Missed Cleavages
	High	GcEVVVSGK	4	6	6	E9PJN9;E9PL09;E9PSF4;H0YEU2;P23396-2;P23396	C2(gluta-biotin)	0	3.70007e+07	0	1.683e-05	2.2808	2	1328.63	-1.14445	48.9772	0
	High	AcYGVLR	3	4	4	E9PL09;H0YEU2;P23396-2;P23396	C2(gluta-biotin)	0	3.02135e+07	0.001	0.008051	1.17474	2	1232.59	-1.09916	61.292	0
E9PSF4	40S ribosomal protein S3 OS=Homo sapiens GN=RPS3 PE=1 SV=1 - [E9PSF4_HUMAN]	6.74033	8.74	1	0	1	4	3.70007e+07	103	11.165	9.30518
	A2	Sequence	# PSMs	# Proteins	# Protein Groups	Protein Group Accessions	Modifications	ΔCn	Area	q-Value	PEP	XCorr	Charge	MH+ [Da]	ΔM [ppm]	RT [min]	# Missed Cleavages
	High	GcEVVVSGK	4	6	6	E9PJN9;E9PL09;E9PSF4;H0YEU2;P23396-2;P23396	C2(gluta-biotin)	0	3.70007e+07	0	1.683e-05	2.2808	2	1328.63	-1.14445	48.9772	0
H0YEU2	40S ribosomal protein S3 (Fragment) OS=Homo sapiens GN=RPS3 PE=1 SV=1 - [H0YEU2_HUMAN]	6.74033	9.36	1	0	2	7	3.36071e+07	171	18.6589	8.41162
	A2	Sequence	# PSMs	# Proteins	# Protein Groups	Protein Group Accessions	Modifications	ΔCn	Area	q-Value	PEP	XCorr	Charge	MH+ [Da]	ΔM [ppm]	RT [min]	# Missed Cleavages
	High	GcEVVVSGK	4	6	6	E9PJN9;E9PL09;E9PSF4;H0YEU2;P23396-2;P23396	C2(gluta-biotin)	0	3.70007e+07	0	1.683e-05	2.2808	2	1328.63	-1.14445	48.9772	0
	High	AcYGVLR	3	4	4	E9PL09;H0YEU2;P23396-2;P23396	C2(gluta-biotin)	0	3.02135e+07	0.001	0.008051	1.17474	2	1232.59	-1.09916	61.292	0
P23396-2	Isoform 2 of 40S ribosomal protein S3 OS=Homo sapiens GN=RPS3 - [RS3_HUMAN]	6.74033	6.18	1	0	2	7	3.36071e+07	259	28.4685	9.72998
	A2	Sequence	# PSMs	# Proteins	# Protein Groups	Protein Group Accessions	Modifications	ΔCn	Area	q-Value	PEP	XCorr	Charge	MH+ [Da]	ΔM [ppm]	RT [min]	# Missed Cleavages
	High	GcEVVVSGK	4	6	6	E9PJN9;E9PL09;E9PSF4;H0YEU2;P23396-2;P23396	C2(gluta-biotin)	0	3.70007e+07	0	1.683e-05	2.2808	2	1328.63	-1.14445	48.9772	0
	High	AcYGVLR	3	4	4	E9PL09;H0YEU2;P23396-2;P23396	C2(gluta-biotin)	0	3.02135e+07	0.001	0.008051	1.17474	2	1232.59	-1.09916	61.292	0
P23396	40S ribosomal protein S3 OS=Homo sapiens GN=RPS3 PE=1 SV=2 - [RS3_HUMAN]	6.74033	6.58	1	0	2	7	3.36071e+07	243	26.6714	9.65674
	A2	Sequence	# PSMs	# Proteins	# Protein Groups	Protein Group Accessions	Modifications	ΔCn	Area	q-Value	PEP	XCorr	Charge	MH+ [Da]	ΔM [ppm]	RT [min]	# Missed Cleavages
	High	GcEVVVSGK	4	6	6	E9PJN9;E9PL09;E9PSF4;H0YEU2;P23396-2;P23396	C2(gluta-biotin)	0	3.70007e+07	0	1.683e-05	2.2808	2	1328.63	-1.14445	48.9772	0
	High	AcYGVLR	3	4	4	E9PL09;H0YEU2;P23396-2;P23396	C2(gluta-biotin)	0	3.02135e+07	0.001	0.008051	1.17474	2	1232.59	-1.09916	61.292	0
H0YE57	7-dehydrocholesterol reductase (Fragment) OS=Homo sapiens GN=DHCR7 PE=1 SV=1 - [H0YE57_HUMAN]	6.70938	5.88	1	0	1	3	7.52123e+06	221	25.463	8.29443
	A2	Sequence	# PSMs	# Proteins	# Protein Groups	Protein Group Accessions	Modifications	ΔCn	Area	q-Value	PEP	XCorr	Charge	MH+ [Da]	ΔM [ppm]	RT [min]	# Missed Cleavages
	High	VIEcSYTSADGQR	3	2	2	H0YE57;Q9UBM7	C4(gluta-biotin)	0	7.52123e+06	0	1.229e-08	2.4895	2	1879.83	-1.11131	53.8103	0
Q9UBM7	7-dehydrocholesterol reductase OS=Homo sapiens GN=DHCR7 PE=1 SV=1 - [DHCR7_HUMAN]	6.70938	2.74	1	0	1	3	7.52123e+06	475	54.4538	8.70459
	A2	Sequence	# PSMs	# Proteins	# Protein Groups	Protein Group Accessions	Modifications	ΔCn	Area	q-Value	PEP	XCorr	Charge	MH+ [Da]	ΔM [ppm]	RT [min]	# Missed Cleavages
	High	VIEcSYTSADGQR	3	2	2	H0YE57;Q9UBM7	C4(gluta-biotin)	0	7.52123e+06	0	1.229e-08	2.4895	2	1879.83	-1.11131	53.8103	0
B4DXZ6	Fragile X mental retardation syndrome-related protein 1 OS=Homo sapiens GN=FXR1 PE=1 SV=1 - [B4DXZ6_HUMAN]	6.65634	3.29	1	0	2	6	8.17608e+06	608	68.2852	6.04932
	A2	Sequence	# PSMs	# Proteins	# Protein Groups	Protein Group Accessions	Modifications	ΔCn	Area	q-Value	PEP	XCorr	Charge	MH+ [Da]	ΔM [ppm]	RT [min]	# Missed Cleavages
	High	ANDQEPcGWWLAK	3	5	5	B4DXZ6;C9JAJ4;E9PFF5;P51114;P51114-2	C7(gluta-biotin)	0	1.3357e+07	0	8.225e-07	2.606	2	1968.87	-3.64469	81.1132	0
	High	KAVGAcR	3	10	10	B4DXZ6;C9IZ22;C9J5B4;C9JY20;C9JZE0;E7EU85;E9PFF5;P51114;P51114-2;P51114-3	C6(gluta-biotin)	0	2.99514e+06	0.001	0.00856	1.51288	2	1155.57	-1.77057	22.8977	1
C9JAJ4	Fragile X mental retardation syndrome-related protein 1 (Fragment) OS=Homo sapiens GN=FXR1 PE=1 SV=1 - [C9JAJ4_HUMAN]	6.65634	8.61	1	0	1	3	1.3357e+07	151	17.8567	4.98291
	A2	Sequence	# PSMs	# Proteins	# Protein Groups	Protein Group Accessions	Modifications	ΔCn	Area	q-Value	PEP	XCorr	Charge	MH+ [Da]	ΔM [ppm]	RT [min]	# Missed Cleavages
	High	ANDQEPcGWWLAK	3	5	5	B4DXZ6;C9JAJ4;E9PFF5;P51114;P51114-2	C7(gluta-biotin)	0	1.3357e+07	0	8.225e-07	2.606	2	1968.87	-3.64469	81.1132	0
E9PFF5	Fragile X mental retardation syndrome-related protein 1 OS=Homo sapiens GN=FXR1 PE=1 SV=1 - [E9PFF5_HUMAN]	6.65634	4.08	1	0	2	6	8.17608e+06	490	55.0715	7.48877
	A2	Sequence	# PSMs	# Proteins	# Protein Groups	Protein Group Accessions	Modifications	ΔCn	Area	q-Value	PEP	XCorr	Charge	MH+ [Da]	ΔM [ppm]	RT [min]	# Missed Cleavages
	High	ANDQEPcGWWLAK	3	5	5	B4DXZ6;C9JAJ4;E9PFF5;P51114;P51114-2	C7(gluta-biotin)	0	1.3357e+07	0	8.225e-07	2.606	2	1968.87	-3.64469	81.1132	0
	High	KAVGAcR	3	10	10	B4DXZ6;C9IZ22;C9J5B4;C9JY20;C9JZE0;E7EU85;E9PFF5;P51114;P51114-2;P51114-3	C6(gluta-biotin)	0	2.99514e+06	0.001	0.00856	1.51288	2	1155.57	-1.77057	22.8977	1
P51114	Fragile X mental retardation syndrome-related protein 1 OS=Homo sapiens GN=FXR1 PE=1 SV=3 - [FXR1_HUMAN]	6.65634	3.22	1	0	2	6	8.17608e+06	621	69.6779	6.15088
	A2	Sequence	# PSMs	# Proteins	# Protein Groups	Protein Group Accessions	Modifications	ΔCn	Area	q-Value	PEP	XCorr	Charge	MH+ [Da]	ΔM [ppm]	RT [min]	# Missed Cleavages
	High	ANDQEPcGWWLAK	3	5	5	B4DXZ6;C9JAJ4;E9PFF5;P51114;P51114-2	C7(gluta-biotin)	0	1.3357e+07	0	8.225e-07	2.606	2	1968.87	-3.64469	81.1132	0
	High	KAVGAcR	3	10	10	B4DXZ6;C9IZ22;C9J5B4;C9JY20;C9JZE0;E7EU85;E9PFF5;P51114;P51114-2;P51114-3	C6(gluta-biotin)	0	2.99514e+06	0.001	0.00856	1.51288	2	1155.57	-1.77057	22.8977	1
P51114-2	Isoform 2 of Fragile X mental retardation syndrome-related protein 1 OS=Homo sapiens GN=FXR1 - [FXR1_HUMAN]	6.65634	3.71	1	0	2	6	8.17608e+06	539	60.7544	6.39209
	A2	Sequence	# PSMs	# Proteins	# Protein Groups	Protein Group Accessions	Modifications	ΔCn	Area	q-Value	PEP	XCorr	Charge	MH+ [Da]	ΔM [ppm]	RT [min]	# Missed Cleavages
	High	ANDQEPcGWWLAK	3	5	5	B4DXZ6;C9JAJ4;E9PFF5;P51114;P51114-2	C7(gluta-biotin)	0	1.3357e+07	0	8.225e-07	2.606	2	1968.87	-3.64469	81.1132	0
	High	KAVGAcR	3	10	10	B4DXZ6;C9IZ22;C9J5B4;C9JY20;C9JZE0;E7EU85;E9PFF5;P51114;P51114-2;P51114-3	C6(gluta-biotin)	0	2.99514e+06	0.001	0.00856	1.51288	2	1155.57	-1.77057	22.8977	1
A8K7Q2	Heat shock cognate 71 kDa protein OS=Homo sapiens GN=HSPA8 PE=1 SV=1 - [A8K7Q2_HUMAN]	6.64569	1.95	1	0	1	6	424424628	410	45.3103	5.64307
	A2	Sequence	# PSMs	# Proteins	# Protein Groups	Protein Group Accessions	Modifications	ΔCn	Area	q-Value	PEP	XCorr	Charge	MH+ [Da]	ΔM [ppm]	RT [min]	# Missed Cleavages
	High	VcNPIITK	6	5	5	A8K7Q2;E9PKE3;E9PNE6;E9PS65;P11142	C2(gluta-biotin)	0	424424628	0	0.004109	1.74618	2	1338.69	-1.66885	58.6421	0
E9PS65	Heat shock cognate 71 kDa protein (Fragment) OS=Homo sapiens GN=HSPA8 PE=1 SV=1 - [E9PS65_HUMAN]	6.64569	3.59	1	0	1	6	424424628	223	24.8376	5.30029
	A2	Sequence	# PSMs	# Proteins	# Protein Groups	Protein Group Accessions	Modifications	ΔCn	Area	q-Value	PEP	XCorr	Charge	MH+ [Da]	ΔM [ppm]	RT [min]	# Missed Cleavages
	High	VcNPIITK	6	5	5	A8K7Q2;E9PKE3;E9PNE6;E9PS65;P11142	C2(gluta-biotin)	0	424424628	0	0.004109	1.74618	2	1338.69	-1.66885	58.6421	0
P07900	Heat shock protein HSP 90-alpha OS=Homo sapiens GN=HSP90AA1 PE=1 SV=5 - [HS90A_HUMAN]	6.62957	2.87	1	0	1	6	3.08435e+07	732	84.6067	5.021
	A2	Sequence	# PSMs	# Proteins	# Protein Groups	Protein Group Accessions	Modifications	ΔCn	Area	q-Value	PEP	XCorr	Charge	MH+ [Da]	ΔM [ppm]	RT [min]	# Missed Cleavages
	High	LVTSPccIVTSTYGWTANMER	6	2	2	P07900;P07900-2	C6(Nethylmaleimide); C7(gluta-biotin)	0	3.08435e+07	0	3.241e-10	2.00759	2	2908.31	-2.93158	84.8926	0
P07900-2	Isoform 2 of Heat shock protein HSP 90-alpha OS=Homo sapiens GN=HSP90AA1 - [HS90A_HUMAN]	6.62957	2.46	1	0	1	6	3.08435e+07	854	98.0995	5.16064
	A2	Sequence	# PSMs	# Proteins	# Protein Groups	Protein Group Accessions	Modifications	ΔCn	Area	q-Value	PEP	XCorr	Charge	MH+ [Da]	ΔM [ppm]	RT [min]	# Missed Cleavages
	High	LVTSPccIVTSTYGWTANMER	6	2	2	P07900;P07900-2	C6(Nethylmaleimide); C7(gluta-biotin)	0	3.08435e+07	0	3.241e-10	2.00759	2	2908.31	-2.93158	84.8926	0
P35606-2	Isoform 2 of Coatomer subunit beta' OS=Homo sapiens GN=COPB2 - [COPB2_HUMAN]	6.49153	5.93	1	0	3	4	1.58573e+07	877	98.9836	5.16064
	A2	Sequence	# PSMs	# Proteins	# Protein Groups	Protein Group Accessions	Modifications	ΔCn	Area	q-Value	PEP	XCorr	Charge	MH+ [Da]	ΔM [ppm]	RT [min]	# Missed Cleavages
	High	GVNcIDYYSGGDKPYLISGADDR	1	2	2	P35606-2;P35606	C4(gluta-biotin)	0	1.74571e+07	0	1.527e-06	2.61272	3	2929.31	0.248407	75.8022	1
	High	TFEVcDLPVR	2	7	7	P35606-2;D6R997;D6RBG7;D6RBT6;D6RBZ7;D6RCL6;P35606	C5(gluta-biotin)	0	1.57782e+07	0	5.439e-07	1.97804	2	1629.77	-1.57629	78.4303	0
	High	DMGScEIYPQTIQHNPNGR	1	2	2	P35606-2;P35606	C5(gluta-biotin)	0	1.43364e+07	0	0.001446	1.46943	3	2611.14	-2.22234	64.9342	0
P35606	Coatomer subunit beta' OS=Homo sapiens GN=COPB2 PE=1 SV=2 - [COPB2_HUMAN]	6.49153	5.74	1	0	3	4	1.58573e+07	906	102.422	5.2749
	A2	Sequence	# PSMs	# Proteins	# Protein Groups	Protein Group Accessions	Modifications	ΔCn	Area	q-Value	PEP	XCorr	Charge	MH+ [Da]	ΔM [ppm]	RT [min]	# Missed Cleavages
	High	GVNcIDYYSGGDKPYLISGADDR	1	2	2	P35606-2;P35606	C4(gluta-biotin)	0	1.74571e+07	0	1.527e-06	2.61272	3	2929.31	0.248407	75.8022	1
	High	TFEVcDLPVR	2	7	7	P35606-2;D6R997;D6RBG7;D6RBT6;D6RBZ7;D6RCL6;P35606	C5(gluta-biotin)	0	1.57782e+07	0	5.439e-07	1.97804	2	1629.77	-1.57629	78.4303	0
	High	DMGScEIYPQTIQHNPNGR	1	2	2	P35606-2;P35606	C5(gluta-biotin)	0	1.43364e+07	0	0.001446	1.46943	3	2611.14	-2.22234	64.9342	0
A0A087X1I3	Succinate dehydrogenase [ubiquinone] flavoprotein subunit, mitochondrial OS=Homo sapiens GN=SDHA PE=1 SV=1 - [A0A087X1I3_HUMAN]	6.48436	3.28	1	0	1	3	1.54205e+07	519	56.6266	7.50342
	A2	Sequence	# PSMs	# Proteins	# Protein Groups	Protein Group Accessions	Modifications	ΔCn	Area	q-Value	PEP	XCorr	Charge	MH+ [Da]	ΔM [ppm]	RT [min]	# Missed Cleavages
	High	AAFGLSEAGFNTAcVTK	3	5	5	D6RFM5;P31040-2;P31040;A0A087X1I3;P31040-3	C14(gluta-biotin)	0	1.54205e+07	0	2.272e-10	2.51811	2	2138	-1.79152	79.2445	0
P31040-3	Isoform 3 of Succinate dehydrogenase [ubiquinone] flavoprotein subunit, mitochondrial OS=Homo sapiens GN=SDHA - [SDHA_HUMAN]	6.48436	3.28	1	0	1	3	1.54205e+07	519	56.6146	7.50342
	A2	Sequence	# PSMs	# Proteins	# Protein Groups	Protein Group Accessions	Modifications	ΔCn	Area	q-Value	PEP	XCorr	Charge	MH+ [Da]	ΔM [ppm]	RT [min]	# Missed Cleavages
	High	AAFGLSEAGFNTAcVTK	3	5	5	D6RFM5;P31040-2;P31040;A0A087X1I3;P31040-3	C14(gluta-biotin)	0	1.54205e+07	0	2.272e-10	2.51811	2	2138	-1.79152	79.2445	0
C9JFC0	Fascin (Fragment) OS=Homo sapiens GN=FSCN1 PE=1 SV=1 - [C9JFC0_HUMAN]	6.41491	8.33	1	0	1	3	3.16305e+07	132	14.7513	8.29443
	A2	Sequence	# PSMs	# Proteins	# Protein Groups	Protein Group Accessions	Modifications	ΔCn	Area	q-Value	PEP	XCorr	Charge	MH+ [Da]	ΔM [ppm]	RT [min]	# Missed Cleavages
	High	NAScYFDIEWR	3	4	4	C9JFC0;C9JPH9;A0A0A0MSB2;Q16658	C4(gluta-biotin)	0	3.16305e+07	0	7.612e-10	2.34028	2	1854.79	-1.96333	82.3339	0
C9JPH9	Fascin (Fragment) OS=Homo sapiens GN=FSCN1 PE=1 SV=1 - [C9JPH9_HUMAN]	6.41491	9.17	1	0	1	3	3.16305e+07	120	13.5217	7.88428
	A2	Sequence	# PSMs	# Proteins	# Protein Groups	Protein Group Accessions	Modifications	ΔCn	Area	q-Value	PEP	XCorr	Charge	MH+ [Da]	ΔM [ppm]	RT [min]	# Missed Cleavages
	High	NAScYFDIEWR	3	4	4	C9JFC0;C9JPH9;A0A0A0MSB2;Q16658	C4(gluta-biotin)	0	3.16305e+07	0	7.612e-10	2.34028	2	1854.79	-1.96333	82.3339	0
A0A0A0MSB2	Fascin (Fragment) OS=Homo sapiens GN=FSCN1 PE=1 SV=5 - [A0A0A0MSB2_HUMAN]	6.41491	7.97	1	0	1	3	3.16305e+07	138	15.5167	7.86963
	A2	Sequence	# PSMs	# Proteins	# Protein Groups	Protein Group Accessions	Modifications	ΔCn	Area	q-Value	PEP	XCorr	Charge	MH+ [Da]	ΔM [ppm]	RT [min]	# Missed Cleavages
	High	NAScYFDIEWR	3	4	4	C9JFC0;C9JPH9;A0A0A0MSB2;Q16658	C4(gluta-biotin)	0	3.16305e+07	0	7.612e-10	2.34028	2	1854.79	-1.96333	82.3339	0
C9J7S3	Aspartate--tRNA ligase, cytoplasmic (Fragment) OS=Homo sapiens GN=DARS PE=1 SV=7 - [C9J7S3_HUMAN]	6.40525	8.52	1	0	1	5	11557494	176	19.9566	8.646
	A2	Sequence	# PSMs	# Proteins	# Protein Groups	Protein Group Accessions	Modifications	ΔCn	Area	q-Value	PEP	XCorr	Charge	MH+ [Da]	ΔM [ppm]	RT [min]	# Missed Cleavages
	High	IGScTQQDVELHVQK	5	6	6	C9J7S3;C9JLC1;C9JQM9;H7C278;P14868;P14868-2	C4(gluta-biotin)	0	11557494	0	1.777e-09	2.62482	3	2136.02	-1.41227	53.5661	0
C9JLC1	Aspartate--tRNA ligase, cytoplasmic (Fragment) OS=Homo sapiens GN=DARS PE=1 SV=1 - [C9JLC1_HUMAN]	6.40525	8.24	1	0	1	5	11557494	182	20.629	8.92432
	A2	Sequence	# PSMs	# Proteins	# Protein Groups	Protein Group Accessions	Modifications	ΔCn	Area	q-Value	PEP	XCorr	Charge	MH+ [Da]	ΔM [ppm]	RT [min]	# Missed Cleavages
	High	IGScTQQDVELHVQK	5	6	6	C9J7S3;C9JLC1;C9JQM9;H7C278;P14868;P14868-2	C4(gluta-biotin)	0	11557494	0	1.777e-09	2.62482	3	2136.02	-1.41227	53.5661	0
C9JQM9	Aspartate--tRNA ligase, cytoplasmic (Fragment) OS=Homo sapiens GN=DARS PE=1 SV=1 - [C9JQM9_HUMAN]	6.40525	11.11	1	0	1	5	11557494	135	15.2722	8.47021
	A2	Sequence	# PSMs	# Proteins	# Protein Groups	Protein Group Accessions	Modifications	ΔCn	Area	q-Value	PEP	XCorr	Charge	MH+ [Da]	ΔM [ppm]	RT [min]	# Missed Cleavages
	High	IGScTQQDVELHVQK	5	6	6	C9J7S3;C9JLC1;C9JQM9;H7C278;P14868;P14868-2	C4(gluta-biotin)	0	11557494	0	1.777e-09	2.62482	3	2136.02	-1.41227	53.5661	0
H7C278	Aspartate--tRNA ligase, cytoplasmic (Fragment) OS=Homo sapiens GN=DARS PE=1 SV=1 - [H7C278_HUMAN]	6.40525	8.38	1	0	1	5	11557494	179	20.0564	9.84717
	A2	Sequence	# PSMs	# Proteins	# Protein Groups	Protein Group Accessions	Modifications	ΔCn	Area	q-Value	PEP	XCorr	Charge	MH+ [Da]	ΔM [ppm]	RT [min]	# Missed Cleavages
	High	IGScTQQDVELHVQK	5	6	6	C9J7S3;C9JLC1;C9JQM9;H7C278;P14868;P14868-2	C4(gluta-biotin)	0	11557494	0	1.777e-09	2.62482	3	2136.02	-1.41227	53.5661	0
P14868	Aspartate--tRNA ligase, cytoplasmic OS=Homo sapiens GN=DARS PE=1 SV=2 - [SYDC_HUMAN]	6.40525	2.99	1	0	1	5	11557494	501	57.1	6.55127
	A2	Sequence	# PSMs	# Proteins	# Protein Groups	Protein Group Accessions	Modifications	ΔCn	Area	q-Value	PEP	XCorr	Charge	MH+ [Da]	ΔM [ppm]	RT [min]	# Missed Cleavages
	High	IGScTQQDVELHVQK	5	6	6	C9J7S3;C9JLC1;C9JQM9;H7C278;P14868;P14868-2	C4(gluta-biotin)	0	11557494	0	1.777e-09	2.62482	3	2136.02	-1.41227	53.5661	0
P14868-2	Isoform 2 of Aspartate--tRNA ligase, cytoplasmic OS=Homo sapiens GN=DARS - [SYDC_HUMAN]	6.40525	3.74	1	0	1	5	11557494	401	45.7421	5.70654
	A2	Sequence	# PSMs	# Proteins	# Protein Groups	Protein Group Accessions	Modifications	ΔCn	Area	q-Value	PEP	XCorr	Charge	MH+ [Da]	ΔM [ppm]	RT [min]	# Missed Cleavages
	High	IGScTQQDVELHVQK	5	6	6	C9J7S3;C9JLC1;C9JQM9;H7C278;P14868;P14868-2	C4(gluta-biotin)	0	11557494	0	1.777e-09	2.62482	3	2136.02	-1.41227	53.5661	0
H7BZU1	Eukaryotic translation initiation factor 2 subunit 3 (Fragment) OS=Homo sapiens GN=EIF2S3 PE=1 SV=1 - [H7BZU1_HUMAN]	6.39763	9.84	1	0	1	8	5.23654e+07	183	19.8162	9.0415
	A2	Sequence	# PSMs	# Proteins	# Protein Groups	Protein Group Accessions	Modifications	ΔCn	Area	q-Value	PEP	XCorr	Charge	MH+ [Da]	ΔM [ppm]	RT [min]	# Missed Cleavages
	High	ScGSSTPDEFPTDIPGTK	8	2	2	H7BZU1;P41091	C2(gluta-biotin)	0	5.23654e+07	0	3.153e-08	2.38838	2	2290	-1.07422	70.047	0
P00966	Argininosuccinate synthase OS=Homo sapiens GN=ASS1 PE=1 SV=2 - [ASSY_HUMAN]	6.33022	6.55	1	0	3	8	5.2069e+07	412	46.501	8.01611
	A2	Sequence	# PSMs	# Proteins	# Protein Groups	Protein Group Accessions	Modifications	ΔCn	Area	q-Value	PEP	XCorr	Charge	MH+ [Da]	ΔM [ppm]	RT [min]	# Missed Cleavages
	High	GNDQVRFELScYSLAPQIK	3	2	2	P00966;Q5T6L6	C11(gluta-biotin)	0	1.47816e+07	0	1.209e-05	2.43294	3	2619.27	-1.04324	80.5066	1
	High	FELScYSLAPQIK	4	2	2	P00966;Q5T6L6	C5(gluta-biotin)	0	8.93564e+07	0	2.066e-10	2.03227	2	1949.95	-1.8891	81.3226	0
	High	KQVEIAQR	1	3	3	P00966;Q5T6L5;Q5T6L6		0	0	0.008	0.09574	1.16147	2	971.561	-2.72324	10.4054	1
Q5T6L6	Argininosuccinate synthase (Fragment) OS=Homo sapiens GN=ASS1 PE=1 SV=1 - [Q5T6L6_HUMAN]	6.33022	13.64	1	0	3	8	5.2069e+07	198	22.3974	7.32764
	A2	Sequence	# PSMs	# Proteins	# Protein Groups	Protein Group Accessions	Modifications	ΔCn	Area	q-Value	PEP	XCorr	Charge	MH+ [Da]	ΔM [ppm]	RT [min]	# Missed Cleavages
	High	GNDQVRFELScYSLAPQIK	3	2	2	P00966;Q5T6L6	C11(gluta-biotin)	0	1.47816e+07	0	1.209e-05	2.43294	3	2619.27	-1.04324	80.5066	1
	High	FELScYSLAPQIK	4	2	2	P00966;Q5T6L6	C5(gluta-biotin)	0	8.93564e+07	0	2.066e-10	2.03227	2	1949.95	-1.8891	81.3226	0
	High	KQVEIAQR	1	3	3	P00966;Q5T6L5;Q5T6L6		0	0	0.008	0.09574	1.16147	2	971.561	-2.72324	10.4054	1
P09382	Galectin-1 OS=Homo sapiens GN=LGALS1 PE=1 SV=2 - [LEG1_HUMAN]	6.28909	11.11	1	1	1	6	1.41877e+07	135	14.7062	5.50342
	A2	Sequence	# PSMs	# Proteins	# Protein Groups	Protein Group Accessions	Modifications	ΔCn	Area	q-Value	PEP	XCorr	Charge	MH+ [Da]	ΔM [ppm]	RT [min]	# Missed Cleavages
	High	FNAHGDANTIVcNSK	6	1	1	P09382	C12(gluta-biotin)	0	1.41877e+07	0	3.483e-11	2.36114	2	2041.92	-0.118438	48.2889	0
P61160-2	Isoform 2 of Actin-related protein 2 OS=Homo sapiens GN=ACTR2 - [ARP2_HUMAN]	6.27918	6.52	1	0	3	6	5.86458e+06	399	45.3476	7.1958
	A2	Sequence	# PSMs	# Proteins	# Protein Groups	Protein Group Accessions	Modifications	ΔCn	Area	q-Value	PEP	XCorr	Charge	MH+ [Da]	ΔM [ppm]	RT [min]	# Missed Cleavages
	High	LcYVGYNIEQEQK	3	3	3	P61160-2;P61160;F5H6T1	C2(gluta-biotin)	0	1.2194e+07	0	4.623e-10	2.41197	2	2037.94	-1.94464	71.3917	0
	High	KVVVcDNGTGFVK	2	2	2	P61160-2;P61160	C5(gluta-biotin)	0	2.72035e+06	0	0.002229	1.20405	2	1816.91	-0.747539	56.103	1
	High	VVVcDNGTGFVK	1	2	2	P61160-2;P61160	C4(gluta-biotin)	0	2.67944e+06	0.006	0.06513	1.09464	2	1688.81	-1.38291	64.1971	0
P61160	Actin-related protein 2 OS=Homo sapiens GN=ACTR2 PE=1 SV=1 - [ARP2_HUMAN]	6.27918	6.6	1	0	3	6	5.86458e+06	394	44.7322	6.7417
	A2	Sequence	# PSMs	# Proteins	# Protein Groups	Protein Group Accessions	Modifications	ΔCn	Area	q-Value	PEP	XCorr	Charge	MH+ [Da]	ΔM [ppm]	RT [min]	# Missed Cleavages
	High	LcYVGYNIEQEQK	3	3	3	P61160-2;P61160;F5H6T1	C2(gluta-biotin)	0	1.2194e+07	0	4.623e-10	2.41197	2	2037.94	-1.94464	71.3917	0
	High	KVVVcDNGTGFVK	2	2	2	P61160-2;P61160	C5(gluta-biotin)	0	2.72035e+06	0	0.002229	1.20405	2	1816.91	-0.747539	56.103	1
	High	VVVcDNGTGFVK	1	2	2	P61160-2;P61160	C4(gluta-biotin)	0	2.67944e+06	0.006	0.06513	1.09464	2	1688.81	-1.38291	64.1971	0
F5H6T1	ARP2 actin-related protein 2 homolog (Yeast), isoform CRA_d OS=Homo sapiens GN=ACTR2 PE=1 SV=2 - [F5H6T1_HUMAN]	6.27918	3.83	1	0	1	3	1.2194e+07	339	38.8172	6.26514
	A2	Sequence	# PSMs	# Proteins	# Protein Groups	Protein Group Accessions	Modifications	ΔCn	Area	q-Value	PEP	XCorr	Charge	MH+ [Da]	ΔM [ppm]	RT [min]	# Missed Cleavages
	High	LcYVGYNIEQEQK	3	3	3	P61160-2;P61160;F5H6T1	C2(gluta-biotin)	0	1.2194e+07	0	4.623e-10	2.41197	2	2037.94	-1.94464	71.3917	0
F8WE98	Filamin-A (Fragment) OS=Homo sapiens GN=FLNA PE=1 SV=2 - [F8WE98_HUMAN]	6.22031	8.94	1	0	3	8	4.20706e+07	604	66.55	8.95361
	A2	Sequence	# PSMs	# Proteins	# Protein Groups	Protein Group Accessions	Modifications	ΔCn	Area	q-Value	PEP	XCorr	Charge	MH+ [Da]	ΔM [ppm]	RT [min]	# Missed Cleavages
	High	SPYTVTVGQAcNPSAcR	4	6	6	F8WE98;P21333;P21333-2;Q5HY54;Q60FE5;A0A087WWY3	C11(gluta-biotin); C16(Nethylmaleimide)	0	5.58933e+07	0	1.713e-11	2.17432	2	2330.03	-1.83228	71.1695	0
	High	ALGALVDScAPGLcPDWDSWDASKPVTNAR	3	6	6	F8WE98;P21333;P21333-2;Q5HY54;Q60FE5;A0A087WWY3	C9(Nethylmaleimide); C14(gluta-biotin)	0	3.65717e+07	0	4.989e-08	1.90589	3	3691.69	-1.9504	83.6245	1
	High	WcNEHLK	1	16	16	F8WE98;O75369;O75369-2;O75369-3;O75369-4;O75369-5;O75369-6;O75369-8;O75369-9;P21333;P21333-2;Q14315;Q14315-2;Q5HY54;Q60FE5;A0A087WWY3	C2(gluta-biotin)	0	33746791	0.001	0.009482	1.0557	2	1380.62	-0.0509608	45.2399	0
P22314	Ubiquitin-like modifier-activating enzyme 1 OS=Homo sapiens GN=UBA1 PE=1 SV=3 - [UBA1_HUMAN]	6.17072	1.98	1	0	2	6	2.11537e+07	1058	117.774	5.75732
	A2	Sequence	# PSMs	# Proteins	# Protein Groups	Protein Group Accessions	Modifications	ΔCn	Area	q-Value	PEP	XCorr	Charge	MH+ [Da]	ΔM [ppm]	RT [min]	# Missed Cleavages
	High	DNPGVVTcLDEAR	3	4	4	P22314;Q5JRR9;Q5JRS0;P22314-2	C8(gluta-biotin)	0	2.76341e+07	0	1.931e-07	2.13626	2	1839.84	0.333416	71.5267	0
	High	VGEFcHNR	3	5	5	P22314;Q5JRR9;Q5JRS0;Q5JRS2;P22314-2	C5(gluta-biotin)	0	1.46734e+07	0	0.001943	0.856846	2	1412.62	-1.49858	40.0171	0
Q5JRR9	Ubiquitin-like modifier-activating enzyme 1 (Fragment) OS=Homo sapiens GN=UBA1 PE=1 SV=7 - [Q5JRR9_HUMAN]	6.17072	7.75	1	0	2	6	2.11537e+07	271	29.2186	4.98291
	A2	Sequence	# PSMs	# Proteins	# Protein Groups	Protein Group Accessions	Modifications	ΔCn	Area	q-Value	PEP	XCorr	Charge	MH+ [Da]	ΔM [ppm]	RT [min]	# Missed Cleavages
	High	DNPGVVTcLDEAR	3	4	4	P22314;Q5JRR9;Q5JRS0;P22314-2	C8(gluta-biotin)	0	2.76341e+07	0	1.931e-07	2.13626	2	1839.84	0.333416	71.5267	0
	High	VGEFcHNR	3	5	5	P22314;Q5JRR9;Q5JRS0;Q5JRS2;P22314-2	C5(gluta-biotin)	0	1.46734e+07	0	0.001943	0.856846	2	1412.62	-1.49858	40.0171	0
Q5JRS0	Ubiquitin-like modifier-activating enzyme 1 (Fragment) OS=Homo sapiens GN=UBA1 PE=1 SV=1 - [Q5JRS0_HUMAN]	6.17072	7.39	1	0	2	6	2.11537e+07	284	30.7444	5.07178
	A2	Sequence	# PSMs	# Proteins	# Protein Groups	Protein Group Accessions	Modifications	ΔCn	Area	q-Value	PEP	XCorr	Charge	MH+ [Da]	ΔM [ppm]	RT [min]	# Missed Cleavages
	High	DNPGVVTcLDEAR	3	4	4	P22314;Q5JRR9;Q5JRS0;P22314-2	C8(gluta-biotin)	0	2.76341e+07	0	1.931e-07	2.13626	2	1839.84	0.333416	71.5267	0
	High	VGEFcHNR	3	5	5	P22314;Q5JRR9;Q5JRS0;Q5JRS2;P22314-2	C5(gluta-biotin)	0	1.46734e+07	0	0.001943	0.856846	2	1412.62	-1.49858	40.0171	0
P22314-2	Isoform 2 of Ubiquitin-like modifier-activating enzyme 1 OS=Homo sapiens GN=UBA1 - [UBA1_HUMAN]	6.17072	2.06	1	0	2	6	2.11537e+07	1018	113.728	5.60498
	A2	Sequence	# PSMs	# Proteins	# Protein Groups	Protein Group Accessions	Modifications	ΔCn	Area	q-Value	PEP	XCorr	Charge	MH+ [Da]	ΔM [ppm]	RT [min]	# Missed Cleavages
	High	DNPGVVTcLDEAR	3	4	4	P22314;Q5JRR9;Q5JRS0;P22314-2	C8(gluta-biotin)	0	2.76341e+07	0	1.931e-07	2.13626	2	1839.84	0.333416	71.5267	0
	High	VGEFcHNR	3	5	5	P22314;Q5JRR9;Q5JRS0;Q5JRS2;P22314-2	C5(gluta-biotin)	0	1.46734e+07	0	0.001943	0.856846	2	1412.62	-1.49858	40.0171	0
H3BT25	Pyruvate kinase PKM (Fragment) OS=Homo sapiens GN=PKM PE=1 SV=1 - [H3BT25_HUMAN]	6.12839	8.61	1	0	1	7	7.18323e+08	151	16.4164	7.54736
	A2	Sequence	# PSMs	# Proteins	# Protein Groups	Protein Group Accessions	Modifications	ΔCn	Area	q-Value	PEP	XCorr	Charge	MH+ [Da]	ΔM [ppm]	RT [min]	# Missed Cleavages
	High	NTGIIcTIGPASR	7	9	9	H3BQ34;H3BT25;H3BTJ2;H3BTN5;H3BU13;H3BUW1;P14618;P14618-2;B4DNK4	C6(gluta-biotin)	0	7.18323e+08	0	6.295e-05	2.21902	2	1753.87	-1.72073	69.877	0
H3BU13	Pyruvate kinase PKM (Fragment) OS=Homo sapiens GN=PKM PE=1 SV=1 - [H3BU13_HUMAN]	6.12839	15.85	1	0	1	7	7.18323e+08	82	8.94539	7.02002
	A2	Sequence	# PSMs	# Proteins	# Protein Groups	Protein Group Accessions	Modifications	ΔCn	Area	q-Value	PEP	XCorr	Charge	MH+ [Da]	ΔM [ppm]	RT [min]	# Missed Cleavages
	High	NTGIIcTIGPASR	7	9	9	H3BQ34;H3BT25;H3BTJ2;H3BTN5;H3BU13;H3BUW1;P14618;P14618-2;B4DNK4	C6(gluta-biotin)	0	7.18323e+08	0	6.295e-05	2.21902	2	1753.87	-1.72073	69.877	0
D6RF62	Multifunctional protein ADE2 OS=Homo sapiens GN=PAICS PE=1 SV=1 - [D6RF62_HUMAN]	6.02048	8.41	1	0	2	11	2.83406e+07	333	37.0879	6.26514
	A2	Sequence	# PSMs	# Proteins	# Protein Groups	Protein Group Accessions	Modifications	ΔCn	Area	q-Value	PEP	XCorr	Charge	MH+ [Da]	ΔM [ppm]	RT [min]	# Missed Cleavages
	High	VVVLMGSTSDLGHcEK	7	4	4	D6RF62;E9PBS1;P22234;P22234-2	C14(gluta-biotin)	0	2.49078e+07	0	2.048e-08	2.25191	2	2126	-2.12358	68.3443	0
	High	AcGNFGIPcELR	4	4	4	D6RF62;E9PBS1;P22234;P22234-2	C2(gluta-biotin); C9(Nethylmaleimide)	0	3.17734e+07	0	0.0002157	1.62617	2	1855.83	-1.95945	81.6402	0
E9PBS1	Multifunctional protein ADE2 (Fragment) OS=Homo sapiens GN=PAICS PE=1 SV=1 - [E9PBS1_HUMAN]	6.02048	6.78	1	0	2	11	2.83406e+07	413	45.6224	6.68311
	A2	Sequence	# PSMs	# Proteins	# Protein Groups	Protein Group Accessions	Modifications	ΔCn	Area	q-Value	PEP	XCorr	Charge	MH+ [Da]	ΔM [ppm]	RT [min]	# Missed Cleavages
	High	VVVLMGSTSDLGHcEK	7	4	4	D6RF62;E9PBS1;P22234;P22234-2	C14(gluta-biotin)	0	2.49078e+07	0	2.048e-08	2.25191	2	2126	-2.12358	68.3443	0
	High	AcGNFGIPcELR	4	4	4	D6RF62;E9PBS1;P22234;P22234-2	C2(gluta-biotin); C9(Nethylmaleimide)	0	3.17734e+07	0	0.0002157	1.62617	2	1855.83	-1.95945	81.6402	0
P22234	Multifunctional protein ADE2 OS=Homo sapiens GN=PAICS PE=1 SV=3 - [PUR6_HUMAN]	6.02048	6.59	1	0	2	11	2.83406e+07	425	47.0491	7.2251
	A2	Sequence	# PSMs	# Proteins	# Protein Groups	Protein Group Accessions	Modifications	ΔCn	Area	q-Value	PEP	XCorr	Charge	MH+ [Da]	ΔM [ppm]	RT [min]	# Missed Cleavages
	High	VVVLMGSTSDLGHcEK	7	4	4	D6RF62;E9PBS1;P22234;P22234-2	C14(gluta-biotin)	0	2.49078e+07	0	2.048e-08	2.25191	2	2126	-2.12358	68.3443	0
	High	AcGNFGIPcELR	4	4	4	D6RF62;E9PBS1;P22234;P22234-2	C2(gluta-biotin); C9(Nethylmaleimide)	0	3.17734e+07	0	0.0002157	1.62617	2	1855.83	-1.95945	81.6402	0
P22234-2	Isoform 2 of Multifunctional protein ADE2 OS=Homo sapiens GN=PAICS - [PUR6_HUMAN]	6.02048	6.48	1	0	2	11	2.83406e+07	432	47.9276	7.69385
	A2	Sequence	# PSMs	# Proteins	# Protein Groups	Protein Group Accessions	Modifications	ΔCn	Area	q-Value	PEP	XCorr	Charge	MH+ [Da]	ΔM [ppm]	RT [min]	# Missed Cleavages
	High	VVVLMGSTSDLGHcEK	7	4	4	D6RF62;E9PBS1;P22234;P22234-2	C14(gluta-biotin)	0	2.49078e+07	0	2.048e-08	2.25191	2	2126	-2.12358	68.3443	0
	High	AcGNFGIPcELR	4	4	4	D6RF62;E9PBS1;P22234;P22234-2	C2(gluta-biotin); C9(Nethylmaleimide)	0	3.17734e+07	0	0.0002157	1.62617	2	1855.83	-1.95945	81.6402	0
I3L245	Nuclear pore complex protein Nup88 (Fragment) OS=Homo sapiens GN=NUP88 PE=1 SV=1 - [I3L245_HUMAN]	5.96456	8.5	1	0	1	3	7.90825e+06	153	16.9107	4.94482
	A2	Sequence	# PSMs	# Proteins	# Protein Groups	Protein Group Accessions	Modifications	ΔCn	Area	q-Value	PEP	XCorr	Charge	MH+ [Da]	ΔM [ppm]	RT [min]	# Missed Cleavages
	High	STVNcSTTPVAER	3	3	3	I3L245;J3KMX1;Q99567	C5(gluta-biotin)	0	7.90825e+06	0	2.093e-07	2.29551	2	1815.84	-0.12174	46.2487	0
J3KMX1	Nuclear pore complex protein Nup88 (Fragment) OS=Homo sapiens GN=NUP88 PE=1 SV=1 - [J3KMX1_HUMAN]	5.96456	1.87	1	0	1	3	7.90825e+06	696	78.8304	5.80811
	A2	Sequence	# PSMs	# Proteins	# Protein Groups	Protein Group Accessions	Modifications	ΔCn	Area	q-Value	PEP	XCorr	Charge	MH+ [Da]	ΔM [ppm]	RT [min]	# Missed Cleavages
	High	STVNcSTTPVAER	3	3	3	I3L245;J3KMX1;Q99567	C5(gluta-biotin)	0	7.90825e+06	0	2.093e-07	2.29551	2	1815.84	-0.12174	46.2487	0
Q99567	Nuclear pore complex protein Nup88 OS=Homo sapiens GN=NUP88 PE=1 SV=2 - [NUP88_HUMAN]	5.96456	1.75	1	0	1	3	7.90825e+06	741	83.4888	5.69385
	A2	Sequence	# PSMs	# Proteins	# Protein Groups	Protein Group Accessions	Modifications	ΔCn	Area	q-Value	PEP	XCorr	Charge	MH+ [Da]	ΔM [ppm]	RT [min]	# Missed Cleavages
	High	STVNcSTTPVAER	3	3	3	I3L245;J3KMX1;Q99567	C5(gluta-biotin)	0	7.90825e+06	0	2.093e-07	2.29551	2	1815.84	-0.12174	46.2487	0
Q92499	ATP-dependent RNA helicase DDX1 OS=Homo sapiens GN=DDX1 PE=1 SV=2 - [DDX1_HUMAN]	5.7148	5.54	1	0	4	7	9.01478e+06	740	82.3798	7.2251
	A2	Sequence	# PSMs	# Proteins	# Protein Groups	Protein Group Accessions	Modifications	ΔCn	Area	q-Value	PEP	XCorr	Charge	MH+ [Da]	ΔM [ppm]	RT [min]	# Missed Cleavages
	High	GSAFAIGSDGLccQSR	2	3	3	Q92499;F1T0B3;A0A087X2G1	C12(gluta-biotin); C13(Nethylmaleimide)	0	8.94047e+06	0	1.312e-12	2.15987	2	2147.93	-1.40011	79.1342	0
	High	MDQAIIFcR	2	5	5	Q92499;F1T0B3;Q92499-2;Q92499-3;A0A087X2G1	C8(gluta-biotin)	0	6.29479e+06	0	4.334e-08	1.84802	2	1547.71	-1.2334	77.5069	0
	High	FLIcTDVAAR	2	5	5	Q92499;F1T0B3;Q92499-2;Q92499-3;A0A087X2G1	C4(gluta-biotin)	0	1.18091e+07	0	1.589e-06	1.44302	2	1559.77	-0.71633	76.0487	0
	High	EWHGcR	1	4	4	Q92499;F1T0B3;Q92499-2;A0A087X2G1	C5(gluta-biotin)	0	5.47792e+06	0.005	0.03841	0.995903	2	1238.52	-1.12906	37.6132	0
F1T0B3	ATP-dependent RNA helicase DDX1 OS=Homo sapiens GN=DDX1 PE=1 SV=1 - [F1T0B3_HUMAN]	5.7148	6.22	1	0	4	7	9.01478e+06	659	73.8684	7.85498
	A2	Sequence	# PSMs	# Proteins	# Protein Groups	Protein Group Accessions	Modifications	ΔCn	Area	q-Value	PEP	XCorr	Charge	MH+ [Da]	ΔM [ppm]	RT [min]	# Missed Cleavages
	High	GSAFAIGSDGLccQSR	2	3	3	Q92499;F1T0B3;A0A087X2G1	C12(gluta-biotin); C13(Nethylmaleimide)	0	8.94047e+06	0	1.312e-12	2.15987	2	2147.93	-1.40011	79.1342	0
	High	MDQAIIFcR	2	5	5	Q92499;F1T0B3;Q92499-2;Q92499-3;A0A087X2G1	C8(gluta-biotin)	0	6.29479e+06	0	4.334e-08	1.84802	2	1547.71	-1.2334	77.5069	0
	High	FLIcTDVAAR	2	5	5	Q92499;F1T0B3;Q92499-2;Q92499-3;A0A087X2G1	C4(gluta-biotin)	0	1.18091e+07	0	1.589e-06	1.44302	2	1559.77	-0.71633	76.0487	0
	High	EWHGcR	1	4	4	Q92499;F1T0B3;Q92499-2;A0A087X2G1	C5(gluta-biotin)	0	5.47792e+06	0.005	0.03841	0.995903	2	1238.52	-1.12906	37.6132	0
A0A087X2G1	ATP-dependent RNA helicase DDX1 OS=Homo sapiens GN=DDX1 PE=1 SV=1 - [A0A087X2G1_HUMAN]	5.7148	6.22	1	0	4	7	9.01478e+06	659	73.9284	7.75244
	A2	Sequence	# PSMs	# Proteins	# Protein Groups	Protein Group Accessions	Modifications	ΔCn	Area	q-Value	PEP	XCorr	Charge	MH+ [Da]	ΔM [ppm]	RT [min]	# Missed Cleavages
	High	GSAFAIGSDGLccQSR	2	3	3	Q92499;F1T0B3;A0A087X2G1	C12(gluta-biotin); C13(Nethylmaleimide)	0	8.94047e+06	0	1.312e-12	2.15987	2	2147.93	-1.40011	79.1342	0
	High	MDQAIIFcR	2	5	5	Q92499;F1T0B3;Q92499-2;Q92499-3;A0A087X2G1	C8(gluta-biotin)	0	6.29479e+06	0	4.334e-08	1.84802	2	1547.71	-1.2334	77.5069	0
	High	FLIcTDVAAR	2	5	5	Q92499;F1T0B3;Q92499-2;Q92499-3;A0A087X2G1	C4(gluta-biotin)	0	1.18091e+07	0	1.589e-06	1.44302	2	1559.77	-0.71633	76.0487	0
	High	EWHGcR	1	4	4	Q92499;F1T0B3;Q92499-2;A0A087X2G1	C5(gluta-biotin)	0	5.47792e+06	0.005	0.03841	0.995903	2	1238.52	-1.12906	37.6132	0
Q9UGI8	Testin OS=Homo sapiens GN=TES PE=1 SV=1 - [TES_HUMAN]	5.59937	16.39	1	0	5	12	2.13154e+07	421	47.9639	7.6792
	A2	Sequence	# PSMs	# Proteins	# Protein Groups	Protein Group Accessions	Modifications	ΔCn	Area	q-Value	PEP	XCorr	Charge	MH+ [Da]	ΔM [ppm]	RT [min]	# Missed Cleavages
	High	NHAVVcQGcHNAIDPEVQR	4	2	2	Q9UGI8;Q9UGI8-2	C6(gluta-biotin); C9(Nethylmaleimide)	0	2.12186e+07	0	1.486e-08	2.33622	3	2666.2	-1.29612	55.0408	0
	High	TQYScYccK	3	3	3	H7BYK1;Q9UGI8;Q9UGI8-2	C5(gluta-biotin); C7(Nethylmaleimide); C8(Nethylmaleimide)	0	2.30595e+07	0	0.000338	1.65817	2	1799.69	-1.0772	70.8073	0
	High	HYcDSEKPR	3	3	3	H7BYK1;Q9UGI8;Q9UGI8-2	C3(gluta-biotin)	0	5631290	0	5.859e-05	1.49983	2	1585.69	-0.766085	22.1727	1
	High	FMPVEGMVFcSVEcK	1	2	2	Q9UGI8;Q9UGI8-2	C10(gluta-biotin); C14(Nethylmaleimide)	0	1.08219e+07	0	1.513e-07	1.16096	2	2281.98	-2.42117	85.4428	0
	High	cGQEEHDVLLSNEEDRK	1	2	2	Q9UGI8;Q9UGI8-2	C1(gluta-biotin)	0	1.96682e+07	0.008	0.09107	1.69216	3	2452.08	-1.17566	56.3616	1
Q9UGI8-2	Isoform 2 of Testin OS=Homo sapiens GN=TES - [TES_HUMAN]	5.59937	16.75	1	0	5	12	2.13154e+07	412	46.8783	7.59131
	A2	Sequence	# PSMs	# Proteins	# Protein Groups	Protein Group Accessions	Modifications	ΔCn	Area	q-Value	PEP	XCorr	Charge	MH+ [Da]	ΔM [ppm]	RT [min]	# Missed Cleavages
	High	NHAVVcQGcHNAIDPEVQR	4	2	2	Q9UGI8;Q9UGI8-2	C6(gluta-biotin); C9(Nethylmaleimide)	0	2.12186e+07	0	1.486e-08	2.33622	3	2666.2	-1.29612	55.0408	0
	High	TQYScYccK	3	3	3	H7BYK1;Q9UGI8;Q9UGI8-2	C5(gluta-biotin); C7(Nethylmaleimide); C8(Nethylmaleimide)	0	2.30595e+07	0	0.000338	1.65817	2	1799.69	-1.0772	70.8073	0
	High	HYcDSEKPR	3	3	3	H7BYK1;Q9UGI8;Q9UGI8-2	C3(gluta-biotin)	0	5631290	0	5.859e-05	1.49983	2	1585.69	-0.766085	22.1727	1
	High	FMPVEGMVFcSVEcK	1	2	2	Q9UGI8;Q9UGI8-2	C10(gluta-biotin); C14(Nethylmaleimide)	0	1.08219e+07	0	1.513e-07	1.16096	2	2281.98	-2.42117	85.4428	0
	High	cGQEEHDVLLSNEEDRK	1	2	2	Q9UGI8;Q9UGI8-2	C1(gluta-biotin)	0	1.96682e+07	0.008	0.09107	1.69216	3	2452.08	-1.17566	56.3616	1
P53621	Coatomer subunit alpha OS=Homo sapiens GN=COPA PE=1 SV=2 - [COPA_HUMAN]	5.5895	1.47	1	0	2	6	6.37086e+06	1224	138.258	7.66455
	A2	Sequence	# PSMs	# Proteins	# Protein Groups	Protein Group Accessions	Modifications	ΔCn	Area	q-Value	PEP	XCorr	Charge	MH+ [Da]	ΔM [ppm]	RT [min]	# Missed Cleavages
	High	AWEVDTcR	4	2	2	P53621;P53621-2	C7(gluta-biotin)	0	9.88286e+06	0	0.004311	2.03512	2	1430.62	-1.61568	63.5801	0
	High	ALDDKNcWEK	2	2	2	P53621;P53621-2	C7(gluta-biotin)	0	2.85887e+06	0.004	0.02326	0.937374	2	1672.74	-1.28553	53.007	1
P53621-2	Isoform 2 of Coatomer subunit alpha OS=Homo sapiens GN=COPA - [COPA_HUMAN]	5.5895	1.46	1	0	2	6	6.37086e+06	1233	139.235	7.59131
	A2	Sequence	# PSMs	# Proteins	# Protein Groups	Protein Group Accessions	Modifications	ΔCn	Area	q-Value	PEP	XCorr	Charge	MH+ [Da]	ΔM [ppm]	RT [min]	# Missed Cleavages
	High	AWEVDTcR	4	2	2	P53621;P53621-2	C7(gluta-biotin)	0	9.88286e+06	0	0.004311	2.03512	2	1430.62	-1.61568	63.5801	0
	High	ALDDKNcWEK	2	2	2	P53621;P53621-2	C7(gluta-biotin)	0	2.85887e+06	0.004	0.02326	0.937374	2	1672.74	-1.28553	53.007	1
H3BR35	Eukaryotic peptide chain release factor GTP-binding subunit ERF3A (Fragment) OS=Homo sapiens GN=GSPT1 PE=1 SV=1 - [H3BR35_HUMAN]	5.50321	2.32	1	0	2	11	8.77818e+06	475	52.9087	5.63037
	A2	Sequence	# PSMs	# Proteins	# Protein Groups	Protein Group Accessions	Modifications	ΔCn	Area	q-Value	PEP	XCorr	Charge	MH+ [Da]	ΔM [ppm]	RT [min]	# Missed Cleavages
	High	QDQVcIAR	5	5	5	H3BR35;P15170-3;P15170;P15170-2;Q8IYD1	C5(gluta-biotin)	0	1.07621e+07	0	0.002286	1.94456	2	1383.65	-1.76871	48.214	0
	High	FVKQDQVcIAR	6	5	5	H3BR35;P15170-3;P15170;P15170-2;Q8IYD1	C8(gluta-biotin)	0	6.79429e+06	0	0.002128	1.66499	2	1757.88	-1.25242	49.5041	1
P15170-3	Isoform 3 of Eukaryotic peptide chain release factor GTP-binding subunit ERF3A OS=Homo sapiens GN=GSPT1 - [ERF3A_HUMAN]	5.50321	1.73	1	0	2	11	8.77818e+06	637	68.6561	5.32568
	A2	Sequence	# PSMs	# Proteins	# Protein Groups	Protein Group Accessions	Modifications	ΔCn	Area	q-Value	PEP	XCorr	Charge	MH+ [Da]	ΔM [ppm]	RT [min]	# Missed Cleavages
	High	QDQVcIAR	5	5	5	H3BR35;P15170-3;P15170;P15170-2;Q8IYD1	C5(gluta-biotin)	0	1.07621e+07	0	0.002286	1.94456	2	1383.65	-1.76871	48.214	0
	High	FVKQDQVcIAR	6	5	5	H3BR35;P15170-3;P15170;P15170-2;Q8IYD1	C8(gluta-biotin)	0	6.79429e+06	0	0.002128	1.66499	2	1757.88	-1.25242	49.5041	1
P15170	Eukaryotic peptide chain release factor GTP-binding subunit ERF3A OS=Homo sapiens GN=GSPT1 PE=1 SV=1 - [ERF3A_HUMAN]	5.50321	2.2	1	0	2	11	8.77818e+06	499	55.7203	5.61768
	A2	Sequence	# PSMs	# Proteins	# Protein Groups	Protein Group Accessions	Modifications	ΔCn	Area	q-Value	PEP	XCorr	Charge	MH+ [Da]	ΔM [ppm]	RT [min]	# Missed Cleavages
	High	QDQVcIAR	5	5	5	H3BR35;P15170-3;P15170;P15170-2;Q8IYD1	C5(gluta-biotin)	0	1.07621e+07	0	0.002286	1.94456	2	1383.65	-1.76871	48.214	0
	High	FVKQDQVcIAR	6	5	5	H3BR35;P15170-3;P15170;P15170-2;Q8IYD1	C8(gluta-biotin)	0	6.79429e+06	0	0.002128	1.66499	2	1757.88	-1.25242	49.5041	1
P15170-2	Isoform 2 of Eukaryotic peptide chain release factor GTP-binding subunit ERF3A OS=Homo sapiens GN=GSPT1 - [ERF3A_HUMAN]	5.50321	1.73	1	0	2	11	8.77818e+06	636	68.5571	5.32568
	A2	Sequence	# PSMs	# Proteins	# Protein Groups	Protein Group Accessions	Modifications	ΔCn	Area	q-Value	PEP	XCorr	Charge	MH+ [Da]	ΔM [ppm]	RT [min]	# Missed Cleavages
	High	QDQVcIAR	5	5	5	H3BR35;P15170-3;P15170;P15170-2;Q8IYD1	C5(gluta-biotin)	0	1.07621e+07	0	0.002286	1.94456	2	1383.65	-1.76871	48.214	0
	High	FVKQDQVcIAR	6	5	5	H3BR35;P15170-3;P15170;P15170-2;Q8IYD1	C8(gluta-biotin)	0	6.79429e+06	0	0.002128	1.66499	2	1757.88	-1.25242	49.5041	1
Q8IYD1	Eukaryotic peptide chain release factor GTP-binding subunit ERF3B OS=Homo sapiens GN=GSPT2 PE=1 SV=2 - [ERF3B_HUMAN]	5.50321	1.75	1	0	2	11	8.77818e+06	628	68.8396	5.42725
	A2	Sequence	# PSMs	# Proteins	# Protein Groups	Protein Group Accessions	Modifications	ΔCn	Area	q-Value	PEP	XCorr	Charge	MH+ [Da]	ΔM [ppm]	RT [min]	# Missed Cleavages
	High	QDQVcIAR	5	5	5	H3BR35;P15170-3;P15170;P15170-2;Q8IYD1	C5(gluta-biotin)	0	1.07621e+07	0	0.002286	1.94456	2	1383.65	-1.76871	48.214	0
	High	FVKQDQVcIAR	6	5	5	H3BR35;P15170-3;P15170;P15170-2;Q8IYD1	C8(gluta-biotin)	0	6.79429e+06	0	0.002128	1.66499	2	1757.88	-1.25242	49.5041	1
E9PND2	Cysteine and glycine-rich protein 1 (Fragment) OS=Homo sapiens GN=CSRP1 PE=1 SV=1 - [E9PND2_HUMAN]	5.48329	28.76	1	0	3	17	1.61344e+07	153	16.1048	8.89502
	A2	Sequence	# PSMs	# Proteins	# Protein Groups	Protein Group Accessions	Modifications	ΔCn	Area	q-Value	PEP	XCorr	Charge	MH+ [Da]	ΔM [ppm]	RT [min]	# Missed Cleavages
	High	NLDSTTVAVHGEEIYcK	5	3	3	E9PND2;E9PS42;P21291	C16(gluta-biotin)	0	4.85439e+06	0	6.267e-11	2.08384	2	2330.08	0.49765	64.9951	0
	High	cSQAVYAAEK	6	4	4	E9PND2;E9PP21;E9PS42;P21291	C1(gluta-biotin)	0	15874483	0	0.00105	1.7577	2	1520.69	-0.526955	56.9423	0
	High	GLESTTLADKDGEIYcK	6	3	3	E9PND2;E9PP21;P21291	C16(gluta-biotin)	0	2.76743e+07	0	0.001718	1.74891	3	2294.07	-0.649006	62.9094	1
P21291	Cysteine and glycine-rich protein 1 OS=Homo sapiens GN=CSRP1 PE=1 SV=3 - [CSRP1_HUMAN]	5.48329	31.61	1	0	4	19	1.72464e+07	193	20.5538	8.57275
	A2	Sequence	# PSMs	# Proteins	# Protein Groups	Protein Group Accessions	Modifications	ΔCn	Area	q-Value	PEP	XCorr	Charge	MH+ [Da]	ΔM [ppm]	RT [min]	# Missed Cleavages
	High	NLDSTTVAVHGEEIYcK	5	3	3	E9PND2;E9PS42;P21291	C16(gluta-biotin)	0	4.85439e+06	0	6.267e-11	2.08384	2	2330.08	0.49765	64.9951	0
	High	cSQAVYAAEK	6	4	4	E9PND2;E9PP21;E9PS42;P21291	C1(gluta-biotin)	0	15874483	0	0.00105	1.7577	2	1520.69	-0.526955	56.9423	0
	High	GLESTTLADKDGEIYcK	6	3	3	E9PND2;E9PP21;P21291	C16(gluta-biotin)	0	2.76743e+07	0	0.001718	1.74891	3	2294.07	-0.649006	62.9094	1
	High	TVYFAEEVQcEGNSFHK	2	2	2	E9PS42;P21291	C10(gluta-biotin)	0	8.1904e+06	0	1.067e-06	1.50492	2	2439.07	-0.680092	72.1807	0
P60900-2	Isoform 2 of Proteasome subunit alpha type-6 OS=Homo sapiens GN=PSMA6 - [PSA6_HUMAN]	5.45119	9.69	1	0	3	8	1.767e+07	227	25.2738	7.10791
	A2	Sequence	# PSMs	# Proteins	# Protein Groups	Protein Group Accessions	Modifications	ΔCn	Area	q-Value	PEP	XCorr	Charge	MH+ [Da]	ΔM [ppm]	RT [min]	# Missed Cleavages
	High	DcAVIVTQK	3	6	6	P60900-2;G3V295;G3V3I1;G3V3U4;G3V5Z7;P60900	C2(gluta-biotin)	0	2.85041e+07	0	0.0001798	2.04	2	1427.7	-0.501986	56.6921	0
	High	cDPAGYYcGFK	2	5	5	P60900-3;P60900-2;G3V295;G3V5Z7;P60900	C1(Nethylmaleimide); C8(gluta-biotin)	0	1.79239e+07	0	0.0007405	1.77649	2	1799.72	-1.12276	81.5337	0
	High	GKDcAVIVTQK	3	6	6	P60900-2;G3V295;G3V3I1;G3V3U4;G3V5Z7;P60900	C4(gluta-biotin)	0	6.58212e+06	0	0.002975	1.58587	2	1612.82	-1.41896	46.1335	1
G3V295	Proteasome subunit alpha type OS=Homo sapiens GN=PSMA6 PE=1 SV=1 - [G3V295_HUMAN]	5.45119	10.84	1	0	3	8	1.767e+07	203	22.8273	8.32373
	A2	Sequence	# PSMs	# Proteins	# Protein Groups	Protein Group Accessions	Modifications	ΔCn	Area	q-Value	PEP	XCorr	Charge	MH+ [Da]	ΔM [ppm]	RT [min]	# Missed Cleavages
	High	DcAVIVTQK	3	6	6	P60900-2;G3V295;G3V3I1;G3V3U4;G3V5Z7;P60900	C2(gluta-biotin)	0	2.85041e+07	0	0.0001798	2.04	2	1427.7	-0.501986	56.6921	0
	High	cDPAGYYcGFK	2	5	5	P60900-3;P60900-2;G3V295;G3V5Z7;P60900	C1(Nethylmaleimide); C8(gluta-biotin)	0	1.79239e+07	0	0.0007405	1.77649	2	1799.72	-1.12276	81.5337	0
	High	GKDcAVIVTQK	3	6	6	P60900-2;G3V295;G3V3I1;G3V3U4;G3V5Z7;P60900	C4(gluta-biotin)	0	6.58212e+06	0	0.002975	1.58587	2	1612.82	-1.41896	46.1335	1
G3V5Z7	Proteasome subunit alpha type OS=Homo sapiens GN=PSMA6 PE=1 SV=1 - [G3V5Z7_HUMAN]	5.45119	8.73	1	0	3	8	1.767e+07	252	28.1292	6.75635
	A2	Sequence	# PSMs	# Proteins	# Protein Groups	Protein Group Accessions	Modifications	ΔCn	Area	q-Value	PEP	XCorr	Charge	MH+ [Da]	ΔM [ppm]	RT [min]	# Missed Cleavages
	High	DcAVIVTQK	3	6	6	P60900-2;G3V295;G3V3I1;G3V3U4;G3V5Z7;P60900	C2(gluta-biotin)	0	2.85041e+07	0	0.0001798	2.04	2	1427.7	-0.501986	56.6921	0
	High	cDPAGYYcGFK	2	5	5	P60900-3;P60900-2;G3V295;G3V5Z7;P60900	C1(Nethylmaleimide); C8(gluta-biotin)	0	1.79239e+07	0	0.0007405	1.77649	2	1799.72	-1.12276	81.5337	0
	High	GKDcAVIVTQK	3	6	6	P60900-2;G3V295;G3V3I1;G3V3U4;G3V5Z7;P60900	C4(gluta-biotin)	0	6.58212e+06	0	0.002975	1.58587	2	1612.82	-1.41896	46.1335	1
P60900	Proteasome subunit alpha type-6 OS=Homo sapiens GN=PSMA6 PE=1 SV=1 - [PSA6_HUMAN]	5.45119	8.94	1	0	3	8	1.767e+07	246	27.3818	6.75635
	A2	Sequence	# PSMs	# Proteins	# Protein Groups	Protein Group Accessions	Modifications	ΔCn	Area	q-Value	PEP	XCorr	Charge	MH+ [Da]	ΔM [ppm]	RT [min]	# Missed Cleavages
	High	DcAVIVTQK	3	6	6	P60900-2;G3V295;G3V3I1;G3V3U4;G3V5Z7;P60900	C2(gluta-biotin)	0	2.85041e+07	0	0.0001798	2.04	2	1427.7	-0.501986	56.6921	0
	High	cDPAGYYcGFK	2	5	5	P60900-3;P60900-2;G3V295;G3V5Z7;P60900	C1(Nethylmaleimide); C8(gluta-biotin)	0	1.79239e+07	0	0.0007405	1.77649	2	1799.72	-1.12276	81.5337	0
	High	GKDcAVIVTQK	3	6	6	P60900-2;G3V295;G3V3I1;G3V3U4;G3V5Z7;P60900	C4(gluta-biotin)	0	6.58212e+06	0	0.002975	1.58587	2	1612.82	-1.41896	46.1335	1
P29401-2	Isoform 2 of Transketolase OS=Homo sapiens GN=TKT - [TKT_HUMAN]	5.35359	3.33	1	0	1	2	1.438e+07	631	68.7701	7.51807
	A2	Sequence	# PSMs	# Proteins	# Protein Groups	Protein Group Accessions	Modifications	ΔCn	Area	q-Value	PEP	XCorr	Charge	MH+ [Da]	ΔM [ppm]	RT [min]	# Missed Cleavages
	High	cEAFGWHAIIVDGHSVEELcK	2	4	4	P29401-2;E9PFF2;P29401;A0A0B4J1R6	C1(Nethylmaleimide); C20(gluta-biotin)	0	1.438e+07	0	2.511e-13	3.10193	3	2919.32	-0.728387	83.0643	0
E9PFF2	Transketolase OS=Homo sapiens GN=TKT PE=1 SV=1 - [E9PFF2_HUMAN]	5.35359	6.29	1	0	1	2	1.438e+07	334	36.4263	7.76709
	A2	Sequence	# PSMs	# Proteins	# Protein Groups	Protein Group Accessions	Modifications	ΔCn	Area	q-Value	PEP	XCorr	Charge	MH+ [Da]	ΔM [ppm]	RT [min]	# Missed Cleavages
	High	cEAFGWHAIIVDGHSVEELcK	2	4	4	P29401-2;E9PFF2;P29401;A0A0B4J1R6	C1(Nethylmaleimide); C20(gluta-biotin)	0	1.438e+07	0	2.511e-13	3.10193	3	2919.32	-0.728387	83.0643	0
P29401	Transketolase OS=Homo sapiens GN=TKT PE=1 SV=3 - [TKT_HUMAN]	5.35359	3.37	1	0	1	2	1.438e+07	623	67.8347	7.66455
	A2	Sequence	# PSMs	# Proteins	# Protein Groups	Protein Group Accessions	Modifications	ΔCn	Area	q-Value	PEP	XCorr	Charge	MH+ [Da]	ΔM [ppm]	RT [min]	# Missed Cleavages
	High	cEAFGWHAIIVDGHSVEELcK	2	4	4	P29401-2;E9PFF2;P29401;A0A0B4J1R6	C1(Nethylmaleimide); C20(gluta-biotin)	0	1.438e+07	0	2.511e-13	3.10193	3	2919.32	-0.728387	83.0643	0
A0A0B4J1R6	Transketolase OS=Homo sapiens GN=TKT PE=1 SV=1 - [A0A0B4J1R6_HUMAN]	5.35359	4.6	1	0	1	2	1.438e+07	457	49.8789	7.91357
	A2	Sequence	# PSMs	# Proteins	# Protein Groups	Protein Group Accessions	Modifications	ΔCn	Area	q-Value	PEP	XCorr	Charge	MH+ [Da]	ΔM [ppm]	RT [min]	# Missed Cleavages
	High	cEAFGWHAIIVDGHSVEELcK	2	4	4	P29401-2;E9PFF2;P29401;A0A0B4J1R6	C1(Nethylmaleimide); C20(gluta-biotin)	0	1.438e+07	0	2.511e-13	3.10193	3	2919.32	-0.728387	83.0643	0
O75534-3	Isoform 3 of Cold shock domain-containing protein E1 OS=Homo sapiens GN=CSDE1 - [CSDE1_HUMAN]	5.33589	4.43	1	0	4	7	1.76159e+07	813	90.5478	6.48096
	A2	Sequence	# PSMs	# Proteins	# Protein Groups	Protein Group Accessions	Modifications	ΔCn	Area	q-Value	PEP	XCorr	Charge	MH+ [Da]	ΔM [ppm]	RT [min]	# Missed Cleavages
	High	LLTSYGFIQcSER	3	6	6	O75534-3;E9PKN4;E9PLD4;O75534-4;O75534;O75534-2	C10(gluta-biotin)	0	8.52073e+06	0	9.047e-11	2.00708	2	1967.93	-1.71544	79.6232	0
	High	cQGVVcAMK	1	6	6	O75534-3;E9PLT0;E9PNG3;O75534-4;O75534;O75534-2	C1(Nethylmaleimide); C6(gluta-biotin)	0	2.35672e+06	0	0.002836	1.6874	2	1514.66	-0.913095	73.4698	0
	High	cSAcNVWR	2	5	5	O75534-3;E9PLT0;O75534-4;O75534;O75534-2	C1(Nethylmaleimide); C4(gluta-biotin)	0	1.05578e+07	0	0.0001878	1.2209	2	1514.63	-1.7352	78.3907	0
	High	VcEGPK	1	5	5	O75534-3;E9PLT0;O75534-4;O75534;O75534-2	C2(gluta-biotin)	0	3.37691e+07	0.004	0.02649	1.14941	2	1083.49	-1.51903	30.0556	0
O75534-4	Isoform 4 of Cold shock domain-containing protein E1 OS=Homo sapiens GN=CSDE1 - [CSDE1_HUMAN]	5.33589	4.27	1	0	4	7	1.76159e+07	844	93.6833	6.52197
	A2	Sequence	# PSMs	# Proteins	# Protein Groups	Protein Group Accessions	Modifications	ΔCn	Area	q-Value	PEP	XCorr	Charge	MH+ [Da]	ΔM [ppm]	RT [min]	# Missed Cleavages
	High	LLTSYGFIQcSER	3	6	6	O75534-3;E9PKN4;E9PLD4;O75534-4;O75534;O75534-2	C10(gluta-biotin)	0	8.52073e+06	0	9.047e-11	2.00708	2	1967.93	-1.71544	79.6232	0
	High	cQGVVcAMK	1	6	6	O75534-3;E9PLT0;E9PNG3;O75534-4;O75534;O75534-2	C1(Nethylmaleimide); C6(gluta-biotin)	0	2.35672e+06	0	0.002836	1.6874	2	1514.66	-0.913095	73.4698	0
	High	cSAcNVWR	2	5	5	O75534-3;E9PLT0;O75534-4;O75534;O75534-2	C1(Nethylmaleimide); C4(gluta-biotin)	0	1.05578e+07	0	0.0001878	1.2209	2	1514.63	-1.7352	78.3907	0
	High	VcEGPK	1	5	5	O75534-3;E9PLT0;O75534-4;O75534;O75534-2	C2(gluta-biotin)	0	3.37691e+07	0.004	0.02649	1.14941	2	1083.49	-1.51903	30.0556	0
O75534	Cold shock domain-containing protein E1 OS=Homo sapiens GN=CSDE1 PE=1 SV=2 - [CSDE1_HUMAN]	5.33589	4.51	1	0	4	7	1.76159e+07	798	88.8289	6.25244
	A2	Sequence	# PSMs	# Proteins	# Protein Groups	Protein Group Accessions	Modifications	ΔCn	Area	q-Value	PEP	XCorr	Charge	MH+ [Da]	ΔM [ppm]	RT [min]	# Missed Cleavages
	High	LLTSYGFIQcSER	3	6	6	O75534-3;E9PKN4;E9PLD4;O75534-4;O75534;O75534-2	C10(gluta-biotin)	0	8.52073e+06	0	9.047e-11	2.00708	2	1967.93	-1.71544	79.6232	0
	High	cQGVVcAMK	1	6	6	O75534-3;E9PLT0;E9PNG3;O75534-4;O75534;O75534-2	C1(Nethylmaleimide); C6(gluta-biotin)	0	2.35672e+06	0	0.002836	1.6874	2	1514.66	-0.913095	73.4698	0
	High	cSAcNVWR	2	5	5	O75534-3;E9PLT0;O75534-4;O75534;O75534-2	C1(Nethylmaleimide); C4(gluta-biotin)	0	1.05578e+07	0	0.0001878	1.2209	2	1514.63	-1.7352	78.3907	0
	High	VcEGPK	1	5	5	O75534-3;E9PLT0;O75534-4;O75534;O75534-2	C2(gluta-biotin)	0	3.37691e+07	0.004	0.02649	1.14941	2	1083.49	-1.51903	30.0556	0
O75534-2	Isoform 2 of Cold shock domain-containing protein E1 OS=Homo sapiens GN=CSDE1 - [CSDE1_HUMAN]	5.33589	4.69	1	0	4	7	1.76159e+07	767	85.6934	6.20166
	A2	Sequence	# PSMs	# Proteins	# Protein Groups	Protein Group Accessions	Modifications	ΔCn	Area	q-Value	PEP	XCorr	Charge	MH+ [Da]	ΔM [ppm]	RT [min]	# Missed Cleavages
	High	LLTSYGFIQcSER	3	6	6	O75534-3;E9PKN4;E9PLD4;O75534-4;O75534;O75534-2	C10(gluta-biotin)	0	8.52073e+06	0	9.047e-11	2.00708	2	1967.93	-1.71544	79.6232	0
	High	cQGVVcAMK	1	6	6	O75534-3;E9PLT0;E9PNG3;O75534-4;O75534;O75534-2	C1(Nethylmaleimide); C6(gluta-biotin)	0	2.35672e+06	0	0.002836	1.6874	2	1514.66	-0.913095	73.4698	0
	High	cSAcNVWR	2	5	5	O75534-3;E9PLT0;O75534-4;O75534;O75534-2	C1(Nethylmaleimide); C4(gluta-biotin)	0	1.05578e+07	0	0.0001878	1.2209	2	1514.63	-1.7352	78.3907	0
	High	VcEGPK	1	5	5	O75534-3;E9PLT0;O75534-4;O75534;O75534-2	C2(gluta-biotin)	0	3.37691e+07	0.004	0.02649	1.14941	2	1083.49	-1.51903	30.0556	0
J3QSX4	Mitotic checkpoint protein BUB3 OS=Homo sapiens GN=BUB3 PE=1 SV=1 - [J3QSX4_HUMAN]	5.31278	8.97	1	0	1	4	26427126	145	16.2698	5.42725
	A2	Sequence	# PSMs	# Proteins	# Protein Groups	Protein Group Accessions	Modifications	ΔCn	Area	q-Value	PEP	XCorr	Charge	MH+ [Da]	ΔM [ppm]	RT [min]	# Missed Cleavages
	High	TPcNAGTFSQPEK	4	4	4	J3QSX4;J3QT28;O43684;O43684-2	C3(gluta-biotin)	0	26427126	0	0.003432	1.746	2	1830.81	-2.26768	51.1615	0
J3QT28	Mitotic checkpoint protein BUB3 (Fragment) OS=Homo sapiens GN=BUB3 PE=1 SV=1 - [J3QT28_HUMAN]	5.31278	4.68	1	0	1	4	26427126	278	31.6837	8.1626
	A2	Sequence	# PSMs	# Proteins	# Protein Groups	Protein Group Accessions	Modifications	ΔCn	Area	q-Value	PEP	XCorr	Charge	MH+ [Da]	ΔM [ppm]	RT [min]	# Missed Cleavages
	High	TPcNAGTFSQPEK	4	4	4	J3QSX4;J3QT28;O43684;O43684-2	C3(gluta-biotin)	0	26427126	0	0.003432	1.746	2	1830.81	-2.26768	51.1615	0
O43684	Mitotic checkpoint protein BUB3 OS=Homo sapiens GN=BUB3 PE=1 SV=1 - [BUB3_HUMAN]	5.31278	3.96	1	0	1	4	26427126	328	37.1312	6.84424
	A2	Sequence	# PSMs	# Proteins	# Protein Groups	Protein Group Accessions	Modifications	ΔCn	Area	q-Value	PEP	XCorr	Charge	MH+ [Da]	ΔM [ppm]	RT [min]	# Missed Cleavages
	High	TPcNAGTFSQPEK	4	4	4	J3QSX4;J3QT28;O43684;O43684-2	C3(gluta-biotin)	0	26427126	0	0.003432	1.746	2	1830.81	-2.26768	51.1615	0
O43684-2	Isoform 2 of Mitotic checkpoint protein BUB3 OS=Homo sapiens GN=BUB3 - [BUB3_HUMAN]	5.31278	3.99	1	0	1	4	26427126	326	36.9311	6.84424
	A2	Sequence	# PSMs	# Proteins	# Protein Groups	Protein Group Accessions	Modifications	ΔCn	Area	q-Value	PEP	XCorr	Charge	MH+ [Da]	ΔM [ppm]	RT [min]	# Missed Cleavages
	High	TPcNAGTFSQPEK	4	4	4	J3QSX4;J3QT28;O43684;O43684-2	C3(gluta-biotin)	0	26427126	0	0.003432	1.746	2	1830.81	-2.26768	51.1615	0
A0A0A0MT44	Filamin-B OS=Homo sapiens GN=FLNB PE=1 SV=1 - [A0A0A0MT44_HUMAN]	5.27603	10.77	1	0	2	6	2.14792e+07	195	20.6942	8.66064
	A2	Sequence	# PSMs	# Proteins	# Protein Groups	Protein Group Accessions	Modifications	ΔCn	Area	q-Value	PEP	XCorr	Charge	MH+ [Da]	ΔM [ppm]	RT [min]	# Missed Cleavages
	High	SSFLVDcSK	3	9	9	E7EN95;O75369;O75369-2;O75369-3;O75369-6;O75369-7;O75369-8;O75369-9;A0A0A0MT44	C7(gluta-biotin)	0	1.78776e+07	0	0.0002704	1.94635	2	1436.65	-0.634834	68.969	0
	High	SSTETcYSAIPK	3	9	9	E7EN95;O75369;O75369-2;O75369-3;O75369-6;O75369-7;O75369-8;O75369-9;A0A0A0MT44	C6(gluta-biotin)	0	2.50809e+07	0	0.0008307	1.48167	2	1737.78	-1.82415	59.328	0
E9PI65	Heat shock cognate 71 kDa protein (Fragment) OS=Homo sapiens GN=HSPA8 PE=1 SV=1 - [E9PI65_HUMAN]	5.27366	20.83	1	0	2	5	2.95764e+07	168	17.9051	5.2876
	A2	Sequence	# PSMs	# Proteins	# Protein Groups	Protein Group Accessions	Modifications	ΔCn	Area	q-Value	PEP	XCorr	Charge	MH+ [Da]	ΔM [ppm]	RT [min]	# Missed Cleavages
	High	GPAVGIDLGTTYScVGVFQHGK	4	11	11	E9PI65;E9PK54;E9PKE3;E9PLF4;E9PN25;E9PNE6;E9PPY6;E9PQK7;E9PQQ4;P11142;P11142-2	C14(gluta-biotin)	0	5.61378e+07	0	1.568e-13	2.98239	3	2657.28	-2.07509	80.4023	0
	High	TTPSYVAFTDTER	1	19	19	E9PI65;E9PK54;E9PKE3;E9PLF4;E9PN25;E9PNE6;E9PPY6;E9PQK7;E9PQQ4;P0DMV9;P0DMV8-2;P11142;P11142-2;P17066;P34931;P48741;P54652;Q53FA3;A0A0G2JIW1		0	3.01508e+06	0	0.001835	0.90303	2	1487.7	0.348541	55.4167	0
E9PK54	Heat shock cognate 71 kDa protein (Fragment) OS=Homo sapiens GN=HSPA8 PE=1 SV=7 - [E9PK54_HUMAN]	5.27366	19.02	1	0	2	5	2.95764e+07	184	20.0001	7.32764
	A2	Sequence	# PSMs	# Proteins	# Protein Groups	Protein Group Accessions	Modifications	ΔCn	Area	q-Value	PEP	XCorr	Charge	MH+ [Da]	ΔM [ppm]	RT [min]	# Missed Cleavages
	High	GPAVGIDLGTTYScVGVFQHGK	4	11	11	E9PI65;E9PK54;E9PKE3;E9PLF4;E9PN25;E9PNE6;E9PPY6;E9PQK7;E9PQQ4;P11142;P11142-2	C14(gluta-biotin)	0	5.61378e+07	0	1.568e-13	2.98239	3	2657.28	-2.07509	80.4023	0
	High	TTPSYVAFTDTER	1	19	19	E9PI65;E9PK54;E9PKE3;E9PLF4;E9PN25;E9PNE6;E9PPY6;E9PQK7;E9PQQ4;P0DMV9;P0DMV8-2;P11142;P11142-2;P17066;P34931;P48741;P54652;Q53FA3;A0A0G2JIW1		0	3.01508e+06	0	0.001835	0.90303	2	1487.7	0.348541	55.4167	0
E9PLF4	Heat shock cognate 71 kDa protein (Fragment) OS=Homo sapiens GN=HSPA8 PE=1 SV=1 - [E9PLF4_HUMAN]	5.27366	18.72	1	0	2	5	2.95764e+07	187	20.3563	7.32764
	A2	Sequence	# PSMs	# Proteins	# Protein Groups	Protein Group Accessions	Modifications	ΔCn	Area	q-Value	PEP	XCorr	Charge	MH+ [Da]	ΔM [ppm]	RT [min]	# Missed Cleavages
	High	GPAVGIDLGTTYScVGVFQHGK	4	11	11	E9PI65;E9PK54;E9PKE3;E9PLF4;E9PN25;E9PNE6;E9PPY6;E9PQK7;E9PQQ4;P11142;P11142-2	C14(gluta-biotin)	0	5.61378e+07	0	1.568e-13	2.98239	3	2657.28	-2.07509	80.4023	0
	High	TTPSYVAFTDTER	1	19	19	E9PI65;E9PK54;E9PKE3;E9PLF4;E9PN25;E9PNE6;E9PPY6;E9PQK7;E9PQQ4;P0DMV9;P0DMV8-2;P11142;P11142-2;P17066;P34931;P48741;P54652;Q53FA3;A0A0G2JIW1		0	3.01508e+06	0	0.001835	0.90303	2	1487.7	0.348541	55.4167	0
E9PN25	Heat shock cognate 71 kDa protein (Fragment) OS=Homo sapiens GN=HSPA8 PE=1 SV=1 - [E9PN25_HUMAN]	5.27366	26.52	1	0	2	5	2.95764e+07	132	14.6113	6.55127
	A2	Sequence	# PSMs	# Proteins	# Protein Groups	Protein Group Accessions	Modifications	ΔCn	Area	q-Value	PEP	XCorr	Charge	MH+ [Da]	ΔM [ppm]	RT [min]	# Missed Cleavages
	High	GPAVGIDLGTTYScVGVFQHGK	4	11	11	E9PI65;E9PK54;E9PKE3;E9PLF4;E9PN25;E9PNE6;E9PPY6;E9PQK7;E9PQQ4;P11142;P11142-2	C14(gluta-biotin)	0	5.61378e+07	0	1.568e-13	2.98239	3	2657.28	-2.07509	80.4023	0
	High	TTPSYVAFTDTER	1	19	19	E9PI65;E9PK54;E9PKE3;E9PLF4;E9PN25;E9PNE6;E9PPY6;E9PQK7;E9PQQ4;P0DMV9;P0DMV8-2;P11142;P11142-2;P17066;P34931;P48741;P54652;Q53FA3;A0A0G2JIW1		0	3.01508e+06	0	0.001835	0.90303	2	1487.7	0.348541	55.4167	0
E9PPY6	Heat shock cognate 71 kDa protein (Fragment) OS=Homo sapiens GN=HSPA8 PE=1 SV=1 - [E9PPY6_HUMAN]	5.27366	25.55	1	0	2	5	2.95764e+07	137	15.1436	7.32764
	A2	Sequence	# PSMs	# Proteins	# Protein Groups	Protein Group Accessions	Modifications	ΔCn	Area	q-Value	PEP	XCorr	Charge	MH+ [Da]	ΔM [ppm]	RT [min]	# Missed Cleavages
	High	GPAVGIDLGTTYScVGVFQHGK	4	11	11	E9PI65;E9PK54;E9PKE3;E9PLF4;E9PN25;E9PNE6;E9PPY6;E9PQK7;E9PQQ4;P11142;P11142-2	C14(gluta-biotin)	0	5.61378e+07	0	1.568e-13	2.98239	3	2657.28	-2.07509	80.4023	0
	High	TTPSYVAFTDTER	1	19	19	E9PI65;E9PK54;E9PKE3;E9PLF4;E9PN25;E9PNE6;E9PPY6;E9PQK7;E9PQQ4;P0DMV9;P0DMV8-2;P11142;P11142-2;P17066;P34931;P48741;P54652;Q53FA3;A0A0G2JIW1		0	3.01508e+06	0	0.001835	0.90303	2	1487.7	0.348541	55.4167	0
E9PQK7	Heat shock cognate 71 kDa protein (Fragment) OS=Homo sapiens GN=HSPA8 PE=1 SV=1 - [E9PQK7_HUMAN]	5.27366	19.66	1	0	2	5	2.95764e+07	178	19.4539	7.32764
	A2	Sequence	# PSMs	# Proteins	# Protein Groups	Protein Group Accessions	Modifications	ΔCn	Area	q-Value	PEP	XCorr	Charge	MH+ [Da]	ΔM [ppm]	RT [min]	# Missed Cleavages
	High	GPAVGIDLGTTYScVGVFQHGK	4	11	11	E9PI65;E9PK54;E9PKE3;E9PLF4;E9PN25;E9PNE6;E9PPY6;E9PQK7;E9PQQ4;P11142;P11142-2	C14(gluta-biotin)	0	5.61378e+07	0	1.568e-13	2.98239	3	2657.28	-2.07509	80.4023	0
	High	TTPSYVAFTDTER	1	19	19	E9PI65;E9PK54;E9PKE3;E9PLF4;E9PN25;E9PNE6;E9PPY6;E9PQK7;E9PQQ4;P0DMV9;P0DMV8-2;P11142;P11142-2;P17066;P34931;P48741;P54652;Q53FA3;A0A0G2JIW1		0	3.01508e+06	0	0.001835	0.90303	2	1487.7	0.348541	55.4167	0
E9PQQ4	Heat shock cognate 71 kDa protein (Fragment) OS=Homo sapiens GN=HSPA8 PE=1 SV=1 - [E9PQQ4_HUMAN]	5.27366	20.47	1	0	2	5	2.95764e+07	171	18.7155	8.08936
	A2	Sequence	# PSMs	# Proteins	# Protein Groups	Protein Group Accessions	Modifications	ΔCn	Area	q-Value	PEP	XCorr	Charge	MH+ [Da]	ΔM [ppm]	RT [min]	# Missed Cleavages
	High	GPAVGIDLGTTYScVGVFQHGK	4	11	11	E9PI65;E9PK54;E9PKE3;E9PLF4;E9PN25;E9PNE6;E9PPY6;E9PQK7;E9PQQ4;P11142;P11142-2	C14(gluta-biotin)	0	5.61378e+07	0	1.568e-13	2.98239	3	2657.28	-2.07509	80.4023	0
	High	TTPSYVAFTDTER	1	19	19	E9PI65;E9PK54;E9PKE3;E9PLF4;E9PN25;E9PNE6;E9PPY6;E9PQK7;E9PQQ4;P0DMV9;P0DMV8-2;P11142;P11142-2;P17066;P34931;P48741;P54652;Q53FA3;A0A0G2JIW1		0	3.01508e+06	0	0.001835	0.90303	2	1487.7	0.348541	55.4167	0
P11142-2	Isoform 2 of Heat shock cognate 71 kDa protein OS=Homo sapiens GN=HSPA8 - [HSP7C_HUMAN]	5.27366	7.1	1	0	2	5	2.95764e+07	493	53.4844	5.85889
	A2	Sequence	# PSMs	# Proteins	# Protein Groups	Protein Group Accessions	Modifications	ΔCn	Area	q-Value	PEP	XCorr	Charge	MH+ [Da]	ΔM [ppm]	RT [min]	# Missed Cleavages
	High	GPAVGIDLGTTYScVGVFQHGK	4	11	11	E9PI65;E9PK54;E9PKE3;E9PLF4;E9PN25;E9PNE6;E9PPY6;E9PQK7;E9PQQ4;P11142;P11142-2	C14(gluta-biotin)	0	5.61378e+07	0	1.568e-13	2.98239	3	2657.28	-2.07509	80.4023	0
	High	TTPSYVAFTDTER	1	19	19	E9PI65;E9PK54;E9PKE3;E9PLF4;E9PN25;E9PNE6;E9PPY6;E9PQK7;E9PQQ4;P0DMV9;P0DMV8-2;P11142;P11142-2;P17066;P34931;P48741;P54652;Q53FA3;A0A0G2JIW1		0	3.01508e+06	0	0.001835	0.90303	2	1487.7	0.348541	55.4167	0
Q15437	Protein transport protein Sec23B OS=Homo sapiens GN=SEC23B PE=1 SV=2 - [SC23B_HUMAN]	5.24479	3.39	1	0	2	3	9.42995e+06	767	86.4235	6.88818
	A2	Sequence	# PSMs	# Proteins	# Protein Groups	Protein Group Accessions	Modifications	ΔCn	Area	q-Value	PEP	XCorr	Charge	MH+ [Da]	ΔM [ppm]	RT [min]	# Missed Cleavages
	High	AVLNPLcQVDYR	2	8	8	F5H365;G3V1W4;G3V2R6;G3V3G5;G3V4V1;Q15436;Q15437;Q5QPE2	C7(gluta-biotin)	0	1.65251e+07	0	7.198e-07	1.84193	2	1841.9	-1.66021	77.9113	0
	High	MVQVHELScEGISK	1	2	2	Q15437;Q5QPE2	C9(gluta-biotin)	0	2.33476e+06	0	3.319e-05	1.63742	2	2010.94	0.0544258	62.0438	0
Q5QPE2	Protein transport protein Sec23B (Fragment) OS=Homo sapiens GN=SEC23B PE=1 SV=1 - [Q5QPE2_HUMAN]	5.24479	7.85	1	0	2	3	9.42995e+06	331	37.119	7.26904
	A2	Sequence	# PSMs	# Proteins	# Protein Groups	Protein Group Accessions	Modifications	ΔCn	Area	q-Value	PEP	XCorr	Charge	MH+ [Da]	ΔM [ppm]	RT [min]	# Missed Cleavages
	High	AVLNPLcQVDYR	2	8	8	F5H365;G3V1W4;G3V2R6;G3V3G5;G3V4V1;Q15436;Q15437;Q5QPE2	C7(gluta-biotin)	0	1.65251e+07	0	7.198e-07	1.84193	2	1841.9	-1.66021	77.9113	0
	High	MVQVHELScEGISK	1	2	2	Q15437;Q5QPE2	C9(gluta-biotin)	0	2.33476e+06	0	3.319e-05	1.63742	2	2010.94	0.0544258	62.0438	0
Q00839	Heterogeneous nuclear ribonucleoprotein U OS=Homo sapiens GN=HNRNPU PE=1 SV=6 - [HNRPU_HUMAN]	5.23168	6.79	1	0	5	19	4.50049e+07	825	90.528	5.99854
	A2	Sequence	# PSMs	# Proteins	# Protein Groups	Protein Group Accessions	Modifications	ΔCn	Area	q-Value	PEP	XCorr	Charge	MH+ [Da]	ΔM [ppm]	RT [min]	# Missed Cleavages
	High	DcEVVMMIGLPGAGK	3	2	2	Q00839;Q00839-2	C2(gluta-biotin)	0	2.78493e+07	0	5.736e-11	1.75408	2	1970.92	-1.76891	83.5281	0
	High	KAVVVcPK	6	2	2	Q00839;Q00839-2	C6(gluta-biotin)	0	1.5241e+07	0	0.002303	1.75347	2	1294.7	-1.4799	38.8078	1
	High	GNFTLPEVAEcFDEITYVELQKEEAQK	1	2	2	Q00839;Q00839-2	C11(gluta-biotin)	0	0	0.001	0.005842	1.17993	3	3581.68	0.0378349	87.1633	1
	High	VcFEMK	4	14	14	B7Z4B8;Q00839;Q00839-2;Q5RI18;Q9BUJ2;Q9BUJ2-2;Q9BUJ2-3;Q9BUJ2-4;M0QYG9;M0QYI8;M0QYM5;M0QYZ0;M0R3F1;A0A0A0MRA5	C2(gluta-biotin)	0	6.50227e+07	0.002	0.01513	1.09086	2	1207.53	-1.57515	65.7209	0
	High	AVVVcPK	5	2	2	Q00839;Q00839-2	C5(gluta-biotin)	0	42142710	0.003	0.01919	1.72412	2	1166.6	-1.95691	50.2098	0
Q00839-2	Isoform Short of Heterogeneous nuclear ribonucleoprotein U OS=Homo sapiens GN=HNRNPU - [HNRPU_HUMAN]	5.23168	6.95	1	0	5	19	4.50049e+07	806	88.9242	5.78271
	A2	Sequence	# PSMs	# Proteins	# Protein Groups	Protein Group Accessions	Modifications	ΔCn	Area	q-Value	PEP	XCorr	Charge	MH+ [Da]	ΔM [ppm]	RT [min]	# Missed Cleavages
	High	DcEVVMMIGLPGAGK	3	2	2	Q00839;Q00839-2	C2(gluta-biotin)	0	2.78493e+07	0	5.736e-11	1.75408	2	1970.92	-1.76891	83.5281	0
	High	KAVVVcPK	6	2	2	Q00839;Q00839-2	C6(gluta-biotin)	0	1.5241e+07	0	0.002303	1.75347	2	1294.7	-1.4799	38.8078	1
	High	GNFTLPEVAEcFDEITYVELQKEEAQK	1	2	2	Q00839;Q00839-2	C11(gluta-biotin)	0	0	0.001	0.005842	1.17993	3	3581.68	0.0378349	87.1633	1
	High	VcFEMK	4	14	14	B7Z4B8;Q00839;Q00839-2;Q5RI18;Q9BUJ2;Q9BUJ2-2;Q9BUJ2-3;Q9BUJ2-4;M0QYG9;M0QYI8;M0QYM5;M0QYZ0;M0R3F1;A0A0A0MRA5	C2(gluta-biotin)	0	6.50227e+07	0.002	0.01513	1.09086	2	1207.53	-1.57515	65.7209	0
	High	AVVVcPK	5	2	2	Q00839;Q00839-2	C5(gluta-biotin)	0	42142710	0.003	0.01919	1.72412	2	1166.6	-1.95691	50.2098	0
P13010	X-ray repair cross-complementing protein 5 OS=Homo sapiens GN=XRCC5 PE=1 SV=3 - [XRCC5_HUMAN]	5.22108	1.23	1	1	1	3	4.5361e+06	732	82.6523	5.80811
	A2	Sequence	# PSMs	# Proteins	# Protein Groups	Protein Group Accessions	Modifications	ΔCn	Area	q-Value	PEP	XCorr	Charge	MH+ [Da]	ΔM [ppm]	RT [min]	# Missed Cleavages
	High	cFSVLGFcK	3	1	1	P13010	C1(Nethylmaleimide); C8(gluta-biotin)	0	4.5361e+06	0	4.518e-08	1.76376	2	1579.71	-1.09476	87.0793	0
B7ZBH1	Eukaryotic translation initiation factor 6 (Fragment) OS=Homo sapiens GN=EIF6 PE=1 SV=1 - [B7ZBH1_HUMAN]	5.12747	18.52	1	0	2	9	1.84569e+07	108	11.8169	6.26514
	A2	Sequence	# PSMs	# Proteins	# Protein Groups	Protein Group Accessions	Modifications	ΔCn	Area	q-Value	PEP	XCorr	Charge	MH+ [Da]	ΔM [ppm]	RT [min]	# Missed Cleavages
	High	McVGNR	5	2	2	B7ZBH1;P56537	C2(gluta-biotin)	0	1.1243e+07	0	0.00166	1.80602	2	1130.49	-0.545434	37.6692	0
	High	ASFENNcEIGcFAK	4	6	6	P56537-2;B7ZBH1;F8WD20;F8WDS6;P56537;A0A0B4J1Y7	C7(gluta-biotin); C11(Nethylmaleimide)	0	2.56708e+07	0	1.351e-06	1.71611	2	2108.88	-1.74625	79.6109	0
P56537	Eukaryotic translation initiation factor 6 OS=Homo sapiens GN=EIF6 PE=1 SV=1 - [IF6_HUMAN]	5.12747	18.37	1	0	3	10	1.76369e+07	245	26.5822	4.67822
	A2	Sequence	# PSMs	# Proteins	# Protein Groups	Protein Group Accessions	Modifications	ΔCn	Area	q-Value	PEP	XCorr	Charge	MH+ [Da]	ΔM [ppm]	RT [min]	# Missed Cleavages
	High	QTVADQVLVGSYcVFSNQGGLVHPK	1	2	2	P56537-2;P56537	C13(gluta-biotin)	0	1.59971e+07	0	0.0001426	1.93898	3	3097.52	-0.971542	82.1217	0
	High	McVGNR	5	2	2	B7ZBH1;P56537	C2(gluta-biotin)	0	1.1243e+07	0	0.00166	1.80602	2	1130.49	-0.545434	37.6692	0
	High	ASFENNcEIGcFAK	4	6	6	P56537-2;B7ZBH1;F8WD20;F8WDS6;P56537;A0A0B4J1Y7	C7(gluta-biotin); C11(Nethylmaleimide)	0	2.56708e+07	0	1.351e-06	1.71611	2	2108.88	-1.74625	79.6109	0
F6S4E6	Spliceosome RNA helicase DDX39B (Fragment) OS=Homo sapiens GN=DDX39B PE=1 SV=1 - [F6S4E6_HUMAN]	5.02453	5.19	1	0	1	9	1.62553e+07	231	25.8811	5.79541
	A2	Sequence	# PSMs	# Proteins	# Protein Groups	Protein Group Accessions	Modifications	ΔCn	Area	q-Value	PEP	XCorr	Charge	MH+ [Da]	ΔM [ppm]	RT [min]	# Missed Cleavages
	High	NcPHIVVGTPGR	9	9	9	F6S4E6;F6TRA5;F6UJC5;A0A0A0MT12;F6WLT2;A0A0G2JJZ9;Q13838;Q13838-2;Q5STU3	C2(gluta-biotin)	0	1.62553e+07	0	2.503e-08	1.75051	2	1700.83	-1.15727	53.7076	0
F6TRA5	Spliceosome RNA helicase DDX39B (Fragment) OS=Homo sapiens GN=DDX39B PE=1 SV=1 - [F6TRA5_HUMAN]	5.02453	5.04	1	0	1	9	1.62553e+07	238	26.6906	5.98584
	A2	Sequence	# PSMs	# Proteins	# Protein Groups	Protein Group Accessions	Modifications	ΔCn	Area	q-Value	PEP	XCorr	Charge	MH+ [Da]	ΔM [ppm]	RT [min]	# Missed Cleavages
	High	NcPHIVVGTPGR	9	9	9	F6S4E6;F6TRA5;F6UJC5;A0A0A0MT12;F6WLT2;A0A0G2JJZ9;Q13838;Q13838-2;Q5STU3	C2(gluta-biotin)	0	1.62553e+07	0	2.503e-08	1.75051	2	1700.83	-1.15727	53.7076	0
F6UJC5	Spliceosome RNA helicase DDX39B (Fragment) OS=Homo sapiens GN=DDX39B PE=1 SV=1 - [F6UJC5_HUMAN]	5.02453	4.9	1	0	1	9	1.62553e+07	245	28.2807	9.53955
	A2	Sequence	# PSMs	# Proteins	# Protein Groups	Protein Group Accessions	Modifications	ΔCn	Area	q-Value	PEP	XCorr	Charge	MH+ [Da]	ΔM [ppm]	RT [min]	# Missed Cleavages
	High	NcPHIVVGTPGR	9	9	9	F6S4E6;F6TRA5;F6UJC5;A0A0A0MT12;F6WLT2;A0A0G2JJZ9;Q13838;Q13838-2;Q5STU3	C2(gluta-biotin)	0	1.62553e+07	0	2.503e-08	1.75051	2	1700.83	-1.15727	53.7076	0
A0A0A0MT12	Spliceosome RNA helicase DDX39B (Fragment) OS=Homo sapiens GN=DDX39B PE=1 SV=5 - [A0A0A0MT12_HUMAN]	5.02453	5.08	1	0	1	9	1.62553e+07	236	26.4945	5.98584
	A2	Sequence	# PSMs	# Proteins	# Protein Groups	Protein Group Accessions	Modifications	ΔCn	Area	q-Value	PEP	XCorr	Charge	MH+ [Da]	ΔM [ppm]	RT [min]	# Missed Cleavages
	High	NcPHIVVGTPGR	9	9	9	F6S4E6;F6TRA5;F6UJC5;A0A0A0MT12;F6WLT2;A0A0G2JJZ9;Q13838;Q13838-2;Q5STU3	C2(gluta-biotin)	0	1.62553e+07	0	2.503e-08	1.75051	2	1700.83	-1.15727	53.7076	0
F6WLT2	Spliceosome RNA helicase DDX39B (Fragment) OS=Homo sapiens GN=DDX39B PE=1 SV=1 - [F6WLT2_HUMAN]	5.02453	4.15	1	0	1	9	1.62553e+07	289	32.9197	5.8335
	A2	Sequence	# PSMs	# Proteins	# Protein Groups	Protein Group Accessions	Modifications	ΔCn	Area	q-Value	PEP	XCorr	Charge	MH+ [Da]	ΔM [ppm]	RT [min]	# Missed Cleavages
	High	NcPHIVVGTPGR	9	9	9	F6S4E6;F6TRA5;F6UJC5;A0A0A0MT12;F6WLT2;A0A0G2JJZ9;Q13838;Q13838-2;Q5STU3	C2(gluta-biotin)	0	1.62553e+07	0	2.503e-08	1.75051	2	1700.83	-1.15727	53.7076	0
A0A0G2JJZ9	Spliceosome RNA helicase DDX39B (Fragment) OS=Homo sapiens GN=DDX39B PE=1 SV=1 - [A0A0G2JJZ9_HUMAN]	5.02453	3.66	1	0	1	9	1.62553e+07	328	38.2107	7.1958
	A2	Sequence	# PSMs	# Proteins	# Protein Groups	Protein Group Accessions	Modifications	ΔCn	Area	q-Value	PEP	XCorr	Charge	MH+ [Da]	ΔM [ppm]	RT [min]	# Missed Cleavages
	High	NcPHIVVGTPGR	9	9	9	F6S4E6;F6TRA5;F6UJC5;A0A0A0MT12;F6WLT2;A0A0G2JJZ9;Q13838;Q13838-2;Q5STU3	C2(gluta-biotin)	0	1.62553e+07	0	2.503e-08	1.75051	2	1700.83	-1.15727	53.7076	0
Q13838	Spliceosome RNA helicase DDX39B OS=Homo sapiens GN=DDX39B PE=1 SV=1 - [DX39B_HUMAN]	5.02453	2.8	1	0	1	9	1.62553e+07	428	48.9599	5.66846
	A2	Sequence	# PSMs	# Proteins	# Protein Groups	Protein Group Accessions	Modifications	ΔCn	Area	q-Value	PEP	XCorr	Charge	MH+ [Da]	ΔM [ppm]	RT [min]	# Missed Cleavages
	High	NcPHIVVGTPGR	9	9	9	F6S4E6;F6TRA5;F6UJC5;A0A0A0MT12;F6WLT2;A0A0G2JJZ9;Q13838;Q13838-2;Q5STU3	C2(gluta-biotin)	0	1.62553e+07	0	2.503e-08	1.75051	2	1700.83	-1.15727	53.7076	0
Q13838-2	Isoform 2 of Spliceosome RNA helicase DDX39B OS=Homo sapiens GN=DDX39B - [DX39B_HUMAN]	5.02453	2.71	1	0	1	9	1.62553e+07	443	50.6469	5.88428
	A2	Sequence	# PSMs	# Proteins	# Protein Groups	Protein Group Accessions	Modifications	ΔCn	Area	q-Value	PEP	XCorr	Charge	MH+ [Da]	ΔM [ppm]	RT [min]	# Missed Cleavages
	High	NcPHIVVGTPGR	9	9	9	F6S4E6;F6TRA5;F6UJC5;A0A0A0MT12;F6WLT2;A0A0G2JJZ9;Q13838;Q13838-2;Q5STU3	C2(gluta-biotin)	0	1.62553e+07	0	2.503e-08	1.75051	2	1700.83	-1.15727	53.7076	0
Q5STU3	Spliceosome RNA helicase DDX39B OS=Homo sapiens GN=DDX39B PE=1 SV=2 - [Q5STU3_HUMAN]	5.02453	2.82	1	0	1	9	1.62553e+07	425	48.7938	7.07861
	A2	Sequence	# PSMs	# Proteins	# Protein Groups	Protein Group Accessions	Modifications	ΔCn	Area	q-Value	PEP	XCorr	Charge	MH+ [Da]	ΔM [ppm]	RT [min]	# Missed Cleavages
	High	NcPHIVVGTPGR	9	9	9	F6S4E6;F6TRA5;F6UJC5;A0A0A0MT12;F6WLT2;A0A0G2JJZ9;Q13838;Q13838-2;Q5STU3	C2(gluta-biotin)	0	1.62553e+07	0	2.503e-08	1.75051	2	1700.83	-1.15727	53.7076	0
P30048-2	Isoform 2 of Thioredoxin-dependent peroxide reductase, mitochondrial OS=Homo sapiens GN=PRDX3 - [PRDX3_HUMAN]	4.95971	13.03	1	0	1	4	8.04281e+06	238	25.8223	7.45947
	A2	Sequence	# PSMs	# Proteins	# Protein Groups	Protein Group Accessions	Modifications	ΔCn	Area	q-Value	PEP	XCorr	Charge	MH+ [Da]	ΔM [ppm]	RT [min]	# Missed Cleavages
	High	AFQYVETHGEVcPANWTPDSPTIKPSPAASK	4	2	2	P30048-2;P30048	C12(gluta-biotin)	0	8.04281e+06	0	0.001222	2.40302	3	3779.78	0.33356	70.8408	1
P30048	Thioredoxin-dependent peroxide reductase, mitochondrial OS=Homo sapiens GN=PRDX3 PE=1 SV=3 - [PRDX3_HUMAN]	4.95971	12.11	1	0	1	4	8.04281e+06	256	27.6752	7.78174
	A2	Sequence	# PSMs	# Proteins	# Protein Groups	Protein Group Accessions	Modifications	ΔCn	Area	q-Value	PEP	XCorr	Charge	MH+ [Da]	ΔM [ppm]	RT [min]	# Missed Cleavages
	High	AFQYVETHGEVcPANWTPDSPTIKPSPAASK	4	2	2	P30048-2;P30048	C12(gluta-biotin)	0	8.04281e+06	0	0.001222	2.40302	3	3779.78	0.33356	70.8408	1
A6NJJ0	Peroxiredoxin-4 (Fragment) OS=Homo sapiens GN=PRDX4 PE=1 SV=1 - [A6NJJ0_HUMAN]	4.78654	13.51	1	0	1	3	15936532	185	21.2887	5.42725
	A2	Sequence	# PSMs	# Proteins	# Protein Groups	Protein Group Accessions	Modifications	ΔCn	Area	q-Value	PEP	XCorr	Charge	MH+ [Da]	ΔM [ppm]	RT [min]	# Missed Cleavages
	High	SINTEVVAcSVDSQFTHLAWINTPR	3	3	3	A6NJJ0;H7C3T4;Q13162	C9(gluta-biotin)	0	15936532	0	3.949e-13	2.78151	3	3239.56	-1.60974	84.4185	0
H7C3T4	Peroxiredoxin-4 (Fragment) OS=Homo sapiens GN=PRDX4 PE=1 SV=1 - [H7C3T4_HUMAN]	4.78654	15.53	1	0	1	3	15936532	161	18.3133	6.18896
	A2	Sequence	# PSMs	# Proteins	# Protein Groups	Protein Group Accessions	Modifications	ΔCn	Area	q-Value	PEP	XCorr	Charge	MH+ [Da]	ΔM [ppm]	RT [min]	# Missed Cleavages
	High	SINTEVVAcSVDSQFTHLAWINTPR	3	3	3	A6NJJ0;H7C3T4;Q13162	C9(gluta-biotin)	0	15936532	0	3.949e-13	2.78151	3	3239.56	-1.60974	84.4185	0
P62318-2	Isoform 2 of Small nuclear ribonucleoprotein Sm D3 OS=Homo sapiens GN=SNRPD3 - [SMD3_HUMAN]	4.71603	17.5	1	0	1	4	8.53792e+06	120	13.2829	8.90967
	A2	Sequence	# PSMs	# Proteins	# Protein Groups	Protein Group Accessions	Modifications	ΔCn	Area	q-Value	PEP	XCorr	Charge	MH+ [Da]	ΔM [ppm]	RT [min]	# Missed Cleavages
	High	VLHEAEGHIVTcETNTGEVYR	4	3	3	P62318-2;H3BT13;P62318	C12(gluta-biotin)	0	8.53792e+06	0	8.109e-10	2.46495	3	2808.31	-0.23256	55.1873	0
H3BT13	Small nuclear ribonucleoprotein Sm D3 OS=Homo sapiens GN=SNRPD3 PE=1 SV=1 - [H3BT13_HUMAN]	4.71603	33.87	1	0	1	4	8.53792e+06	62	6.9014	4.94482
	A2	Sequence	# PSMs	# Proteins	# Protein Groups	Protein Group Accessions	Modifications	ΔCn	Area	q-Value	PEP	XCorr	Charge	MH+ [Da]	ΔM [ppm]	RT [min]	# Missed Cleavages
	High	VLHEAEGHIVTcETNTGEVYR	4	3	3	P62318-2;H3BT13;P62318	C12(gluta-biotin)	0	8.53792e+06	0	8.109e-10	2.46495	3	2808.31	-0.23256	55.1873	0
P62318	Small nuclear ribonucleoprotein Sm D3 OS=Homo sapiens GN=SNRPD3 PE=1 SV=1 - [SMD3_HUMAN]	4.71603	16.67	1	0	1	4	8.53792e+06	126	13.9073	10.3159
	A2	Sequence	# PSMs	# Proteins	# Protein Groups	Protein Group Accessions	Modifications	ΔCn	Area	q-Value	PEP	XCorr	Charge	MH+ [Da]	ΔM [ppm]	RT [min]	# Missed Cleavages
	High	VLHEAEGHIVTcETNTGEVYR	4	3	3	P62318-2;H3BT13;P62318	C12(gluta-biotin)	0	8.53792e+06	0	8.109e-10	2.46495	3	2808.31	-0.23256	55.1873	0
E9PMA0	Apoptosis-inducing factor 1, mitochondrial OS=Homo sapiens GN=AIFM1 PE=1 SV=1 - [E9PMA0_HUMAN]	4.70493	5.84	1	0	1	2	1.62004e+07	274	29.9193	5.68115
	A2	Sequence	# PSMs	# Proteins	# Protein Groups	Protein Group Accessions	Modifications	ΔCn	Area	q-Value	PEP	XCorr	Charge	MH+ [Da]	ΔM [ppm]	RT [min]	# Missed Cleavages
	High	SNIWVAGDAAcFYDIK	2	5	5	E9PMA0;O95831;O95831-2;O95831-3;O95831-5	C11(gluta-biotin)	0	1.62004e+07	0	1.04e-13	2.39679	2	2224.02	-0.960556	82.7942	0
O95831	Apoptosis-inducing factor 1, mitochondrial OS=Homo sapiens GN=AIFM1 PE=1 SV=1 - [AIFM1_HUMAN]	4.70493	2.61	1	0	1	2	1.62004e+07	613	66.8589	8.95361
	A2	Sequence	# PSMs	# Proteins	# Protein Groups	Protein Group Accessions	Modifications	ΔCn	Area	q-Value	PEP	XCorr	Charge	MH+ [Da]	ΔM [ppm]	RT [min]	# Missed Cleavages
	High	SNIWVAGDAAcFYDIK	2	5	5	E9PMA0;O95831;O95831-2;O95831-3;O95831-5	C11(gluta-biotin)	0	1.62004e+07	0	1.04e-13	2.39679	2	2224.02	-0.960556	82.7942	0
O95831-2	Isoform 2 of Apoptosis-inducing factor 1, mitochondrial OS=Homo sapiens GN=AIFM1 - [AIFM1_HUMAN]	4.70493	4.91	1	0	1	2	1.62004e+07	326	35.6155	7.53271
	A2	Sequence	# PSMs	# Proteins	# Protein Groups	Protein Group Accessions	Modifications	ΔCn	Area	q-Value	PEP	XCorr	Charge	MH+ [Da]	ΔM [ppm]	RT [min]	# Missed Cleavages
	High	SNIWVAGDAAcFYDIK	2	5	5	E9PMA0;O95831;O95831-2;O95831-3;O95831-5	C11(gluta-biotin)	0	1.62004e+07	0	1.04e-13	2.39679	2	2224.02	-0.960556	82.7942	0
O95831-3	Isoform 3 of Apoptosis-inducing factor 1, mitochondrial OS=Homo sapiens GN=AIFM1 - [AIFM1_HUMAN]	4.70493	2.63	1	0	1	2	1.62004e+07	609	66.2536	8.93896
	A2	Sequence	# PSMs	# Proteins	# Protein Groups	Protein Group Accessions	Modifications	ΔCn	Area	q-Value	PEP	XCorr	Charge	MH+ [Da]	ΔM [ppm]	RT [min]	# Missed Cleavages
	High	SNIWVAGDAAcFYDIK	2	5	5	E9PMA0;O95831;O95831-2;O95831-3;O95831-5	C11(gluta-biotin)	0	1.62004e+07	0	1.04e-13	2.39679	2	2224.02	-0.960556	82.7942	0
O95831-5	Isoform 5 of Apoptosis-inducing factor 1, mitochondrial OS=Homo sapiens GN=AIFM1 - [AIFM1_HUMAN]	4.70493	6.13	1	0	1	2	1.62004e+07	261	28.3865	5.66846
	A2	Sequence	# PSMs	# Proteins	# Protein Groups	Protein Group Accessions	Modifications	ΔCn	Area	q-Value	PEP	XCorr	Charge	MH+ [Da]	ΔM [ppm]	RT [min]	# Missed Cleavages
	High	SNIWVAGDAAcFYDIK	2	5	5	E9PMA0;O95831;O95831-2;O95831-3;O95831-5	C11(gluta-biotin)	0	1.62004e+07	0	1.04e-13	2.39679	2	2224.02	-0.960556	82.7942	0
C9JRL6	Echinoderm microtubule-associated protein-like 2 OS=Homo sapiens GN=EML2 PE=1 SV=2 - [C9JRL6_HUMAN]	4.64814	5.14	1	0	2	5	1.00384e+07	603	65.5243	7.78174
	A2	Sequence	# PSMs	# Proteins	# Protein Groups	Protein Group Accessions	Modifications	ΔCn	Area	q-Value	PEP	XCorr	Charge	MH+ [Da]	ΔM [ppm]	RT [min]	# Missed Cleavages
	High	cSNEAVLVATFHPTDPTVLITcGK	2	7	7	C9JRL6;O95834;O95834-2;K7EIK7;K7EKU5;O95834-3;A0A0C4DGQ7	C1(Nethylmaleimide); C22(gluta-biotin)	0	4.21422e+06	0	3.516e-13	3.0004	3	3092.49	-0.348934	84.9626	0
	High	SELPScR	3	11	11	C9JRL6;O95834;O95834-2;K7EIK7;K7EIM1;K7EKU5;K7EQR0;O95834-3;K7ERR2;K7ERY9;A0A0C4DGQ7	C6(gluta-biotin)	0	1.58627e+07	0.001	0.008925	1.64773	2	1242.56	-0.684328	49.1589	0
O95834	Echinoderm microtubule-associated protein-like 2 OS=Homo sapiens GN=EML2 PE=1 SV=1 - [EMAL2_HUMAN]	4.64814	4.78	1	0	2	5	1.00384e+07	649	70.6341	6.31592
	A2	Sequence	# PSMs	# Proteins	# Protein Groups	Protein Group Accessions	Modifications	ΔCn	Area	q-Value	PEP	XCorr	Charge	MH+ [Da]	ΔM [ppm]	RT [min]	# Missed Cleavages
	High	cSNEAVLVATFHPTDPTVLITcGK	2	7	7	C9JRL6;O95834;O95834-2;K7EIK7;K7EKU5;O95834-3;A0A0C4DGQ7	C1(Nethylmaleimide); C22(gluta-biotin)	0	4.21422e+06	0	3.516e-13	3.0004	3	3092.49	-0.348934	84.9626	0
	High	SELPScR	3	11	11	C9JRL6;O95834;O95834-2;K7EIK7;K7EIM1;K7EKU5;K7EQR0;O95834-3;K7ERR2;K7ERY9;A0A0C4DGQ7	C6(gluta-biotin)	0	1.58627e+07	0.001	0.008925	1.64773	2	1242.56	-0.684328	49.1589	0
O95834-2	Isoform 2 of Echinoderm microtubule-associated protein-like 2 OS=Homo sapiens GN=EML2 - [EMAL2_HUMAN]	4.64814	3.89	1	0	2	5	1.00384e+07	796	86.4163	6.93213
	A2	Sequence	# PSMs	# Proteins	# Protein Groups	Protein Group Accessions	Modifications	ΔCn	Area	q-Value	PEP	XCorr	Charge	MH+ [Da]	ΔM [ppm]	RT [min]	# Missed Cleavages
	High	cSNEAVLVATFHPTDPTVLITcGK	2	7	7	C9JRL6;O95834;O95834-2;K7EIK7;K7EKU5;O95834-3;A0A0C4DGQ7	C1(Nethylmaleimide); C22(gluta-biotin)	0	4.21422e+06	0	3.516e-13	3.0004	3	3092.49	-0.348934	84.9626	0
	High	SELPScR	3	11	11	C9JRL6;O95834;O95834-2;K7EIK7;K7EIM1;K7EKU5;K7EQR0;O95834-3;K7ERR2;K7ERY9;A0A0C4DGQ7	C6(gluta-biotin)	0	1.58627e+07	0.001	0.008925	1.64773	2	1242.56	-0.684328	49.1589	0
K7EIK7	Echinoderm microtubule-associated protein-like 2 OS=Homo sapiens GN=EML2 PE=1 SV=1 - [K7EIK7_HUMAN]	4.64814	4.01	1	0	2	5	1.00384e+07	773	84.6762	6.87354
	A2	Sequence	# PSMs	# Proteins	# Protein Groups	Protein Group Accessions	Modifications	ΔCn	Area	q-Value	PEP	XCorr	Charge	MH+ [Da]	ΔM [ppm]	RT [min]	# Missed Cleavages
	High	cSNEAVLVATFHPTDPTVLITcGK	2	7	7	C9JRL6;O95834;O95834-2;K7EIK7;K7EKU5;O95834-3;A0A0C4DGQ7	C1(Nethylmaleimide); C22(gluta-biotin)	0	4.21422e+06	0	3.516e-13	3.0004	3	3092.49	-0.348934	84.9626	0
	High	SELPScR	3	11	11	C9JRL6;O95834;O95834-2;K7EIK7;K7EIM1;K7EKU5;K7EQR0;O95834-3;K7ERR2;K7ERY9;A0A0C4DGQ7	C6(gluta-biotin)	0	1.58627e+07	0.001	0.008925	1.64773	2	1242.56	-0.684328	49.1589	0
K7EKU5	Echinoderm microtubule-associated protein-like 2 (Fragment) OS=Homo sapiens GN=EML2 PE=1 SV=1 - [K7EKU5_HUMAN]	4.64814	13.78	1	0	2	5	1.00384e+07	225	25.0566	6.7124
	A2	Sequence	# PSMs	# Proteins	# Protein Groups	Protein Group Accessions	Modifications	ΔCn	Area	q-Value	PEP	XCorr	Charge	MH+ [Da]	ΔM [ppm]	RT [min]	# Missed Cleavages
	High	cSNEAVLVATFHPTDPTVLITcGK	2	7	7	C9JRL6;O95834;O95834-2;K7EIK7;K7EKU5;O95834-3;A0A0C4DGQ7	C1(Nethylmaleimide); C22(gluta-biotin)	0	4.21422e+06	0	3.516e-13	3.0004	3	3092.49	-0.348934	84.9626	0
	High	SELPScR	3	11	11	C9JRL6;O95834;O95834-2;K7EIK7;K7EIM1;K7EKU5;K7EQR0;O95834-3;K7ERR2;K7ERY9;A0A0C4DGQ7	C6(gluta-biotin)	0	1.58627e+07	0.001	0.008925	1.64773	2	1242.56	-0.684328	49.1589	0
O95834-3	Isoform 3 of Echinoderm microtubule-associated protein-like 2 OS=Homo sapiens GN=EML2 - [EMAL2_HUMAN]	4.64814	3.65	1	0	2	5	1.00384e+07	850	92.012	7.06396
	A2	Sequence	# PSMs	# Proteins	# Protein Groups	Protein Group Accessions	Modifications	ΔCn	Area	q-Value	PEP	XCorr	Charge	MH+ [Da]	ΔM [ppm]	RT [min]	# Missed Cleavages
	High	cSNEAVLVATFHPTDPTVLITcGK	2	7	7	C9JRL6;O95834;O95834-2;K7EIK7;K7EKU5;O95834-3;A0A0C4DGQ7	C1(Nethylmaleimide); C22(gluta-biotin)	0	4.21422e+06	0	3.516e-13	3.0004	3	3092.49	-0.348934	84.9626	0
	High	SELPScR	3	11	11	C9JRL6;O95834;O95834-2;K7EIK7;K7EIM1;K7EKU5;K7EQR0;O95834-3;K7ERR2;K7ERY9;A0A0C4DGQ7	C6(gluta-biotin)	0	1.58627e+07	0.001	0.008925	1.64773	2	1242.56	-0.684328	49.1589	0
A0A0C4DGQ7	Echinoderm microtubule-associated protein-like 2 OS=Homo sapiens GN=EML2 PE=1 SV=1 - [A0A0C4DGQ7_HUMAN]	4.64814	7.26	1	0	2	5	1.00384e+07	427	46.6144	6.56592
	A2	Sequence	# PSMs	# Proteins	# Protein Groups	Protein Group Accessions	Modifications	ΔCn	Area	q-Value	PEP	XCorr	Charge	MH+ [Da]	ΔM [ppm]	RT [min]	# Missed Cleavages
	High	cSNEAVLVATFHPTDPTVLITcGK	2	7	7	C9JRL6;O95834;O95834-2;K7EIK7;K7EKU5;O95834-3;A0A0C4DGQ7	C1(Nethylmaleimide); C22(gluta-biotin)	0	4.21422e+06	0	3.516e-13	3.0004	3	3092.49	-0.348934	84.9626	0
	High	SELPScR	3	11	11	C9JRL6;O95834;O95834-2;K7EIK7;K7EIM1;K7EKU5;K7EQR0;O95834-3;K7ERR2;K7ERY9;A0A0C4DGQ7	C6(gluta-biotin)	0	1.58627e+07	0.001	0.008925	1.64773	2	1242.56	-0.684328	49.1589	0
Q9P258	Protein RCC2 OS=Homo sapiens GN=RCC2 PE=1 SV=2 - [RCC2_HUMAN]	4.63096	14.18	1	5	5	13	2.35882e+07	522	56.0492	8.77783
	A2	Sequence	# PSMs	# Proteins	# Protein Groups	Protein Group Accessions	Modifications	ΔCn	Area	q-Value	PEP	XCorr	Charge	MH+ [Da]	ΔM [ppm]	RT [min]	# Missed Cleavages
	High	LIEGLSHEVIVSAAcGR	4	1	1	Q9P258	C15(gluta-biotin)	0	3.17779e+07	0	0.0001502	2.50607	3	2205.11	-1.43323	75.4113	0
	High	AVQDLcGWR	4	1	1	Q9P258	C6(gluta-biotin)	0	2.26328e+07	0	0.0007069	1.46729	2	1498.69	-1.28957	72.4398	0
	High	GNLYSFGcPEYGQLGHNSDGK	2	1	1	Q9P258	C8(gluta-biotin)	0	6.83106e+06	0	0.0008187	0.915242	3	2694.17	-0.220063	73.9367	0
	High	DVAcGANHTLVLDSQKR	2	1	1	Q9P258	C4(gluta-biotin)	0	1.63538e+07	0.002	0.0104	1.05267	3	2278.11	-0.694688	53.2455	1
	High	IEYDcELVPR	1	1	1	Q9P258	C5(gluta-biotin)	0	0	0.003	0.02127	1.02962	2	1687.78	0.299761	73.2611	0
Q9Y2Z0	Protein SGT1 homolog OS=Homo sapiens GN=SUGT1 PE=1 SV=3 - [SGT1_HUMAN]	4.6059	4.11	1	0	1	2	7.17066e+06	365	40.9985	5.16064
	A2	Sequence	# PSMs	# Proteins	# Protein Groups	Protein Group Accessions	Modifications	ΔCn	Area	q-Value	PEP	XCorr	Charge	MH+ [Da]	ΔM [ppm]	RT [min]	# Missed Cleavages
	High	ALEQKPDDAQYYcQR	2	2	2	Q9Y2Z0;Q9Y2Z0-2	C13(gluta-biotin)	0	7.17066e+06	0	1.188e-08	2.34541	3	2279.02	-1.29142	50.053	1
Q9Y2Z0-2	Isoform 2 of Protein SGT1 homolog OS=Homo sapiens GN=SUGT1 - [SGT1_HUMAN]	4.6059	4.5	1	0	1	2	7.17066e+06	333	37.7809	5.21143
	A2	Sequence	# PSMs	# Proteins	# Protein Groups	Protein Group Accessions	Modifications	ΔCn	Area	q-Value	PEP	XCorr	Charge	MH+ [Da]	ΔM [ppm]	RT [min]	# Missed Cleavages
	High	ALEQKPDDAQYYcQR	2	2	2	Q9Y2Z0;Q9Y2Z0-2	C13(gluta-biotin)	0	7.17066e+06	0	1.188e-08	2.34541	3	2279.02	-1.29142	50.053	1
O15067	Phosphoribosylformylglycinamidine synthase OS=Homo sapiens GN=PFAS PE=1 SV=4 - [PUR4_HUMAN]	4.58845	3.44	1	2	3	9	1.66071e+07	1338	144.643	5.75732
	A2	Sequence	# PSMs	# Proteins	# Protein Groups	Protein Group Accessions	Modifications	ΔCn	Area	q-Value	PEP	XCorr	Charge	MH+ [Da]	ΔM [ppm]	RT [min]	# Missed Cleavages
[truncated: 5,028 more rows]

## Sheet: Data set 2 - 10 mM diamide
Accession	Description	Score	Coverage	# Proteins	# Unique Peptides	# Peptides	# PSMs	Area	# AAs	MW [kDa]	calc. pI
P14618	Pyruvate kinase PKM OS=Homo sapiens GN=PKM PE=1 SV=4 - [KPYM_HUMAN]	75.5598	20.34	1	0	8	53	5.11203e+08	531	57.9	7.84033
	A2	Sequence	# PSMs	# Proteins	# Protein Groups	Protein Group Accessions	Modifications	ΔCn	Area	q-Value	PEP	XCorr	Charge	MH+ [Da]	ΔM [ppm]	RT [min]	# Missed Cleavages
	High	AEGSDVANAVLDGADcIMLSGETAK	10	6	6	H3BTN5;P14618;P14618-2;P14618-3;B4DNK4;H3BR70	C16(gluta-biotin)	0	6.73084e+07	0	2.447e-05	3.57603	3	2888.3	-4.02507	85.3531	0
	High	AEGSDVANAVLDGADcIMLSGETAKGDYPLEAVR	8	6	6	H3BTN5;P14618;P14618-2;P14618-3;B4DNK4;H3BR70	C16(gluta-biotin)	0	325767658	0	2.353e-08	3.42736	4	3888.81	-0.711061	85.9482	1
	High	ITLDNAYMEKcDENILWLDYK	2	8	8	H3BQ34;H3BTJ2;H3BTN5;H3BUW1;P14618;P14618-2;P14618-3;B4DNK4	C11(gluta-biotin)	0	1.02814e+08	0	5.155e-10	2.67326	3	3041.41	-0.412328	83.4359	1
	High	NTGIIcTIGPASR	8	9	9	H3BQ34;H3BT25;H3BTJ2;H3BTN5;H3BU13;H3BUW1;P14618;P14618-2;B4DNK4	C6(gluta-biotin)	0	1.03998e+09	0	1.08e-05	2.51311	3	1753.87	-0.231984	71.1308	0
	High	cDENILWLDYK	8	8	8	H3BQ34;H3BTJ2;H3BTN5;H3BUW1;P14618;P14618-2;P14618-3;B4DNK4	C1(gluta-biotin)	0	9.84875e+07	0	1.127e-05	2.29991	2	1862.85	0.874498	82.8399	0
	High	ccSGAIIVLTK	11	3	3	P14618;P14618-3;B4DNK4	C1(gluta-biotin); C2(Nethylmaleimide)	0	1.34415e+08	0	0.0009839	2.00649	2	1683.83	1.1412	79.4738	0
	High	GIFPVLcKDPVQEAWAEDVDLR	4	5	5	P14618;P14618-2;P14618-3;B4DNK4;H3BR70	C7(gluta-biotin)	0	1.67856e+08	0	1.152e-09	1.99725	3	2951.44	-0.682742	84.3361	1
	High	MQHLIAR	2	6	6	H3BTN5;P14618;P14618-2;P14618-3;B4DNK4;H3BR70		0	2.02997e+06	0.001	0.02412	1.38321	2	868.482	0.29727	16.1013	0
B4DNK4	Pyruvate kinase OS=Homo sapiens GN=PKM PE=1 SV=1 - [B4DNK4_HUMAN]	75.5598	23.63	1	0	8	53	5.11203e+08	457	49.8659	7.82568
	A2	Sequence	# PSMs	# Proteins	# Protein Groups	Protein Group Accessions	Modifications	ΔCn	Area	q-Value	PEP	XCorr	Charge	MH+ [Da]	ΔM [ppm]	RT [min]	# Missed Cleavages
	High	AEGSDVANAVLDGADcIMLSGETAK	10	6	6	H3BTN5;P14618;P14618-2;P14618-3;B4DNK4;H3BR70	C16(gluta-biotin)	0	6.73084e+07	0	2.447e-05	3.57603	3	2888.3	-4.02507	85.3531	0
	High	AEGSDVANAVLDGADcIMLSGETAKGDYPLEAVR	8	6	6	H3BTN5;P14618;P14618-2;P14618-3;B4DNK4;H3BR70	C16(gluta-biotin)	0	325767658	0	2.353e-08	3.42736	4	3888.81	-0.711061	85.9482	1
	High	ITLDNAYMEKcDENILWLDYK	2	8	8	H3BQ34;H3BTJ2;H3BTN5;H3BUW1;P14618;P14618-2;P14618-3;B4DNK4	C11(gluta-biotin)	0	1.02814e+08	0	5.155e-10	2.67326	3	3041.41	-0.412328	83.4359	1
	High	NTGIIcTIGPASR	8	9	9	H3BQ34;H3BT25;H3BTJ2;H3BTN5;H3BU13;H3BUW1;P14618;P14618-2;B4DNK4	C6(gluta-biotin)	0	1.03998e+09	0	1.08e-05	2.51311	3	1753.87	-0.231984	71.1308	0
	High	cDENILWLDYK	8	8	8	H3BQ34;H3BTJ2;H3BTN5;H3BUW1;P14618;P14618-2;P14618-3;B4DNK4	C1(gluta-biotin)	0	9.84875e+07	0	1.127e-05	2.29991	2	1862.85	0.874498	82.8399	0
	High	ccSGAIIVLTK	11	3	3	P14618;P14618-3;B4DNK4	C1(gluta-biotin); C2(Nethylmaleimide)	0	1.34415e+08	0	0.0009839	2.00649	2	1683.83	1.1412	79.4738	0
	High	GIFPVLcKDPVQEAWAEDVDLR	4	5	5	P14618;P14618-2;P14618-3;B4DNK4;H3BR70	C7(gluta-biotin)	0	1.67856e+08	0	1.152e-09	1.99725	3	2951.44	-0.682742	84.3361	1
	High	MQHLIAR	2	6	6	H3BTN5;P14618;P14618-2;P14618-3;B4DNK4;H3BR70		0	2.02997e+06	0.001	0.02412	1.38321	2	868.482	0.29727	16.1013	0
P14618-3	Isoform 3 of Pyruvate kinase PKM OS=Homo sapiens GN=PKM - [KPYM_HUMAN]	66.4071	18.41	1	0	7	45	2.09346e+08	516	56.2373	8.44092
	A2	Sequence	# PSMs	# Proteins	# Protein Groups	Protein Group Accessions	Modifications	ΔCn	Area	q-Value	PEP	XCorr	Charge	MH+ [Da]	ΔM [ppm]	RT [min]	# Missed Cleavages
	High	AEGSDVANAVLDGADcIMLSGETAK	10	6	6	H3BTN5;P14618;P14618-2;P14618-3;B4DNK4;H3BR70	C16(gluta-biotin)	0	6.73084e+07	0	2.447e-05	3.57603	3	2888.3	-4.02507	85.3531	0
	High	AEGSDVANAVLDGADcIMLSGETAKGDYPLEAVR	8	6	6	H3BTN5;P14618;P14618-2;P14618-3;B4DNK4;H3BR70	C16(gluta-biotin)	0	325767658	0	2.353e-08	3.42736	4	3888.81	-0.711061	85.9482	1
	High	ITLDNAYMEKcDENILWLDYK	2	8	8	H3BQ34;H3BTJ2;H3BTN5;H3BUW1;P14618;P14618-2;P14618-3;B4DNK4	C11(gluta-biotin)	0	1.02814e+08	0	5.155e-10	2.67326	3	3041.41	-0.412328	83.4359	1
	High	cDENILWLDYK	8	8	8	H3BQ34;H3BTJ2;H3BTN5;H3BUW1;P14618;P14618-2;P14618-3;B4DNK4	C1(gluta-biotin)	0	9.84875e+07	0	1.127e-05	2.29991	2	1862.85	0.874498	82.8399	0
	High	ccSGAIIVLTK	11	3	3	P14618;P14618-3;B4DNK4	C1(gluta-biotin); C2(Nethylmaleimide)	0	1.34415e+08	0	0.0009839	2.00649	2	1683.83	1.1412	79.4738	0
	High	GIFPVLcKDPVQEAWAEDVDLR	4	5	5	P14618;P14618-2;P14618-3;B4DNK4;H3BR70	C7(gluta-biotin)	0	1.67856e+08	0	1.152e-09	1.99725	3	2951.44	-0.682742	84.3361	1
	High	MQHLIAR	2	6	6	H3BTN5;P14618;P14618-2;P14618-3;B4DNK4;H3BR70		0	2.02997e+06	0.001	0.02412	1.38321	2	868.482	0.29727	16.1013	0
H3BTN5	Pyruvate kinase (Fragment) OS=Homo sapiens GN=PKM PE=1 SV=1 - [H3BTN5_HUMAN]	62.8426	15.46	1	0	6	38	4.89522e+08	485	53.0112	6.84424
	A2	Sequence	# PSMs	# Proteins	# Protein Groups	Protein Group Accessions	Modifications	ΔCn	Area	q-Value	PEP	XCorr	Charge	MH+ [Da]	ΔM [ppm]	RT [min]	# Missed Cleavages
	High	AEGSDVANAVLDGADcIMLSGETAK	10	6	6	H3BTN5;P14618;P14618-2;P14618-3;B4DNK4;H3BR70	C16(gluta-biotin)	0	6.73084e+07	0	2.447e-05	3.57603	3	2888.3	-4.02507	85.3531	0
	High	AEGSDVANAVLDGADcIMLSGETAKGDYPLEAVR	8	6	6	H3BTN5;P14618;P14618-2;P14618-3;B4DNK4;H3BR70	C16(gluta-biotin)	0	325767658	0	2.353e-08	3.42736	4	3888.81	-0.711061	85.9482	1
	High	ITLDNAYMEKcDENILWLDYK	2	8	8	H3BQ34;H3BTJ2;H3BTN5;H3BUW1;P14618;P14618-2;P14618-3;B4DNK4	C11(gluta-biotin)	0	1.02814e+08	0	5.155e-10	2.67326	3	3041.41	-0.412328	83.4359	1
	High	NTGIIcTIGPASR	8	9	9	H3BQ34;H3BT25;H3BTJ2;H3BTN5;H3BU13;H3BUW1;P14618;P14618-2;B4DNK4	C6(gluta-biotin)	0	1.03998e+09	0	1.08e-05	2.51311	3	1753.87	-0.231984	71.1308	0
	High	cDENILWLDYK	8	8	8	H3BQ34;H3BTJ2;H3BTN5;H3BUW1;P14618;P14618-2;P14618-3;B4DNK4	C1(gluta-biotin)	0	9.84875e+07	0	1.127e-05	2.29991	2	1862.85	0.874498	82.8399	0
	High	MQHLIAR	2	6	6	H3BTN5;P14618;P14618-2;P14618-3;B4DNK4;H3BR70		0	2.02997e+06	0.001	0.02412	1.38321	2	868.482	0.29727	16.1013	0
P14618-2	Isoform M1 of Pyruvate kinase PKM OS=Homo sapiens GN=PKM - [KPYM_HUMAN]	62.8426	18.27	1	0	7	42	5.11203e+08	531	58.0249	7.7085
	A2	Sequence	# PSMs	# Proteins	# Protein Groups	Protein Group Accessions	Modifications	ΔCn	Area	q-Value	PEP	XCorr	Charge	MH+ [Da]	ΔM [ppm]	RT [min]	# Missed Cleavages
	High	AEGSDVANAVLDGADcIMLSGETAK	10	6	6	H3BTN5;P14618;P14618-2;P14618-3;B4DNK4;H3BR70	C16(gluta-biotin)	0	6.73084e+07	0	2.447e-05	3.57603	3	2888.3	-4.02507	85.3531	0
	High	AEGSDVANAVLDGADcIMLSGETAKGDYPLEAVR	8	6	6	H3BTN5;P14618;P14618-2;P14618-3;B4DNK4;H3BR70	C16(gluta-biotin)	0	325767658	0	2.353e-08	3.42736	4	3888.81	-0.711061	85.9482	1
	High	ITLDNAYMEKcDENILWLDYK	2	8	8	H3BQ34;H3BTJ2;H3BTN5;H3BUW1;P14618;P14618-2;P14618-3;B4DNK4	C11(gluta-biotin)	0	1.02814e+08	0	5.155e-10	2.67326	3	3041.41	-0.412328	83.4359	1
	High	NTGIIcTIGPASR	8	9	9	H3BQ34;H3BT25;H3BTJ2;H3BTN5;H3BU13;H3BUW1;P14618;P14618-2;B4DNK4	C6(gluta-biotin)	0	1.03998e+09	0	1.08e-05	2.51311	3	1753.87	-0.231984	71.1308	0
	High	cDENILWLDYK	8	8	8	H3BQ34;H3BTJ2;H3BTN5;H3BUW1;P14618;P14618-2;P14618-3;B4DNK4	C1(gluta-biotin)	0	9.84875e+07	0	1.127e-05	2.29991	2	1862.85	0.874498	82.8399	0
	High	GIFPVLcKDPVQEAWAEDVDLR	4	5	5	P14618;P14618-2;P14618-3;B4DNK4;H3BR70	C7(gluta-biotin)	0	1.67856e+08	0	1.152e-09	1.99725	3	2951.44	-0.682742	84.3361	1
	High	MQHLIAR	2	6	6	H3BTN5;P14618;P14618-2;P14618-3;B4DNK4;H3BR70		0	2.02997e+06	0.001	0.02412	1.38321	2	868.482	0.29727	16.1013	0
P49327	Fatty acid synthase OS=Homo sapiens GN=FASN PE=1 SV=3 - [FAS_HUMAN]	55.7225	6.21	1	0	15	49	8.88111e+07	2511	273.254	6.44287
	A2	Sequence	# PSMs	# Proteins	# Protein Groups	Protein Group Accessions	Modifications	ΔCn	Area	q-Value	PEP	XCorr	Charge	MH+ [Da]	ΔM [ppm]	RT [min]	# Missed Cleavages
	High	ADEASELAcPTPKEDGLAQQQTQLNLR	2	2	2	P49327;A0A0U1RQF0	C9(gluta-biotin)	0	1.0779e+07	0	2.272e-05	3.14503	3	3377.61	0.913091	71.7367	1
	High	KLQELSSKADEASELAcPTPK	6	2	2	P49327;A0A0U1RQF0	C17(gluta-biotin)	0	45005811	0	4.274e-06	3.12112	3	2696.33	-0.350591	60.9715	2
	High	TGGAYGEDLGADYNLSQVcDGK	8	2	2	P49327;A0A0U1RQF0	C19(gluta-biotin)	0	9.75341e+07	0	0.0001166	2.72142	3	2684.16	-1.69267	77.076	0
	High	ADEASELAcPTPK	6	2	2	P49327;A0A0U1RQF0	C9(gluta-biotin)	0	6.02635e+07	0	0.0003982	2.59827	2	1782.8	0.678111	58.8936	0
	High	AKTGGAYGEDLGADYNLSQVcDGK	2	2	2	P49327;A0A0U1RQF0	C21(gluta-biotin)	0	1.79174e+07	0	0.0002068	2.40501	3	2883.3	0.918683	73.5905	1
	High	LQELSSKADEASELAcPTPK	3	2	2	P49327;A0A0U1RQF0	C16(gluta-biotin)	0	1.66803e+07	0	0.0002737	2.21299	3	2568.23	0.938747	65.1606	1
	High	AFDTAGNGYcR	2	2	2	P49327;A0A0U1RQF0	C10(gluta-biotin)	0	3.20305e+07	0	0.0001457	2.13414	2	1625.68	0.118793	56.8793	0
	High	cPPGVVPAcHNSK	2	2	2	P49327;A0A0U1RQF0	C1(Nethylmaleimide); C9(gluta-biotin)	0	10149270	0	7.099e-05	1.94197	2	1884.85	-0.596149	62.4845	0
	High	FcFTPHTEEGcLSER	2	2	2	P49327;A0A0U1RQF0	C2(Nethylmaleimide); C11(gluta-biotin)	0	3.12758e+07	0	7.661e-06	1.7451	2	2331.98	-0.840714	75.4796	0
	High	AALQEELQLcK	3	2	2	P49327;A0A0U1RQF0	C10(gluta-biotin)	0	3.70861e+07	0	0.0001284	1.42052	2	1696.84	-0.564334	75.0308	0
	High	LGMLSPEGTcK	3	2	2	P49327;A0A0U1RQF0	C10(gluta-biotin)	0	83031842	0	0.009578	1.36645	2	1586.74	-0.464031	66.8787	0
	High	ALcATR	5	2	2	P49327;A0A0U1RQF0	C3(gluta-biotin)	0	85867340	0.001	0.0321	1.29934	2	1085.52	-1.20144	42.5697	0
	High	cLATHGR	2	2	2	P49327;A0A0U1RQF0	C1(gluta-biotin)	0	10176135	0.001	0.02282	1.20982	2	1208.57	-0.91609	44.4178	0
	High	LLSAAcR	2	2	2	P49327;A0A0U1RQF0	C6(gluta-biotin)	0	7.65635e+07	0.001	0.01972	1.13301	2	1184.59	-0.2247	51.2568	0
	High	AALQEELQLcKGLVQALQTKVTQQGLK	1	2	2	P49327;A0A0U1RQF0	C10(gluta-biotin)	0	3.19854e+07	0.002	0.06061	1.28765	4	3389.83	0.297413	85.1983	2
A0A0U1RQF0	Fatty acid synthase OS=Homo sapiens GN=FASN PE=1 SV=1 - [A0A0U1RQF0_HUMAN]	55.7225	6.22	1	0	15	49	8.88111e+07	2509	273.026	6.46826
	A2	Sequence	# PSMs	# Proteins	# Protein Groups	Protein Group Accessions	Modifications	ΔCn	Area	q-Value	PEP	XCorr	Charge	MH+ [Da]	ΔM [ppm]	RT [min]	# Missed Cleavages
	High	ADEASELAcPTPKEDGLAQQQTQLNLR	2	2	2	P49327;A0A0U1RQF0	C9(gluta-biotin)	0	1.0779e+07	0	2.272e-05	3.14503	3	3377.61	0.913091	71.7367	1
	High	KLQELSSKADEASELAcPTPK	6	2	2	P49327;A0A0U1RQF0	C17(gluta-biotin)	0	45005811	0	4.274e-06	3.12112	3	2696.33	-0.350591	60.9715	2
	High	TGGAYGEDLGADYNLSQVcDGK	8	2	2	P49327;A0A0U1RQF0	C19(gluta-biotin)	0	9.75341e+07	0	0.0001166	2.72142	3	2684.16	-1.69267	77.076	0
	High	ADEASELAcPTPK	6	2	2	P49327;A0A0U1RQF0	C9(gluta-biotin)	0	6.02635e+07	0	0.0003982	2.59827	2	1782.8	0.678111	58.8936	0
	High	AKTGGAYGEDLGADYNLSQVcDGK	2	2	2	P49327;A0A0U1RQF0	C21(gluta-biotin)	0	1.79174e+07	0	0.0002068	2.40501	3	2883.3	0.918683	73.5905	1
	High	LQELSSKADEASELAcPTPK	3	2	2	P49327;A0A0U1RQF0	C16(gluta-biotin)	0	1.66803e+07	0	0.0002737	2.21299	3	2568.23	0.938747	65.1606	1
	High	AFDTAGNGYcR	2	2	2	P49327;A0A0U1RQF0	C10(gluta-biotin)	0	3.20305e+07	0	0.0001457	2.13414	2	1625.68	0.118793	56.8793	0
	High	cPPGVVPAcHNSK	2	2	2	P49327;A0A0U1RQF0	C1(Nethylmaleimide); C9(gluta-biotin)	0	10149270	0	7.099e-05	1.94197	2	1884.85	-0.596149	62.4845	0
	High	FcFTPHTEEGcLSER	2	2	2	P49327;A0A0U1RQF0	C2(Nethylmaleimide); C11(gluta-biotin)	0	3.12758e+07	0	7.661e-06	1.7451	2	2331.98	-0.840714	75.4796	0
	High	AALQEELQLcK	3	2	2	P49327;A0A0U1RQF0	C10(gluta-biotin)	0	3.70861e+07	0	0.0001284	1.42052	2	1696.84	-0.564334	75.0308	0
	High	LGMLSPEGTcK	3	2	2	P49327;A0A0U1RQF0	C10(gluta-biotin)	0	83031842	0	0.009578	1.36645	2	1586.74	-0.464031	66.8787	0
	High	ALcATR	5	2	2	P49327;A0A0U1RQF0	C3(gluta-biotin)	0	85867340	0.001	0.0321	1.29934	2	1085.52	-1.20144	42.5697	0
	High	cLATHGR	2	2	2	P49327;A0A0U1RQF0	C1(gluta-biotin)	0	10176135	0.001	0.02282	1.20982	2	1208.57	-0.91609	44.4178	0
	High	LLSAAcR	2	2	2	P49327;A0A0U1RQF0	C6(gluta-biotin)	0	7.65635e+07	0.001	0.01972	1.13301	2	1184.59	-0.2247	51.2568	0
	High	AALQEELQLcKGLVQALQTKVTQQGLK	1	2	2	P49327;A0A0U1RQF0	C10(gluta-biotin)	0	3.19854e+07	0.002	0.06061	1.28765	4	3389.83	0.297413	85.1983	2
P21333	Filamin-A OS=Homo sapiens GN=FLNA PE=1 SV=4 - [FLNA_HUMAN]	46.4993	8.61	1	0	17	95	178351812	2647	280.564	6.06201
	A2	Sequence	# PSMs	# Proteins	# Protein Groups	Protein Group Accessions	Modifications	ΔCn	Area	q-Value	PEP	XCorr	Charge	MH+ [Da]	ΔM [ppm]	RT [min]	# Missed Cleavages
	High	VQVQDNEGcPVEALVK	10	5	5	P21333;P21333-2;Q5HY54;Q60FE5;A0A087WWY3	C9(gluta-biotin)	0	1.75846e+08	0	2.356e-05	2.74434	2	2179.05	0.449716	75.9581	0
	High	YWPQEAGEYAVHVLcNSEDIR	3	5	5	P21333;P21333-2;Q5HY54;Q60FE5;A0A087WWY3	C15(gluta-biotin)	0	66333246	0	5.96e-07	2.4484	3	2930.33	0.643401	84.5541	0
	High	DGScGVAYVVQEPGDYEVSVK	6	6	6	H0Y5C6;P21333;P21333-2;Q5HY54;Q60FE5;A0A087WWY3	C4(gluta-biotin)	0	5.71636e+07	0	0.0007215	2.41171	3	2652.2	0.411431	77.3263	0
	High	cSGPGLSPGMVR	7	5	5	P21333;P21333-2;Q5HY54;Q60FE5;A0A087WWY3	C1(gluta-biotin)	0	4.09855e+07	0	0.001017	2.30425	2	1611.75	1.65125	68.7255	0
	High	THEAEIVEGENHTYcIR	8	5	5	H0Y5C6;P21333;P21333-2;Q5HY54;Q60FE5	C15(gluta-biotin)	0	4.74327e+07	0	6.704e-06	2.24035	3	2452.1	0.0806406	57.0621	0
	High	VHSPSGALEEcYVTEIDQDKYAVR	7	5	5	P21333;P21333-2;Q5HY54;Q60FE5;A0A087WWY3	C11(gluta-biotin)	0	1.21697e+08	0	7.006e-06	2.23656	4	3160.47	-0.519214	76.0343	1
	High	ATcAPQHGAPGPGPADASK	10	5	5	P21333;P21333-2;Q5HY54;Q60FE5;A0A087WWY3	C3(gluta-biotin)	0	197136052	0	2.722e-07	2.14406	3	2183.99	-0.946229	32.8308	0
	High	AHVVPcFDASK	10	5	5	P21333;P21333-2;Q5HY54;Q60FE5;A0A087WWY3	C6(gluta-biotin)	0	47757470	0	0.00058	1.56577	2	1624.76	-0.115982	59.3072	0
	High	IEcDDKGDGScDVR	4	7	7	P21333;P21333-2;Q14315;Q14315-2;Q5HY54;Q60FE5;A0A087WWY3	C3(gluta-biotin); C11(gluta-biotin)	0	3.01491e+07	0	0.0002027	1.51256	3	2413.99	-0.193174	57.6244	1
	High	MDcQEcPEGYR	3	5	5	P21333;P21333-2;Q5HY54;Q60FE5;A0A087WWY3	C3(gluta-biotin); C6(Nethylmaleimide)	0	2.19899e+07	0	0.0004284	1.42326	2	1906.72	0.808435	62.4337	0
	High	IEcDDKGDGScDVR	6	7	7	P21333;P21333-2;Q14315;Q14315-2;Q5HY54;Q60FE5;A0A087WWY3	C3(gluta-biotin); C11(Nethylmaleimide)	0	1.62073e+08	0	0.0004025	1.22747	3	2087.85	0.139259	50.8948	1
	High	TPcEEILVK	3	5	5	P21333;P21333-2;Q5HY54;Q60FE5;A0A087WWY3	C3(gluta-biotin)	0	7.10727e+07	0	0.006741	1.21355	2	1482.73	-0.87081	68.933	0
	High	SSFTVDcSK	3	5	5	P21333;P21333-2;Q5HY54;Q60FE5;A0A087WWY3	C7(gluta-biotin)	0	1.15944e+08	0	0.001837	1.18653	2	1424.62	-0.288294	56.5608	0
	High	VGTEcGNQK	6	5	5	P21333;P21333-2;Q5HY54;Q60FE5;A0A087WWY3	C5(gluta-biotin)	0	1.3875e+08	0	0.007291	0.84495	2	1386.61	-0.10897	28.3891	0
	High	DNGNGTYScSYVPR	1	5	5	P21333;P21333-2;Q5HY54;Q60FE5;A0A087WWY3	C9(gluta-biotin)	0	8.84956e+06	0	0.004649	0.764418	2	1983.83	0.325184	62.9953	0
	High	YVIcVR	2	6	6	H0Y5F3;P21333;P21333-2;Q5HY54;Q60FE5;A0A087WWY3	C4(gluta-biotin)	0	21359986	0.001	0.01393	1.1433	2	1203.6	-0.367749	64.444	0
	High	WcNEHLK	3	16	16	F8WE98;O75369;O75369-2;O75369-3;O75369-4;O75369-5;O75369-6;O75369-8;O75369-9;P21333;P21333-2;Q14315;Q14315-2;Q5HY54;Q60FE5;A0A087WWY3	C2(gluta-biotin)	0	2.66056e+07	0.001	0.01746	0.995067	2	1380.62	0.125873	46.0605	0
	High	cSGPGLER	3	5	5	P21333;P21333-2;Q5HY54;Q60FE5;A0A087WWY3	C1(gluta-biotin)	0	3.68141e+07	0.001	0.0213	0.795275	2	1269.57	-0.128893	51.1361	0
P21333-2	Isoform 2 of Filamin-A OS=Homo sapiens GN=FLNA - [FLNA_HUMAN]	46.4993	8.64	1	0	17	95	178351812	2639	279.843	6.04932
	A2	Sequence	# PSMs	# Proteins	# Protein Groups	Protein Group Accessions	Modifications	ΔCn	Area	q-Value	PEP	XCorr	Charge	MH+ [Da]	ΔM [ppm]	RT [min]	# Missed Cleavages
	High	VQVQDNEGcPVEALVK	10	5	5	P21333;P21333-2;Q5HY54;Q60FE5;A0A087WWY3	C9(gluta-biotin)	0	1.75846e+08	0	2.356e-05	2.74434	2	2179.05	0.449716	75.9581	0
	High	YWPQEAGEYAVHVLcNSEDIR	3	5	5	P21333;P21333-2;Q5HY54;Q60FE5;A0A087WWY3	C15(gluta-biotin)	0	66333246	0	5.96e-07	2.4484	3	2930.33	0.643401	84.5541	0
	High	DGScGVAYVVQEPGDYEVSVK	6	6	6	H0Y5C6;P21333;P21333-2;Q5HY54;Q60FE5;A0A087WWY3	C4(gluta-biotin)	0	5.71636e+07	0	0.0007215	2.41171	3	2652.2	0.411431	77.3263	0
	High	cSGPGLSPGMVR	7	5	5	P21333;P21333-2;Q5HY54;Q60FE5;A0A087WWY3	C1(gluta-biotin)	0	4.09855e+07	0	0.001017	2.30425	2	1611.75	1.65125	68.7255	0
	High	THEAEIVEGENHTYcIR	8	5	5	H0Y5C6;P21333;P21333-2;Q5HY54;Q60FE5	C15(gluta-biotin)	0	4.74327e+07	0	6.704e-06	2.24035	3	2452.1	0.0806406	57.0621	0
	High	VHSPSGALEEcYVTEIDQDKYAVR	7	5	5	P21333;P21333-2;Q5HY54;Q60FE5;A0A087WWY3	C11(gluta-biotin)	0	1.21697e+08	0	7.006e-06	2.23656	4	3160.47	-0.519214	76.0343	1
	High	ATcAPQHGAPGPGPADASK	10	5	5	P21333;P21333-2;Q5HY54;Q60FE5;A0A087WWY3	C3(gluta-biotin)	0	197136052	0	2.722e-07	2.14406	3	2183.99	-0.946229	32.8308	0
	High	AHVVPcFDASK	10	5	5	P21333;P21333-2;Q5HY54;Q60FE5;A0A087WWY3	C6(gluta-biotin)	0	47757470	0	0.00058	1.56577	2	1624.76	-0.115982	59.3072	0
	High	IEcDDKGDGScDVR	4	7	7	P21333;P21333-2;Q14315;Q14315-2;Q5HY54;Q60FE5;A0A087WWY3	C3(gluta-biotin); C11(gluta-biotin)	0	3.01491e+07	0	0.0002027	1.51256	3	2413.99	-0.193174	57.6244	1
	High	MDcQEcPEGYR	3	5	5	P21333;P21333-2;Q5HY54;Q60FE5;A0A087WWY3	C3(gluta-biotin); C6(Nethylmaleimide)	0	2.19899e+07	0	0.0004284	1.42326	2	1906.72	0.808435	62.4337	0
	High	IEcDDKGDGScDVR	6	7	7	P21333;P21333-2;Q14315;Q14315-2;Q5HY54;Q60FE5;A0A087WWY3	C3(gluta-biotin); C11(Nethylmaleimide)	0	1.62073e+08	0	0.0004025	1.22747	3	2087.85	0.139259	50.8948	1
	High	TPcEEILVK	3	5	5	P21333;P21333-2;Q5HY54;Q60FE5;A0A087WWY3	C3(gluta-biotin)	0	7.10727e+07	0	0.006741	1.21355	2	1482.73	-0.87081	68.933	0
	High	SSFTVDcSK	3	5	5	P21333;P21333-2;Q5HY54;Q60FE5;A0A087WWY3	C7(gluta-biotin)	0	1.15944e+08	0	0.001837	1.18653	2	1424.62	-0.288294	56.5608	0
	High	VGTEcGNQK	6	5	5	P21333;P21333-2;Q5HY54;Q60FE5;A0A087WWY3	C5(gluta-biotin)	0	1.3875e+08	0	0.007291	0.84495	2	1386.61	-0.10897	28.3891	0
	High	DNGNGTYScSYVPR	1	5	5	P21333;P21333-2;Q5HY54;Q60FE5;A0A087WWY3	C9(gluta-biotin)	0	8.84956e+06	0	0.004649	0.764418	2	1983.83	0.325184	62.9953	0
	High	YVIcVR	2	6	6	H0Y5F3;P21333;P21333-2;Q5HY54;Q60FE5;A0A087WWY3	C4(gluta-biotin)	0	21359986	0.001	0.01393	1.1433	2	1203.6	-0.367749	64.444	0
	High	WcNEHLK	3	16	16	F8WE98;O75369;O75369-2;O75369-3;O75369-4;O75369-5;O75369-6;O75369-8;O75369-9;P21333;P21333-2;Q14315;Q14315-2;Q5HY54;Q60FE5;A0A087WWY3	C2(gluta-biotin)	0	2.66056e+07	0.001	0.01746	0.995067	2	1380.62	0.125873	46.0605	0
	High	cSGPGLER	3	5	5	P21333;P21333-2;Q5HY54;Q60FE5;A0A087WWY3	C1(gluta-biotin)	0	3.68141e+07	0.001	0.0213	0.795275	2	1269.57	-0.128893	51.1361	0
Q5HY54	Filamin-A OS=Homo sapiens GN=FLNA PE=1 SV=1 - [Q5HY54_HUMAN]	46.4993	8.75	1	0	17	95	178351812	2607	276.378	6.04932
	A2	Sequence	# PSMs	# Proteins	# Protein Groups	Protein Group Accessions	Modifications	ΔCn	Area	q-Value	PEP	XCorr	Charge	MH+ [Da]	ΔM [ppm]	RT [min]	# Missed Cleavages
	High	VQVQDNEGcPVEALVK	10	5	5	P21333;P21333-2;Q5HY54;Q60FE5;A0A087WWY3	C9(gluta-biotin)	0	1.75846e+08	0	2.356e-05	2.74434	2	2179.05	0.449716	75.9581	0
	High	YWPQEAGEYAVHVLcNSEDIR	3	5	5	P21333;P21333-2;Q5HY54;Q60FE5;A0A087WWY3	C15(gluta-biotin)	0	66333246	0	5.96e-07	2.4484	3	2930.33	0.643401	84.5541	0
	High	DGScGVAYVVQEPGDYEVSVK	6	6	6	H0Y5C6;P21333;P21333-2;Q5HY54;Q60FE5;A0A087WWY3	C4(gluta-biotin)	0	5.71636e+07	0	0.0007215	2.41171	3	2652.2	0.411431	77.3263	0
	High	cSGPGLSPGMVR	7	5	5	P21333;P21333-2;Q5HY54;Q60FE5;A0A087WWY3	C1(gluta-biotin)	0	4.09855e+07	0	0.001017	2.30425	2	1611.75	1.65125	68.7255	0
	High	THEAEIVEGENHTYcIR	8	5	5	H0Y5C6;P21333;P21333-2;Q5HY54;Q60FE5	C15(gluta-biotin)	0	4.74327e+07	0	6.704e-06	2.24035	3	2452.1	0.0806406	57.0621	0
	High	VHSPSGALEEcYVTEIDQDKYAVR	7	5	5	P21333;P21333-2;Q5HY54;Q60FE5;A0A087WWY3	C11(gluta-biotin)	0	1.21697e+08	0	7.006e-06	2.23656	4	3160.47	-0.519214	76.0343	1
	High	ATcAPQHGAPGPGPADASK	10	5	5	P21333;P21333-2;Q5HY54;Q60FE5;A0A087WWY3	C3(gluta-biotin)	0	197136052	0	2.722e-07	2.14406	3	2183.99	-0.946229	32.8308	0
	High	AHVVPcFDASK	10	5	5	P21333;P21333-2;Q5HY54;Q60FE5;A0A087WWY3	C6(gluta-biotin)	0	47757470	0	0.00058	1.56577	2	1624.76	-0.115982	59.3072	0
	High	IEcDDKGDGScDVR	4	7	7	P21333;P21333-2;Q14315;Q14315-2;Q5HY54;Q60FE5;A0A087WWY3	C3(gluta-biotin); C11(gluta-biotin)	0	3.01491e+07	0	0.0002027	1.51256	3	2413.99	-0.193174	57.6244	1
	High	MDcQEcPEGYR	3	5	5	P21333;P21333-2;Q5HY54;Q60FE5;A0A087WWY3	C3(gluta-biotin); C6(Nethylmaleimide)	0	2.19899e+07	0	0.0004284	1.42326	2	1906.72	0.808435	62.4337	0
	High	IEcDDKGDGScDVR	6	7	7	P21333;P21333-2;Q14315;Q14315-2;Q5HY54;Q60FE5;A0A087WWY3	C3(gluta-biotin); C11(Nethylmaleimide)	0	1.62073e+08	0	0.0004025	1.22747	3	2087.85	0.139259	50.8948	1
	High	TPcEEILVK	3	5	5	P21333;P21333-2;Q5HY54;Q60FE5;A0A087WWY3	C3(gluta-biotin)	0	7.10727e+07	0	0.006741	1.21355	2	1482.73	-0.87081	68.933	0
	High	SSFTVDcSK	3	5	5	P21333;P21333-2;Q5HY54;Q60FE5;A0A087WWY3	C7(gluta-biotin)	0	1.15944e+08	0	0.001837	1.18653	2	1424.62	-0.288294	56.5608	0
	High	VGTEcGNQK	6	5	5	P21333;P21333-2;Q5HY54;Q60FE5;A0A087WWY3	C5(gluta-biotin)	0	1.3875e+08	0	0.007291	0.84495	2	1386.61	-0.10897	28.3891	0
	High	DNGNGTYScSYVPR	1	5	5	P21333;P21333-2;Q5HY54;Q60FE5;A0A087WWY3	C9(gluta-biotin)	0	8.84956e+06	0	0.004649	0.764418	2	1983.83	0.325184	62.9953	0
	High	YVIcVR	2	6	6	H0Y5F3;P21333;P21333-2;Q5HY54;Q60FE5;A0A087WWY3	C4(gluta-biotin)	0	21359986	0.001	0.01393	1.1433	2	1203.6	-0.367749	64.444	0
	High	WcNEHLK	3	16	16	F8WE98;O75369;O75369-2;O75369-3;O75369-4;O75369-5;O75369-6;O75369-8;O75369-9;P21333;P21333-2;Q14315;Q14315-2;Q5HY54;Q60FE5;A0A087WWY3	C2(gluta-biotin)	0	2.66056e+07	0.001	0.01746	0.995067	2	1380.62	0.125873	46.0605	0
	High	cSGPGLER	3	5	5	P21333;P21333-2;Q5HY54;Q60FE5;A0A087WWY3	C1(gluta-biotin)	0	3.68141e+07	0.001	0.0213	0.795275	2	1269.57	-0.128893	51.1361	0
Q60FE5	Filamin A OS=Homo sapiens GN=FLNA PE=1 SV=1 - [Q60FE5_HUMAN]	46.4993	8.7	1	0	17	95	178351812	2620	278.053	6.06201
	A2	Sequence	# PSMs	# Proteins	# Protein Groups	Protein Group Accessions	Modifications	ΔCn	Area	q-Value	PEP	XCorr	Charge	MH+ [Da]	ΔM [ppm]	RT [min]	# Missed Cleavages
	High	VQVQDNEGcPVEALVK	10	5	5	P21333;P21333-2;Q5HY54;Q60FE5;A0A087WWY3	C9(gluta-biotin)	0	1.75846e+08	0	2.356e-05	2.74434	2	2179.05	0.449716	75.9581	0
	High	YWPQEAGEYAVHVLcNSEDIR	3	5	5	P21333;P21333-2;Q5HY54;Q60FE5;A0A087WWY3	C15(gluta-biotin)	0	66333246	0	5.96e-07	2.4484	3	2930.33	0.643401	84.5541	0
	High	DGScGVAYVVQEPGDYEVSVK	6	6	6	H0Y5C6;P21333;P21333-2;Q5HY54;Q60FE5;A0A087WWY3	C4(gluta-biotin)	0	5.71636e+07	0	0.0007215	2.41171	3	2652.2	0.411431	77.3263	0
	High	cSGPGLSPGMVR	7	5	5	P21333;P21333-2;Q5HY54;Q60FE5;A0A087WWY3	C1(gluta-biotin)	0	4.09855e+07	0	0.001017	2.30425	2	1611.75	1.65125	68.7255	0
	High	THEAEIVEGENHTYcIR	8	5	5	H0Y5C6;P21333;P21333-2;Q5HY54;Q60FE5	C15(gluta-biotin)	0	4.74327e+07	0	6.704e-06	2.24035	3	2452.1	0.0806406	57.0621	0
	High	VHSPSGALEEcYVTEIDQDKYAVR	7	5	5	P21333;P21333-2;Q5HY54;Q60FE5;A0A087WWY3	C11(gluta-biotin)	0	1.21697e+08	0	7.006e-06	2.23656	4	3160.47	-0.519214	76.0343	1
	High	ATcAPQHGAPGPGPADASK	10	5	5	P21333;P21333-2;Q5HY54;Q60FE5;A0A087WWY3	C3(gluta-biotin)	0	197136052	0	2.722e-07	2.14406	3	2183.99	-0.946229	32.8308	0
	High	AHVVPcFDASK	10	5	5	P21333;P21333-2;Q5HY54;Q60FE5;A0A087WWY3	C6(gluta-biotin)	0	47757470	0	0.00058	1.56577	2	1624.76	-0.115982	59.3072	0
	High	IEcDDKGDGScDVR	4	7	7	P21333;P21333-2;Q14315;Q14315-2;Q5HY54;Q60FE5;A0A087WWY3	C3(gluta-biotin); C11(gluta-biotin)	0	3.01491e+07	0	0.0002027	1.51256	3	2413.99	-0.193174	57.6244	1
	High	MDcQEcPEGYR	3	5	5	P21333;P21333-2;Q5HY54;Q60FE5;A0A087WWY3	C3(gluta-biotin); C6(Nethylmaleimide)	0	2.19899e+07	0	0.0004284	1.42326	2	1906.72	0.808435	62.4337	0
	High	IEcDDKGDGScDVR	6	7	7	P21333;P21333-2;Q14315;Q14315-2;Q5HY54;Q60FE5;A0A087WWY3	C3(gluta-biotin); C11(Nethylmaleimide)	0	1.62073e+08	0	0.0004025	1.22747	3	2087.85	0.139259	50.8948	1
	High	TPcEEILVK	3	5	5	P21333;P21333-2;Q5HY54;Q60FE5;A0A087WWY3	C3(gluta-biotin)	0	7.10727e+07	0	0.006741	1.21355	2	1482.73	-0.87081	68.933	0
	High	SSFTVDcSK	3	5	5	P21333;P21333-2;Q5HY54;Q60FE5;A0A087WWY3	C7(gluta-biotin)	0	1.15944e+08	0	0.001837	1.18653	2	1424.62	-0.288294	56.5608	0
	High	VGTEcGNQK	6	5	5	P21333;P21333-2;Q5HY54;Q60FE5;A0A087WWY3	C5(gluta-biotin)	0	1.3875e+08	0	0.007291	0.84495	2	1386.61	-0.10897	28.3891	0
	High	DNGNGTYScSYVPR	1	5	5	P21333;P21333-2;Q5HY54;Q60FE5;A0A087WWY3	C9(gluta-biotin)	0	8.84956e+06	0	0.004649	0.764418	2	1983.83	0.325184	62.9953	0
	High	YVIcVR	2	6	6	H0Y5F3;P21333;P21333-2;Q5HY54;Q60FE5;A0A087WWY3	C4(gluta-biotin)	0	21359986	0.001	0.01393	1.1433	2	1203.6	-0.367749	64.444	0
	High	WcNEHLK	3	16	16	F8WE98;O75369;O75369-2;O75369-3;O75369-4;O75369-5;O75369-6;O75369-8;O75369-9;P21333;P21333-2;Q14315;Q14315-2;Q5HY54;Q60FE5;A0A087WWY3	C2(gluta-biotin)	0	2.66056e+07	0.001	0.01746	0.995067	2	1380.62	0.125873	46.0605	0
	High	cSGPGLER	3	5	5	P21333;P21333-2;Q5HY54;Q60FE5;A0A087WWY3	C1(gluta-biotin)	0	3.68141e+07	0.001	0.0213	0.795275	2	1269.57	-0.128893	51.1361	0
P08238	Heat shock protein HSP 90-beta OS=Homo sapiens GN=HSP90AB1 PE=1 SV=4 - [HS90B_HUMAN]	43.1961	13.67	1	5	9	40	1.70679e+08	724	83.2121	5.03369
	A2	Sequence	# PSMs	# Proteins	# Protein Groups	Protein Group Accessions	Modifications	ΔCn	Area	q-Value	PEP	XCorr	Charge	MH+ [Da]	ΔM [ppm]	RT [min]	# Missed Cleavages
	High	VTISNRLVSSPccIVTSTYGWTANMER	6	1	1	P08238	C12(Nethylmaleimide); C13(gluta-biotin)	0	0	0	0.005326	3.91691	3	3564.69	4.9829	83.8043	1
	High	RGFEVVYMTEPIDEYcVQQLK	1	1	1	P08238	C16(gluta-biotin)	0	2.58424e+07	0	1.923e-07	3.18835	3	2998.42	0.0539884	82.378	1
	High	GFEVVYMTEPIDEYcVQQLK	11	1	1	P08238	C15(gluta-biotin)	0	2.01619e+08	0	8.35e-06	2.99979	3	2842.31	-0.120203	84.3732	0
	High	LVSSPccIVTSTYGWTANMER	13	1	1	P08238	C6(gluta-biotin); C7(Nethylmaleimide)	0	1.81325e+08	0	8.867e-06	2.65013	3	2894.3	-0.558821	84.6701	0
	High	KRGFEVVYMTEPIDEYcVQQLK	5	1	1	P08238	C17(gluta-biotin)	0	1.29093e+08	0	0.0002969	2.39608	3	3126.51	0.559568	80.6635	2
	High	SLTNDWEDHLAVK	1	3	3	P07900;P07900-2;P08238		0	0	0	8.012e-05	2.33201	2	1527.74	-0.0257158	64.5136	0
	High	RVFIMDScDELIPEYLNFIR	1	1	1	P08238	C8(gluta-biotin)	0	2.75557e+07	0	0.0001122	1.80417	3	2924.42	0.227037	87.0721	1
	High	FENLcK	1	6	6	P07900;P07900-2;P08238;Q58FF7;Q58FF8;Q58FG0	C5(gluta-biotin)	0	4.39318e+06	0.001	0.03051	1.43207	2	1204.55	-1.38765	58.3175	0
	High	EQVANSAFVER	1	2	2	P08238;Q58FF7		0	0	0.001	0.01056	1.06279	2	1249.62	-0.0706389	31.5983	0
A0A087WWY3	Filamin-A OS=Homo sapiens GN=FLNA PE=1 SV=1 - [A0A087WWY3_HUMAN]	42.2014	9.11	1	0	16	87	178351812	2315	245.697	5.97314
	A2	Sequence	# PSMs	# Proteins	# Protein Groups	Protein Group Accessions	Modifications	ΔCn	Area	q-Value	PEP	XCorr	Charge	MH+ [Da]	ΔM [ppm]	RT [min]	# Missed Cleavages
	High	VQVQDNEGcPVEALVK	10	5	5	P21333;P21333-2;Q5HY54;Q60FE5;A0A087WWY3	C9(gluta-biotin)	0	1.75846e+08	0	2.356e-05	2.74434	2	2179.05	0.449716	75.9581	0
	High	YWPQEAGEYAVHVLcNSEDIR	3	5	5	P21333;P21333-2;Q5HY54;Q60FE5;A0A087WWY3	C15(gluta-biotin)	0	66333246	0	5.96e-07	2.4484	3	2930.33	0.643401	84.5541	0
	High	DGScGVAYVVQEPGDYEVSVK	6	6	6	H0Y5C6;P21333;P21333-2;Q5HY54;Q60FE5;A0A087WWY3	C4(gluta-biotin)	0	5.71636e+07	0	0.0007215	2.41171	3	2652.2	0.411431	77.3263	0
	High	cSGPGLSPGMVR	7	5	5	P21333;P21333-2;Q5HY54;Q60FE5;A0A087WWY3	C1(gluta-biotin)	0	4.09855e+07	0	0.001017	2.30425	2	1611.75	1.65125	68.7255	0
	High	VHSPSGALEEcYVTEIDQDKYAVR	7	5	5	P21333;P21333-2;Q5HY54;Q60FE5;A0A087WWY3	C11(gluta-biotin)	0	1.21697e+08	0	7.006e-06	2.23656	4	3160.47	-0.519214	76.0343	1
	High	ATcAPQHGAPGPGPADASK	10	5	5	P21333;P21333-2;Q5HY54;Q60FE5;A0A087WWY3	C3(gluta-biotin)	0	197136052	0	2.722e-07	2.14406	3	2183.99	-0.946229	32.8308	0
	High	AHVVPcFDASK	10	5	5	P21333;P21333-2;Q5HY54;Q60FE5;A0A087WWY3	C6(gluta-biotin)	0	47757470	0	0.00058	1.56577	2	1624.76	-0.115982	59.3072	0
	High	IEcDDKGDGScDVR	4	7	7	P21333;P21333-2;Q14315;Q14315-2;Q5HY54;Q60FE5;A0A087WWY3	C3(gluta-biotin); C11(gluta-biotin)	0	3.01491e+07	0	0.0002027	1.51256	3	2413.99	-0.193174	57.6244	1
	High	MDcQEcPEGYR	3	5	5	P21333;P21333-2;Q5HY54;Q60FE5;A0A087WWY3	C3(gluta-biotin); C6(Nethylmaleimide)	0	2.19899e+07	0	0.0004284	1.42326	2	1906.72	0.808435	62.4337	0
	High	IEcDDKGDGScDVR	6	7	7	P21333;P21333-2;Q14315;Q14315-2;Q5HY54;Q60FE5;A0A087WWY3	C3(gluta-biotin); C11(Nethylmaleimide)	0	1.62073e+08	0	0.0004025	1.22747	3	2087.85	0.139259	50.8948	1
	High	TPcEEILVK	3	5	5	P21333;P21333-2;Q5HY54;Q60FE5;A0A087WWY3	C3(gluta-biotin)	0	7.10727e+07	0	0.006741	1.21355	2	1482.73	-0.87081	68.933	0
	High	SSFTVDcSK	3	5	5	P21333;P21333-2;Q5HY54;Q60FE5;A0A087WWY3	C7(gluta-biotin)	0	1.15944e+08	0	0.001837	1.18653	2	1424.62	-0.288294	56.5608	0
	High	VGTEcGNQK	6	5	5	P21333;P21333-2;Q5HY54;Q60FE5;A0A087WWY3	C5(gluta-biotin)	0	1.3875e+08	0	0.007291	0.84495	2	1386.61	-0.10897	28.3891	0
	High	DNGNGTYScSYVPR	1	5	5	P21333;P21333-2;Q5HY54;Q60FE5;A0A087WWY3	C9(gluta-biotin)	0	8.84956e+06	0	0.004649	0.764418	2	1983.83	0.325184	62.9953	0
	High	YVIcVR	2	6	6	H0Y5F3;P21333;P21333-2;Q5HY54;Q60FE5;A0A087WWY3	C4(gluta-biotin)	0	21359986	0.001	0.01393	1.1433	2	1203.6	-0.367749	64.444	0
	High	WcNEHLK	3	16	16	F8WE98;O75369;O75369-2;O75369-3;O75369-4;O75369-5;O75369-6;O75369-8;O75369-9;P21333;P21333-2;Q14315;Q14315-2;Q5HY54;Q60FE5;A0A087WWY3	C2(gluta-biotin)	0	2.66056e+07	0.001	0.01746	0.995067	2	1380.62	0.125873	46.0605	0
	High	cSGPGLER	3	5	5	P21333;P21333-2;Q5HY54;Q60FE5;A0A087WWY3	C1(gluta-biotin)	0	3.68141e+07	0.001	0.0213	0.795275	2	1269.57	-0.128893	51.1361	0
H3BR70	Pyruvate kinase OS=Homo sapiens GN=PKM PE=1 SV=1 - [H3BR70_HUMAN]	37.4822	17.21	1	0	4	24	1.86978e+08	366	40.1637	8.03076
	A2	Sequence	# PSMs	# Proteins	# Protein Groups	Protein Group Accessions	Modifications	ΔCn	Area	q-Value	PEP	XCorr	Charge	MH+ [Da]	ΔM [ppm]	RT [min]	# Missed Cleavages
	High	AEGSDVANAVLDGADcIMLSGETAK	10	6	6	H3BTN5;P14618;P14618-2;P14618-3;B4DNK4;H3BR70	C16(gluta-biotin)	0	6.73084e+07	0	2.447e-05	3.57603	3	2888.3	-4.02507	85.3531	0
	High	AEGSDVANAVLDGADcIMLSGETAKGDYPLEAVR	8	6	6	H3BTN5;P14618;P14618-2;P14618-3;B4DNK4;H3BR70	C16(gluta-biotin)	0	325767658	0	2.353e-08	3.42736	4	3888.81	-0.711061	85.9482	1
	High	GIFPVLcKDPVQEAWAEDVDLR	4	5	5	P14618;P14618-2;P14618-3;B4DNK4;H3BR70	C7(gluta-biotin)	0	1.67856e+08	0	1.152e-09	1.99725	3	2951.44	-0.682742	84.3361	1
	High	MQHLIAR	2	6	6	H3BTN5;P14618;P14618-2;P14618-3;B4DNK4;H3BR70		0	2.02997e+06	0.001	0.02412	1.38321	2	868.482	0.29727	16.1013	0
P13639	Elongation factor 2 OS=Homo sapiens GN=EEF2 PE=1 SV=4 - [EF2_HUMAN]	31.6134	15.97	1	11	11	42	1.13904e+09	858	95.277	6.82959
	A2	Sequence	# PSMs	# Proteins	# Protein Groups	Protein Group Accessions	Modifications	ΔCn	Area	q-Value	PEP	XCorr	Charge	MH+ [Da]	ΔM [ppm]	RT [min]	# Missed Cleavages
	High	cELLYEGPPDDEAAMGIK	7	1	1	P13639	C1(gluta-biotin)	0	40362133	0	1.691e-05	2.85532	2	2402.07	0.994044	83.1393	0
	High	YRcELLYEGPPDDEAAMGIK	5	1	1	P13639	C3(gluta-biotin)	0	1.88383e+08	0	5.439e-06	2.61031	3	2721.23	-0.34281	78.0516	1
	High	NMSVIAHVDHGKSTLTDSLVcK	2	1	1	P13639	C21(gluta-biotin)	0	3.90762e+07	0	5.531e-05	2.17157	3	2806.37	0.30239	66.7447	1
	High	SDPVVSYRETVSEESNVLcLSK	3	1	1	P13639	C19(gluta-biotin)	0	0	0	0.0003489	1.99795	3	2892.38	-0.112045	78.5643	1
	High	cLYASVLTAQPR	3	1	1	P13639	C1(gluta-biotin)	0	1.99646e+07	0	9.905e-05	1.93771	2	1772.88	-0.424718	82.4956	0
	High	ETVSEESNVLcLSK	3	1	1	P13639	C11(gluta-biotin)	0	1.29758e+08	0	1.102e-05	1.86362	2	1988.93	0.269241	71.5953	0
	High	STLTDSLVcK	6	1	1	P13639	C9(gluta-biotin)	0	2.91883e+09	0	0.005477	1.6156	2	1517.73	-1.24469	62.4071	0
	High	EGALcEENMR	5	1	1	P13639	C5(gluta-biotin)	0	309917436	0	0.001772	1.35406	2	1602.67	0.740288	54.62	0
	High	DLEEDHAcIPIK	3	1	1	P13639	C8(gluta-biotin)	0	3.54297e+07	0	0.0003283	1.22391	2	1833.85	-0.160697	66.5582	0
	High	DLEEDHAcIPIKK	3	1	1	P13639	C8(gluta-biotin)	0	3.87917e+07	0	0.003248	1.15163	2	1961.95	-0.212065	55.3361	1
	High	SNTGGQAFPQcVFDHWQILPGDPFDNSSRPSQVVAETR	2	1	1	P13639	C11(gluta-biotin)	0	8.66662e+07	0.001	0.03931	1.56482	4	4639.15	0.222995	83.7465	1
P15924	Desmoplakin OS=Homo sapiens GN=DSP PE=1 SV=3 - [DESP_HUMAN]	30.3615	5.5	1	3	15	41	4.85536e+07	2871	331.569	6.81494
	A2	Sequence	# PSMs	# Proteins	# Protein Groups	Protein Group Accessions	Modifications	ΔCn	Area	q-Value	PEP	XCorr	Charge	MH+ [Da]	ΔM [ppm]	RT [min]	# Missed Cleavages
	High	RGVITDQNSDGYcQTGTMSR	4	3	3	P15924;P15924-2;P15924-3	C13(gluta-biotin)	0	1.66125e+07	0	1.003e-06	3.00904	3	2640.16	-0.906527	52.636	1
	High	LLEAQAcTGGIIHPTTGQK	4	3	3	P15924;P15924-2;P15924-3	C7(gluta-biotin)	0	8.01083e+07	0	0.0007291	2.96157	3	2389.2	-0.970242	65.5467	0
	High	NQcTQVVQER	5	3	3	P15924;P15924-2;P15924-3	C3(gluta-biotin)	0	2.33732e+07	0	3.59e-05	2.20112	2	1655.76	0.50682	45.381	0
	High	AcGSEIMQK	3	2	2	P15924;P15924-3	C2(gluta-biotin)	0	2.57969e+07	0	0.003062	1.93812	2	1417.63	-0.73503	48.6854	0
	High	cIKDEETGLcLLPLK	3	3	3	P15924;P15924-2;P15924-3	C1(Nethylmaleimide); C10(gluta-biotin)	0	1.76059e+07	0	0.0007257	1.9377	2	2251.12	0.0159027	84.1919	1
	High	HVTSEcLGWMR	2	3	3	P15924;P15924-2;P15924-3	C6(gluta-biotin)	0	1.14523e+07	0	2.894e-05	1.88184	2	1769.79	-1.89085	71.3904	0
	High	KcLEDENAR	4	1	1	P15924	C2(gluta-biotin)	0	1.02472e+07	0	0.002053	1.80963	2	1528.69	-0.671715	31.3047	1
	High	SRELDEcFAQANDQMEILDSLIR	1	3	3	P15924;P15924-2;P15924-3	C7(gluta-biotin)	0	1.36373e+07	0	0.0001085	1.7344	3	3147.46	1.37099	86.4168	1
	High	cLEDENAR	2	1	1	P15924	C1(gluta-biotin)	0	2.29622e+07	0	0.001585	1.60266	2	1400.59	-0.0364006	57.6003	0
	High	cIKDEETGLcLLPLKEK	1	3	3	P15924;P15924-2;P15924-3	C1(Nethylmaleimide); C10(gluta-biotin)	0	20724987	0	0.006809	1.40261	3	2508.25	-1.06048	81.3901	2
	High	YQAEcSQFK	3	3	3	P15924;P15924-2;P15924-3	C5(gluta-biotin)	0	3.69826e+07	0	0.001548	1.26541	2	1554.67	-0.0218131	53.0673	0
	High	ILTcPK	5	3	3	P15924;P15924-2;P15924-3	C4(gluta-biotin)	0	28569970	0.001	0.02814	1.18754	2	1125.58	-0.0132623	53.3385	0
	High	QIEHcEGR	1	3	3	P15924;P15924-2;P15924-3	C5(gluta-biotin)	0	3.60823e+06	0.001	0.02448	1.15564	2	1422.62	-0.706527	26.2277	0
	High	DANSENcNK	2	3	3	P15924;P15924-2;P15924-3	C7(gluta-biotin)	0	2.01298e+07	0.001	0.0173	1.08812	2	1445.58	0.919502	22.686	0
	High	TASEDScK	1	1	1	P15924	C7(gluta-biotin)	0	1.3978e+07	0.001	0.02218	0.756704	2	1291.53	-1.42225	25.3242	0
P07814	Bifunctional glutamate/proline--tRNA ligase OS=Homo sapiens GN=EPRS PE=1 SV=5 - [SYEP_HUMAN]	27.8814	5.62	1	2	9	31	1.42726e+08	1512	170.483	7.32764
	A2	Sequence	# PSMs	# Proteins	# Protein Groups	Protein Group Accessions	Modifications	ΔCn	Area	q-Value	PEP	XCorr	Charge	MH+ [Da]	ΔM [ppm]	RT [min]	# Missed Cleavages
	High	ERPTPSLNNNcTTSEDSLVLYNR	7	2	2	P07814;V9GYZ6	C11(gluta-biotin)	0	1.91535e+08	0	7.099e-07	3.70798	3	3074.43	-0.536696	70.5895	1
	High	HEELMLGDPcLK	7	2	2	P07814;V9GYZ6	C10(gluta-biotin)	0	7.95993e+07	0	0.00103	2.23697	2	1835.85	-0.944922	73.3578	0
	High	AKIDMSSNNGcMR	1	2	2	P07814;V9GYZ6	C11(gluta-biotin)	0	0	0	0.001257	2.03568	2	1877.81	-0.0877466	47.3842	1
	High	AKIDMSSNNGcMRDPTLYR	3	2	2	P07814;V9GYZ6	C11(gluta-biotin)	0	1.63429e+07	0	0.003847	2.03467	3	2623.18	-2.29952	60.3858	2
	High	SLcIPFKPLcELQPGAK	3	1	1	P07814	C3(Nethylmaleimide); C10(gluta-biotin)	0	1.49121e+08	0	8.681e-05	1.82154	3	2420.22	-0.237651	83.1109	1
	High	NSKHEELMLGDPcLK	4	2	2	P07814;V9GYZ6	C13(gluta-biotin)	0	50383449	0	1.885e-05	1.56265	3	2165.02	-0.331963	65.7692	1
	High	ScQFVAVR	3	1	1	P07814	C2(gluta-biotin)	0	8.75235e+07	0	0.008939	1.18742	2	1360.65	-0.454664	64.4573	0
	High	IDMSSNNGcMRDPTLYR	2	2	2	P07814;V9GYZ6	C9(gluta-biotin)	0	46848092	0	0.003179	1.06699	3	2424.06	-0.167863	65.7944	1
	High	NSKHEELMLGDPcLKDLK	1	2	2	P07814;V9GYZ6	C13(gluta-biotin)	0	1.04009e+07	0.002	0.05657	1.91495	3	2521.22	-0.840411	67.8653	2
V9GYZ6	Bifunctional glutamate/proline--tRNA ligase (Fragment) OS=Homo sapiens GN=EPRS PE=1 SV=1 - [V9GYZ6_HUMAN]	27.8814	6.2	1	0	7	25	1.07172e+08	968	108.972	7.7085
	A2	Sequence	# PSMs	# Proteins	# Protein Groups	Protein Group Accessions	Modifications	ΔCn	Area	q-Value	PEP	XCorr	Charge	MH+ [Da]	ΔM [ppm]	RT [min]	# Missed Cleavages
	High	ERPTPSLNNNcTTSEDSLVLYNR	7	2	2	P07814;V9GYZ6	C11(gluta-biotin)	0	1.91535e+08	0	7.099e-07	3.70798	3	3074.43	-0.536696	70.5895	1
	High	HEELMLGDPcLK	7	2	2	P07814;V9GYZ6	C10(gluta-biotin)	0	7.95993e+07	0	0.00103	2.23697	2	1835.85	-0.944922	73.3578	0
	High	AKIDMSSNNGcMR	1	2	2	P07814;V9GYZ6	C11(gluta-biotin)	0	0	0	0.001257	2.03568	2	1877.81	-0.0877466	47.3842	1
	High	AKIDMSSNNGcMRDPTLYR	3	2	2	P07814;V9GYZ6	C11(gluta-biotin)	0	1.63429e+07	0	0.003847	2.03467	3	2623.18	-2.29952	60.3858	2
	High	NSKHEELMLGDPcLK	4	2	2	P07814;V9GYZ6	C13(gluta-biotin)	0	50383449	0	1.885e-05	1.56265	3	2165.02	-0.331963	65.7692	1
	High	IDMSSNNGcMRDPTLYR	2	2	2	P07814;V9GYZ6	C9(gluta-biotin)	0	46848092	0	0.003179	1.06699	3	2424.06	-0.167863	65.7944	1
	High	NSKHEELMLGDPcLKDLK	1	2	2	P07814;V9GYZ6	C13(gluta-biotin)	0	1.04009e+07	0.002	0.05657	1.91495	3	2521.22	-0.840411	67.8653	2
P15924-3	Isoform DSPIa of Desmoplakin OS=Homo sapiens GN=DSP - [DESP_HUMAN]	26.9492	5.81	1	0	12	34	4.85536e+07	2428	278.742	6.94678
	A2	Sequence	# PSMs	# Proteins	# Protein Groups	Protein Group Accessions	Modifications	ΔCn	Area	q-Value	PEP	XCorr	Charge	MH+ [Da]	ΔM [ppm]	RT [min]	# Missed Cleavages
	High	RGVITDQNSDGYcQTGTMSR	4	3	3	P15924;P15924-2;P15924-3	C13(gluta-biotin)	0	1.66125e+07	0	1.003e-06	3.00904	3	2640.16	-0.906527	52.636	1
	High	LLEAQAcTGGIIHPTTGQK	4	3	3	P15924;P15924-2;P15924-3	C7(gluta-biotin)	0	8.01083e+07	0	0.0007291	2.96157	3	2389.2	-0.970242	65.5467	0
	High	NQcTQVVQER	5	3	3	P15924;P15924-2;P15924-3	C3(gluta-biotin)	0	2.33732e+07	0	3.59e-05	2.20112	2	1655.76	0.50682	45.381	0
	High	AcGSEIMQK	3	2	2	P15924;P15924-3	C2(gluta-biotin)	0	2.57969e+07	0	0.003062	1.93812	2	1417.63	-0.73503	48.6854	0
	High	cIKDEETGLcLLPLK	3	3	3	P15924;P15924-2;P15924-3	C1(Nethylmaleimide); C10(gluta-biotin)	0	1.76059e+07	0	0.0007257	1.9377	2	2251.12	0.0159027	84.1919	1
	High	HVTSEcLGWMR	2	3	3	P15924;P15924-2;P15924-3	C6(gluta-biotin)	0	1.14523e+07	0	2.894e-05	1.88184	2	1769.79	-1.89085	71.3904	0
	High	SRELDEcFAQANDQMEILDSLIR	1	3	3	P15924;P15924-2;P15924-3	C7(gluta-biotin)	0	1.36373e+07	0	0.0001085	1.7344	3	3147.46	1.37099	86.4168	1
	High	cIKDEETGLcLLPLKEK	1	3	3	P15924;P15924-2;P15924-3	C1(Nethylmaleimide); C10(gluta-biotin)	0	20724987	0	0.006809	1.40261	3	2508.25	-1.06048	81.3901	2
	High	YQAEcSQFK	3	3	3	P15924;P15924-2;P15924-3	C5(gluta-biotin)	0	3.69826e+07	0	0.001548	1.26541	2	1554.67	-0.0218131	53.0673	0
	High	ILTcPK	5	3	3	P15924;P15924-2;P15924-3	C4(gluta-biotin)	0	28569970	0.001	0.02814	1.18754	2	1125.58	-0.0132623	53.3385	0
	High	QIEHcEGR	1	3	3	P15924;P15924-2;P15924-3	C5(gluta-biotin)	0	3.60823e+06	0.001	0.02448	1.15564	2	1422.62	-0.706527	26.2277	0
	High	DANSENcNK	2	3	3	P15924;P15924-2;P15924-3	C7(gluta-biotin)	0	2.01298e+07	0.001	0.0173	1.08812	2	1445.58	0.919502	22.686	0
P26639	Threonine--tRNA ligase, cytoplasmic OS=Homo sapiens GN=TARS PE=1 SV=3 - [SYTC_HUMAN]	26.6471	8.85	1	0	5	26	5.57012e+08	723	83.3819	6.66846
	A2	Sequence	# PSMs	# Proteins	# Protein Groups	Protein Group Accessions	Modifications	ΔCn	Area	q-Value	PEP	XCorr	Charge	MH+ [Da]	ΔM [ppm]	RT [min]	# Missed Cleavages
	High	TTPYQIAcGISQGLADNTVIAK	9	2	2	D6R9F8;P26639	C8(gluta-biotin)	0	3.36188e+08	0	2.329e-07	2.88468	3	2715.35	0.104047	84.8869	0
	High	FMADIDLDPGcTLNK	3	2	2	P26639-2;P26639	C11(gluta-biotin)	0	1.61272e+08	0	2.899e-08	2.85532	2	2103.95	-0.35226	81.1571	0
	High	cGPLIDLcR	3	2	2	P26639-2;P26639	C1(Nethylmaleimide); C8(gluta-biotin)	0	3.86006e+07	0	0.000155	1.94549	2	1565.73	-0.556465	85.2732	0
	High	FMADIDLDPGcTLNKK	6	2	2	P26639-2;P26639	C11(gluta-biotin)	0	4.96595e+08	0	9.096e-06	1.93657	2	2232.05	-0.00359031	76.8411	1
	High	QVMVVPVGPTcDEYAQK	5	2	2	P26639-2;P26639	C11(gluta-biotin)	0	8.38254e+08	0	0.0001263	1.74219	2	2315.09	-0.421238	74.3418	0
H3BQ34	Pyruvate kinase OS=Homo sapiens GN=PKM PE=1 SV=1 - [H3BQ34_HUMAN]	25.3604	12.1	1	0	3	18	4.13762e+08	281	30.7009	6.94678
	A2	Sequence	# PSMs	# Proteins	# Protein Groups	Protein Group Accessions	Modifications	ΔCn	Area	q-Value	PEP	XCorr	Charge	MH+ [Da]	ΔM [ppm]	RT [min]	# Missed Cleavages
	High	ITLDNAYMEKcDENILWLDYK	2	8	8	H3BQ34;H3BTJ2;H3BTN5;H3BUW1;P14618;P14618-2;P14618-3;B4DNK4	C11(gluta-biotin)	0	1.02814e+08	0	5.155e-10	2.67326	3	3041.41	-0.412328	83.4359	1
	High	NTGIIcTIGPASR	8	9	9	H3BQ34;H3BT25;H3BTJ2;H3BTN5;H3BU13;H3BUW1;P14618;P14618-2;B4DNK4	C6(gluta-biotin)	0	1.03998e+09	0	1.08e-05	2.51311	3	1753.87	-0.231984	71.1308	0
	High	cDENILWLDYK	8	8	8	H3BQ34;H3BTJ2;H3BTN5;H3BUW1;P14618;P14618-2;P14618-3;B4DNK4	C1(gluta-biotin)	0	9.84875e+07	0	1.127e-05	2.29991	2	1862.85	0.874498	82.8399	0
H3BTJ2	Pyruvate kinase PKM (Fragment) OS=Homo sapiens GN=PKM PE=1 SV=1 - [H3BTJ2_HUMAN]	25.3604	20.24	1	0	3	18	4.13762e+08	168	18.4654	7.09326
	A2	Sequence	# PSMs	# Proteins	# Protein Groups	Protein Group Accessions	Modifications	ΔCn	Area	q-Value	PEP	XCorr	Charge	MH+ [Da]	ΔM [ppm]	RT [min]	# Missed Cleavages
	High	ITLDNAYMEKcDENILWLDYK	2	8	8	H3BQ34;H3BTJ2;H3BTN5;H3BUW1;P14618;P14618-2;P14618-3;B4DNK4	C11(gluta-biotin)	0	1.02814e+08	0	5.155e-10	2.67326	3	3041.41	-0.412328	83.4359	1
	High	NTGIIcTIGPASR	8	9	9	H3BQ34;H3BT25;H3BTJ2;H3BTN5;H3BU13;H3BUW1;P14618;P14618-2;B4DNK4	C6(gluta-biotin)	0	1.03998e+09	0	1.08e-05	2.51311	3	1753.87	-0.231984	71.1308	0
	High	cDENILWLDYK	8	8	8	H3BQ34;H3BTJ2;H3BTN5;H3BUW1;P14618;P14618-2;P14618-3;B4DNK4	C1(gluta-biotin)	0	9.84875e+07	0	1.127e-05	2.29991	2	1862.85	0.874498	82.8399	0
H3BUW1	Pyruvate kinase PKM (Fragment) OS=Homo sapiens GN=PKM PE=1 SV=1 - [H3BUW1_HUMAN]	25.3604	20.99	1	0	3	18	4.13762e+08	162	17.809	6.78564
	A2	Sequence	# PSMs	# Proteins	# Protein Groups	Protein Group Accessions	Modifications	ΔCn	Area	q-Value	PEP	XCorr	Charge	MH+ [Da]	ΔM [ppm]	RT [min]	# Missed Cleavages
	High	ITLDNAYMEKcDENILWLDYK	2	8	8	H3BQ34;H3BTJ2;H3BTN5;H3BUW1;P14618;P14618-2;P14618-3;B4DNK4	C11(gluta-biotin)	0	1.02814e+08	0	5.155e-10	2.67326	3	3041.41	-0.412328	83.4359	1
	High	NTGIIcTIGPASR	8	9	9	H3BQ34;H3BT25;H3BTJ2;H3BTN5;H3BU13;H3BUW1;P14618;P14618-2;B4DNK4	C6(gluta-biotin)	0	1.03998e+09	0	1.08e-05	2.51311	3	1753.87	-0.231984	71.1308	0
	High	cDENILWLDYK	8	8	8	H3BQ34;H3BTJ2;H3BTN5;H3BUW1;P14618;P14618-2;P14618-3;B4DNK4	C1(gluta-biotin)	0	9.84875e+07	0	1.127e-05	2.29991	2	1862.85	0.874498	82.8399	0
P35579	Myosin-9 OS=Homo sapiens GN=MYH9 PE=1 SV=4 - [MYH9_HUMAN]	24.585	4.08	1	5	10	32	1.3656e+08	1960	226.392	5.60498
	A2	Sequence	# PSMs	# Proteins	# Protein Groups	Protein Group Accessions	Modifications	ΔCn	Area	q-Value	PEP	XCorr	Charge	MH+ [Da]	ΔM [ppm]	RT [min]	# Missed Cleavages
	High	LKKLEEEQIILEDQNcK	3	1	1	P35579	C16(gluta-biotin)	0	6.11116e+07	0	8.111e-06	2.29241	3	2524.28	0.189211	63.5936	2
	High	KQELEEIcHDLEAR	4	2	2	P35579;P35579-2	C8(gluta-biotin)	0	42764334	0	2.651e-05	2.0691	2	2164.02	-0.257716	73.4413	1
	High	KLEEEQIILEDQNcK	8	1	1	P35579	C14(gluta-biotin)	0	2.45719e+08	0	4.229e-06	2.0115	2	2283.1	0.867153	65.9718	1
	High	KMEDSVGcLETAEEVKR	4	1	1	P35579	C8(gluta-biotin)	0	3.9681e+07	0	2.744e-05	1.97466	3	2375.1	-0.561651	59.9797	2
	High	LEEEQIILEDQNcK	4	1	1	P35579	C13(gluta-biotin)	0	5.8671e+07	0	1.151e-07	1.94221	2	2155.01	0.465211	71.9317	0
	High	MEDSVGcLETAEEVKR	2	1	1	P35579	C7(gluta-biotin)	0	4.53623e+07	0	1.741e-05	1.81466	2	2247.01	0.308376	65.233	1
	High	cQHLQAEKK	2	2	2	P35579;P35579-2	C1(gluta-biotin)	0	1.14105e+07	0	0.005503	1.66564	2	1535.75	-0.473766	25.8895	1
	High	NcAAYLK	2	18	18	P35580-4;P35579;P35579-2;P35580;P35580-2;P35580-3;P35749;P35749-2;P35749-3;P35749-4;Q7Z406;Q7Z406-2;Q7Z406-4;Q7Z406-5;Q7Z406-6;M0QY43;P35580-5;B1PS43	C2(gluta-biotin)	0	1.73292e+07	0.002	0.05726	1.01995	2	1233.58	-0.109696	54.8419	0
	High	QSAcNLEK	2	2	2	P35579;P35579-2	C4(gluta-biotin)	0	102849160	0.004	0.07718	1.29887	2	1343.61	-0.959438	41.6673	0
	High	QAcVLMIK	1	2	2	P35579;P35579-2	C3(gluta-biotin)	0	2.82243e+07	0.005	0.08022	1.01174	2	1356.68	0.316455	74.5455	0
P12004	Proliferating cell nuclear antigen OS=Homo sapiens GN=PCNA PE=1 SV=1 - [PCNA_HUMAN]	24.1517	18.01	1	3	3	17	1.04518e+08	261	28.7503	4.69092
	A2	Sequence	# PSMs	# Proteins	# Protein Groups	Protein Group Accessions	Modifications	ΔCn	Area	q-Value	PEP	XCorr	Charge	MH+ [Da]	ΔM [ppm]	RT [min]	# Missed Cleavages
	High	cAGNEDIITLR	6	1	1	P12004	C1(gluta-biotin)	0	1.2673e+08	0	3.919e-08	2.33903	2	1655.79	-0.0234535	77.9177	0
	High	LMDLDVEQLGIPEQEYScVVK	3	1	1	P12004	C18(gluta-biotin)	0	7.38563e+07	0	1.701e-06	2.26692	3	2859.36	0.317742	83.9121	0
	High	DLSHIGDAVVIScAK	8	1	1	P12004	C13(gluta-biotin)	0	1.12967e+08	0	3.855e-05	2.16056	3	1978.97	-0.186046	76.7746	0
P15924-2	Isoform DPII of Desmoplakin OS=Homo sapiens GN=DSP - [DESP_HUMAN]	23.1471	5.81	1	0	11	31	4.85536e+07	2272	259.957	6.96143
	A2	Sequence	# PSMs	# Proteins	# Protein Groups	Protein Group Accessions	Modifications	ΔCn	Area	q-Value	PEP	XCorr	Charge	MH+ [Da]	ΔM [ppm]	RT [min]	# Missed Cleavages
	High	RGVITDQNSDGYcQTGTMSR	4	3	3	P15924;P15924-2;P15924-3	C13(gluta-biotin)	0	1.66125e+07	0	1.003e-06	3.00904	3	2640.16	-0.906527	52.636	1
	High	LLEAQAcTGGIIHPTTGQK	4	3	3	P15924;P15924-2;P15924-3	C7(gluta-biotin)	0	8.01083e+07	0	0.0007291	2.96157	3	2389.2	-0.970242	65.5467	0
	High	NQcTQVVQER	5	3	3	P15924;P15924-2;P15924-3	C3(gluta-biotin)	0	2.33732e+07	0	3.59e-05	2.20112	2	1655.76	0.50682	45.381	0
	High	cIKDEETGLcLLPLK	3	3	3	P15924;P15924-2;P15924-3	C1(Nethylmaleimide); C10(gluta-biotin)	0	1.76059e+07	0	0.0007257	1.9377	2	2251.12	0.0159027	84.1919	1
	High	HVTSEcLGWMR	2	3	3	P15924;P15924-2;P15924-3	C6(gluta-biotin)	0	1.14523e+07	0	2.894e-05	1.88184	2	1769.79	-1.89085	71.3904	0
	High	SRELDEcFAQANDQMEILDSLIR	1	3	3	P15924;P15924-2;P15924-3	C7(gluta-biotin)	0	1.36373e+07	0	0.0001085	1.7344	3	3147.46	1.37099	86.4168	1
	High	cIKDEETGLcLLPLKEK	1	3	3	P15924;P15924-2;P15924-3	C1(Nethylmaleimide); C10(gluta-biotin)	0	20724987	0	0.006809	1.40261	3	2508.25	-1.06048	81.3901	2
	High	YQAEcSQFK	3	3	3	P15924;P15924-2;P15924-3	C5(gluta-biotin)	0	3.69826e+07	0	0.001548	1.26541	2	1554.67	-0.0218131	53.0673	0
	High	ILTcPK	5	3	3	P15924;P15924-2;P15924-3	C4(gluta-biotin)	0	28569970	0.001	0.02814	1.18754	2	1125.58	-0.0132623	53.3385	0
	High	QIEHcEGR	1	3	3	P15924;P15924-2;P15924-3	C5(gluta-biotin)	0	3.60823e+06	0.001	0.02448	1.15564	2	1422.62	-0.706527	26.2277	0
	High	DANSENcNK	2	3	3	P15924;P15924-2;P15924-3	C7(gluta-biotin)	0	2.01298e+07	0.001	0.0173	1.08812	2	1445.58	0.919502	22.686	0
P26641-2	Isoform 2 of Elongation factor 1-gamma OS=Homo sapiens GN=EEF1G - [EF1G_HUMAN]	21.8852	4.72	1	0	2	23	5.82228e+08	487	56.1144	7.72314
	A2	Sequence	# PSMs	# Proteins	# Protein Groups	Protein Group Accessions	Modifications	ΔCn	Area	q-Value	PEP	XCorr	Charge	MH+ [Da]	ΔM [ppm]	RT [min]	# Missed Cleavages
	High	KAAAPAPEEEMDEcEQALAAEPK	8	2	2	P26641-2;P26641	C14(gluta-biotin)	0	1.08064e+09	0	0.0002393	2.7112	3	2879.29	-0.272886	75.137	1
	High	AAAPAPEEEMDEcEQALAAEPK	14	2	2	P26641-2;P26641	C13(gluta-biotin)	0	8.38211e+07	0	0.0001056	2.31068	3	2751.19	-0.197107	80.2392	0
	High	KAAAPAPEEEmDEcEQALAAEPK	1	2	2	P26641-2;P26641	M11(Oxidation); C14(gluta-biotin)	0	1.01134e+07	0.002	0.06134	1.66234	3	2895.29	0.515205	63.8605	1
P26641	Elongation factor 1-gamma OS=Homo sapiens GN=EEF1G PE=1 SV=3 - [EF1G_HUMAN]	21.8852	5.26	1	0	2	23	5.82228e+08	437	50.0871	6.66846
	A2	Sequence	# PSMs	# Proteins	# Protein Groups	Protein Group Accessions	Modifications	ΔCn	Area	q-Value	PEP	XCorr	Charge	MH+ [Da]	ΔM [ppm]	RT [min]	# Missed Cleavages
	High	KAAAPAPEEEMDEcEQALAAEPK	8	2	2	P26641-2;P26641	C14(gluta-biotin)	0	1.08064e+09	0	0.0002393	2.7112	3	2879.29	-0.272886	75.137	1
	High	AAAPAPEEEMDEcEQALAAEPK	14	2	2	P26641-2;P26641	C13(gluta-biotin)	0	8.38211e+07	0	0.0001056	2.31068	3	2751.19	-0.197107	80.2392	0
	High	KAAAPAPEEEmDEcEQALAAEPK	1	2	2	P26641-2;P26641	M11(Oxidation); C14(gluta-biotin)	0	1.01134e+07	0.002	0.06134	1.66234	3	2895.29	0.515205	63.8605	1
E7EN95	Filamin-B OS=Homo sapiens GN=FLNB PE=1 SV=1 - [E7EN95_HUMAN]	20.7662	4.52	1	0	9	26	8.17959e+07	2409	256.121	5.73193
	A2	Sequence	# PSMs	# Proteins	# Protein Groups	Protein Group Accessions	Modifications	ΔCn	Area	q-Value	PEP	XCorr	Charge	MH+ [Da]	ΔM [ppm]	RT [min]	# Missed Cleavages
	High	MDcQETPEGYK	3	8	8	E7EN95;O75369;O75369-2;O75369-3;O75369-6;O75369-7;O75369-8;O75369-9	C3(gluta-biotin)	0	21420596	0	0.0002062	2.49697	2	1751.71	1.06514	49.7452	0
	High	SPFVVQVGEAcNPNAcR	5	10	10	E7EN95;O75369;O75369-2;O75369-3;O75369-4;O75369-5;O75369-6;O75369-7;O75369-8;O75369-9	C11(gluta-biotin); C16(Nethylmaleimide)	0	2.06082e+07	0	8.649e-06	2.29179	3	2367.07	0.0545196	79.7135	0
	High	AGSNMLLIGVHGPTTPcEEVSMK	1	9	9	E7EN95;O75369;O75369-2;O75369-3;O75369-6;O75369-7;O75369-8;O75369-9;A0A0A0MT44	C17(gluta-biotin)	0	16907506	0	0.008181	2.02181	3	2822.33	0.1466	78.2435	0
	High	SSFLVDcSK	3	9	9	E7EN95;O75369;O75369-2;O75369-3;O75369-6;O75369-7;O75369-8;O75369-9;A0A0A0MT44	C7(gluta-biotin)	0	83666994	0	0.0002435	1.99696	2	1436.65	-0.464897	69.6168	0
	High	KVVPcLVTPVTGR	5	10	10	E7EN95;O75369;O75369-2;O75369-3;O75369-4;O75369-5;O75369-6;O75369-7;O75369-8;O75369-9	C5(gluta-biotin)	0	3.66594e+07	0	0.001738	1.93196	3	1819.99	-0.413246	67.2044	1
	High	SSTETcYSAIPK	2	9	9	E7EN95;O75369;O75369-2;O75369-3;O75369-6;O75369-7;O75369-8;O75369-9;A0A0A0MT44	C6(gluta-biotin)	0	1.01423e+08	0	0.0008729	1.27935	2	1737.78	-0.208513	59.9274	0
	High	GAGTGGLGLTVEGPcEAK	4	12	12	E7EN95;O75369;O75369-2;O75369-3;O75369-4;O75369-5;O75369-6;O75369-7;O75369-8;O75369-9;Q14315;Q14315-2	C15(gluta-biotin)	0	6.0298e+07	0	0.0003126	0.884063	2	2067.98	-0.450944	72.3413	0
	High	NSHcVR	2	9	9	E7EN95;H7C5L4;O75369;O75369-2;O75369-3;O75369-6;O75369-7;O75369-8;O75369-9	C4(gluta-biotin)	0	1.01435e+07	0.001	0.01526	0.886575	2	1166.52	0.0655612	19.8869	0
	High	VVPcLVTPVTGR	1	10	10	E7EN95;O75369;O75369-2;O75369-3;O75369-4;O75369-5;O75369-6;O75369-7;O75369-8;O75369-9	C4(gluta-biotin)	0	2.44717e+07	0.001	0.02903	0.88464	2	1691.9	-0.328777	75.928	0
O75369	Filamin-B OS=Homo sapiens GN=FLNB PE=1 SV=2 - [FLNB_HUMAN]	20.7662	4.46	1	0	10	29	8.17959e+07	2602	277.99	5.73193
	A2	Sequence	# PSMs	# Proteins	# Protein Groups	Protein Group Accessions	Modifications	ΔCn	Area	q-Value	PEP	XCorr	Charge	MH+ [Da]	ΔM [ppm]	RT [min]	# Missed Cleavages
	High	MDcQETPEGYK	3	8	8	E7EN95;O75369;O75369-2;O75369-3;O75369-6;O75369-7;O75369-8;O75369-9	C3(gluta-biotin)	0	21420596	0	0.0002062	2.49697	2	1751.71	1.06514	49.7452	0
	High	SPFVVQVGEAcNPNAcR	5	10	10	E7EN95;O75369;O75369-2;O75369-3;O75369-4;O75369-5;O75369-6;O75369-7;O75369-8;O75369-9	C11(gluta-biotin); C16(Nethylmaleimide)	0	2.06082e+07	0	8.649e-06	2.29179	3	2367.07	0.0545196	79.7135	0
	High	AGSNMLLIGVHGPTTPcEEVSMK	1	9	9	E7EN95;O75369;O75369-2;O75369-3;O75369-6;O75369-7;O75369-8;O75369-9;A0A0A0MT44	C17(gluta-biotin)	0	16907506	0	0.008181	2.02181	3	2822.33	0.1466	78.2435	0
	High	SSFLVDcSK	3	9	9	E7EN95;O75369;O75369-2;O75369-3;O75369-6;O75369-7;O75369-8;O75369-9;A0A0A0MT44	C7(gluta-biotin)	0	83666994	0	0.0002435	1.99696	2	1436.65	-0.464897	69.6168	0
	High	KVVPcLVTPVTGR	5	10	10	E7EN95;O75369;O75369-2;O75369-3;O75369-4;O75369-5;O75369-6;O75369-7;O75369-8;O75369-9	C5(gluta-biotin)	0	3.66594e+07	0	0.001738	1.93196	3	1819.99	-0.413246	67.2044	1
	High	SSTETcYSAIPK	2	9	9	E7EN95;O75369;O75369-2;O75369-3;O75369-6;O75369-7;O75369-8;O75369-9;A0A0A0MT44	C6(gluta-biotin)	0	1.01423e+08	0	0.0008729	1.27935	2	1737.78	-0.208513	59.9274	0
	High	GAGTGGLGLTVEGPcEAK	4	12	12	E7EN95;O75369;O75369-2;O75369-3;O75369-4;O75369-5;O75369-6;O75369-7;O75369-8;O75369-9;Q14315;Q14315-2	C15(gluta-biotin)	0	6.0298e+07	0	0.0003126	0.884063	2	2067.98	-0.450944	72.3413	0
	High	WcNEHLK	3	16	16	F8WE98;O75369;O75369-2;O75369-3;O75369-4;O75369-5;O75369-6;O75369-8;O75369-9;P21333;P21333-2;Q14315;Q14315-2;Q5HY54;Q60FE5;A0A087WWY3	C2(gluta-biotin)	0	2.66056e+07	0.001	0.01746	0.995067	2	1380.62	0.125873	46.0605	0
	High	NSHcVR	2	9	9	E7EN95;H7C5L4;O75369;O75369-2;O75369-3;O75369-6;O75369-7;O75369-8;O75369-9	C4(gluta-biotin)	0	1.01435e+07	0.001	0.01526	0.886575	2	1166.52	0.0655612	19.8869	0
	High	VVPcLVTPVTGR	1	10	10	E7EN95;O75369;O75369-2;O75369-3;O75369-4;O75369-5;O75369-6;O75369-7;O75369-8;O75369-9	C4(gluta-biotin)	0	2.44717e+07	0.001	0.02903	0.88464	2	1691.9	-0.328777	75.928	0
O75369-2	Isoform 2 of Filamin-B OS=Homo sapiens GN=FLNB - [FLNB_HUMAN]	20.7662	4.5	1	0	10	29	8.17959e+07	2578	275.496	5.78271
	A2	Sequence	# PSMs	# Proteins	# Protein Groups	Protein Group Accessions	Modifications	ΔCn	Area	q-Value	PEP	XCorr	Charge	MH+ [Da]	ΔM [ppm]	RT [min]	# Missed Cleavages
	High	MDcQETPEGYK	3	8	8	E7EN95;O75369;O75369-2;O75369-3;O75369-6;O75369-7;O75369-8;O75369-9	C3(gluta-biotin)	0	21420596	0	0.0002062	2.49697	2	1751.71	1.06514	49.7452	0
	High	SPFVVQVGEAcNPNAcR	5	10	10	E7EN95;O75369;O75369-2;O75369-3;O75369-4;O75369-5;O75369-6;O75369-7;O75369-8;O75369-9	C11(gluta-biotin); C16(Nethylmaleimide)	0	2.06082e+07	0	8.649e-06	2.29179	3	2367.07	0.0545196	79.7135	0
	High	AGSNMLLIGVHGPTTPcEEVSMK	1	9	9	E7EN95;O75369;O75369-2;O75369-3;O75369-6;O75369-7;O75369-8;O75369-9;A0A0A0MT44	C17(gluta-biotin)	0	16907506	0	0.008181	2.02181	3	2822.33	0.1466	78.2435	0
	High	SSFLVDcSK	3	9	9	E7EN95;O75369;O75369-2;O75369-3;O75369-6;O75369-7;O75369-8;O75369-9;A0A0A0MT44	C7(gluta-biotin)	0	83666994	0	0.0002435	1.99696	2	1436.65	-0.464897	69.6168	0
	High	KVVPcLVTPVTGR	5	10	10	E7EN95;O75369;O75369-2;O75369-3;O75369-4;O75369-5;O75369-6;O75369-7;O75369-8;O75369-9	C5(gluta-biotin)	0	3.66594e+07	0	0.001738	1.93196	3	1819.99	-0.413246	67.2044	1
	High	SSTETcYSAIPK	2	9	9	E7EN95;O75369;O75369-2;O75369-3;O75369-6;O75369-7;O75369-8;O75369-9;A0A0A0MT44	C6(gluta-biotin)	0	1.01423e+08	0	0.0008729	1.27935	2	1737.78	-0.208513	59.9274	0
	High	GAGTGGLGLTVEGPcEAK	4	12	12	E7EN95;O75369;O75369-2;O75369-3;O75369-4;O75369-5;O75369-6;O75369-7;O75369-8;O75369-9;Q14315;Q14315-2	C15(gluta-biotin)	0	6.0298e+07	0	0.0003126	0.884063	2	2067.98	-0.450944	72.3413	0
	High	WcNEHLK	3	16	16	F8WE98;O75369;O75369-2;O75369-3;O75369-4;O75369-5;O75369-6;O75369-8;O75369-9;P21333;P21333-2;Q14315;Q14315-2;Q5HY54;Q60FE5;A0A087WWY3	C2(gluta-biotin)	0	2.66056e+07	0.001	0.01746	0.995067	2	1380.62	0.125873	46.0605	0
	High	NSHcVR	2	9	9	E7EN95;H7C5L4;O75369;O75369-2;O75369-3;O75369-6;O75369-7;O75369-8;O75369-9	C4(gluta-biotin)	0	1.01435e+07	0.001	0.01526	0.886575	2	1166.52	0.0655612	19.8869	0
	High	VVPcLVTPVTGR	1	10	10	E7EN95;O75369;O75369-2;O75369-3;O75369-4;O75369-5;O75369-6;O75369-7;O75369-8;O75369-9	C4(gluta-biotin)	0	2.44717e+07	0.001	0.02903	0.88464	2	1691.9	-0.328777	75.928	0
O75369-3	Isoform 3 of Filamin-B OS=Homo sapiens GN=FLNB - [FLNB_HUMAN]	20.7662	4.53	1	0	10	29	8.17959e+07	2561	273.738	5.66846
	A2	Sequence	# PSMs	# Proteins	# Protein Groups	Protein Group Accessions	Modifications	ΔCn	Area	q-Value	PEP	XCorr	Charge	MH+ [Da]	ΔM [ppm]	RT [min]	# Missed Cleavages
	High	MDcQETPEGYK	3	8	8	E7EN95;O75369;O75369-2;O75369-3;O75369-6;O75369-7;O75369-8;O75369-9	C3(gluta-biotin)	0	21420596	0	0.0002062	2.49697	2	1751.71	1.06514	49.7452	0
	High	SPFVVQVGEAcNPNAcR	5	10	10	E7EN95;O75369;O75369-2;O75369-3;O75369-4;O75369-5;O75369-6;O75369-7;O75369-8;O75369-9	C11(gluta-biotin); C16(Nethylmaleimide)	0	2.06082e+07	0	8.649e-06	2.29179	3	2367.07	0.0545196	79.7135	0
	High	AGSNMLLIGVHGPTTPcEEVSMK	1	9	9	E7EN95;O75369;O75369-2;O75369-3;O75369-6;O75369-7;O75369-8;O75369-9;A0A0A0MT44	C17(gluta-biotin)	0	16907506	0	0.008181	2.02181	3	2822.33	0.1466	78.2435	0
	High	SSFLVDcSK	3	9	9	E7EN95;O75369;O75369-2;O75369-3;O75369-6;O75369-7;O75369-8;O75369-9;A0A0A0MT44	C7(gluta-biotin)	0	83666994	0	0.0002435	1.99696	2	1436.65	-0.464897	69.6168	0
	High	KVVPcLVTPVTGR	5	10	10	E7EN95;O75369;O75369-2;O75369-3;O75369-4;O75369-5;O75369-6;O75369-7;O75369-8;O75369-9	C5(gluta-biotin)	0	3.66594e+07	0	0.001738	1.93196	3	1819.99	-0.413246	67.2044	1
	High	SSTETcYSAIPK	2	9	9	E7EN95;O75369;O75369-2;O75369-3;O75369-6;O75369-7;O75369-8;O75369-9;A0A0A0MT44	C6(gluta-biotin)	0	1.01423e+08	0	0.0008729	1.27935	2	1737.78	-0.208513	59.9274	0
	High	GAGTGGLGLTVEGPcEAK	4	12	12	E7EN95;O75369;O75369-2;O75369-3;O75369-4;O75369-5;O75369-6;O75369-7;O75369-8;O75369-9;Q14315;Q14315-2	C15(gluta-biotin)	0	6.0298e+07	0	0.0003126	0.884063	2	2067.98	-0.450944	72.3413	0
	High	WcNEHLK	3	16	16	F8WE98;O75369;O75369-2;O75369-3;O75369-4;O75369-5;O75369-6;O75369-8;O75369-9;P21333;P21333-2;Q14315;Q14315-2;Q5HY54;Q60FE5;A0A087WWY3	C2(gluta-biotin)	0	2.66056e+07	0.001	0.01746	0.995067	2	1380.62	0.125873	46.0605	0
	High	NSHcVR	2	9	9	E7EN95;H7C5L4;O75369;O75369-2;O75369-3;O75369-6;O75369-7;O75369-8;O75369-9	C4(gluta-biotin)	0	1.01435e+07	0.001	0.01526	0.886575	2	1166.52	0.0655612	19.8869	0
	High	VVPcLVTPVTGR	1	10	10	E7EN95;O75369;O75369-2;O75369-3;O75369-4;O75369-5;O75369-6;O75369-7;O75369-8;O75369-9	C4(gluta-biotin)	0	2.44717e+07	0.001	0.02903	0.88464	2	1691.9	-0.328777	75.928	0
O75369-6	Isoform 6 of Filamin-B OS=Homo sapiens GN=FLNB - [FLNB_HUMAN]	20.7662	4.57	1	0	10	29	8.17959e+07	2537	271.244	5.71924
	A2	Sequence	# PSMs	# Proteins	# Protein Groups	Protein Group Accessions	Modifications	ΔCn	Area	q-Value	PEP	XCorr	Charge	MH+ [Da]	ΔM [ppm]	RT [min]	# Missed Cleavages
	High	MDcQETPEGYK	3	8	8	E7EN95;O75369;O75369-2;O75369-3;O75369-6;O75369-7;O75369-8;O75369-9	C3(gluta-biotin)	0	21420596	0	0.0002062	2.49697	2	1751.71	1.06514	49.7452	0
	High	SPFVVQVGEAcNPNAcR	5	10	10	E7EN95;O75369;O75369-2;O75369-3;O75369-4;O75369-5;O75369-6;O75369-7;O75369-8;O75369-9	C11(gluta-biotin); C16(Nethylmaleimide)	0	2.06082e+07	0	8.649e-06	2.29179	3	2367.07	0.0545196	79.7135	0
	High	AGSNMLLIGVHGPTTPcEEVSMK	1	9	9	E7EN95;O75369;O75369-2;O75369-3;O75369-6;O75369-7;O75369-8;O75369-9;A0A0A0MT44	C17(gluta-biotin)	0	16907506	0	0.008181	2.02181	3	2822.33	0.1466	78.2435	0
	High	SSFLVDcSK	3	9	9	E7EN95;O75369;O75369-2;O75369-3;O75369-6;O75369-7;O75369-8;O75369-9;A0A0A0MT44	C7(gluta-biotin)	0	83666994	0	0.0002435	1.99696	2	1436.65	-0.464897	69.6168	0
	High	KVVPcLVTPVTGR	5	10	10	E7EN95;O75369;O75369-2;O75369-3;O75369-4;O75369-5;O75369-6;O75369-7;O75369-8;O75369-9	C5(gluta-biotin)	0	3.66594e+07	0	0.001738	1.93196	3	1819.99	-0.413246	67.2044	1
	High	SSTETcYSAIPK	2	9	9	E7EN95;O75369;O75369-2;O75369-3;O75369-6;O75369-7;O75369-8;O75369-9;A0A0A0MT44	C6(gluta-biotin)	0	1.01423e+08	0	0.0008729	1.27935	2	1737.78	-0.208513	59.9274	0
	High	GAGTGGLGLTVEGPcEAK	4	12	12	E7EN95;O75369;O75369-2;O75369-3;O75369-4;O75369-5;O75369-6;O75369-7;O75369-8;O75369-9;Q14315;Q14315-2	C15(gluta-biotin)	0	6.0298e+07	0	0.0003126	0.884063	2	2067.98	-0.450944	72.3413	0
	High	WcNEHLK	3	16	16	F8WE98;O75369;O75369-2;O75369-3;O75369-4;O75369-5;O75369-6;O75369-8;O75369-9;P21333;P21333-2;Q14315;Q14315-2;Q5HY54;Q60FE5;A0A087WWY3	C2(gluta-biotin)	0	2.66056e+07	0.001	0.01746	0.995067	2	1380.62	0.125873	46.0605	0
	High	NSHcVR	2	9	9	E7EN95;H7C5L4;O75369;O75369-2;O75369-3;O75369-6;O75369-7;O75369-8;O75369-9	C4(gluta-biotin)	0	1.01435e+07	0.001	0.01526	0.886575	2	1166.52	0.0655612	19.8869	0
	High	VVPcLVTPVTGR	1	10	10	E7EN95;O75369;O75369-2;O75369-3;O75369-4;O75369-5;O75369-6;O75369-7;O75369-8;O75369-9	C4(gluta-biotin)	0	2.44717e+07	0.001	0.02903	0.88464	2	1691.9	-0.328777	75.928	0
O75369-7	Isoform 7 of Filamin-B OS=Homo sapiens GN=FLNB - [FLNB_HUMAN]	20.7662	4.5	1	0	9	26	8.17959e+07	2422	257.39	5.64307
	A2	Sequence	# PSMs	# Proteins	# Protein Groups	Protein Group Accessions	Modifications	ΔCn	Area	q-Value	PEP	XCorr	Charge	MH+ [Da]	ΔM [ppm]	RT [min]	# Missed Cleavages
	High	MDcQETPEGYK	3	8	8	E7EN95;O75369;O75369-2;O75369-3;O75369-6;O75369-7;O75369-8;O75369-9	C3(gluta-biotin)	0	21420596	0	0.0002062	2.49697	2	1751.71	1.06514	49.7452	0
	High	SPFVVQVGEAcNPNAcR	5	10	10	E7EN95;O75369;O75369-2;O75369-3;O75369-4;O75369-5;O75369-6;O75369-7;O75369-8;O75369-9	C11(gluta-biotin); C16(Nethylmaleimide)	0	2.06082e+07	0	8.649e-06	2.29179	3	2367.07	0.0545196	79.7135	0
	High	AGSNMLLIGVHGPTTPcEEVSMK	1	9	9	E7EN95;O75369;O75369-2;O75369-3;O75369-6;O75369-7;O75369-8;O75369-9;A0A0A0MT44	C17(gluta-biotin)	0	16907506	0	0.008181	2.02181	3	2822.33	0.1466	78.2435	0
	High	SSFLVDcSK	3	9	9	E7EN95;O75369;O75369-2;O75369-3;O75369-6;O75369-7;O75369-8;O75369-9;A0A0A0MT44	C7(gluta-biotin)	0	83666994	0	0.0002435	1.99696	2	1436.65	-0.464897	69.6168	0
	High	KVVPcLVTPVTGR	5	10	10	E7EN95;O75369;O75369-2;O75369-3;O75369-4;O75369-5;O75369-6;O75369-7;O75369-8;O75369-9	C5(gluta-biotin)	0	3.66594e+07	0	0.001738	1.93196	3	1819.99	-0.413246	67.2044	1
	High	SSTETcYSAIPK	2	9	9	E7EN95;O75369;O75369-2;O75369-3;O75369-6;O75369-7;O75369-8;O75369-9;A0A0A0MT44	C6(gluta-biotin)	0	1.01423e+08	0	0.0008729	1.27935	2	1737.78	-0.208513	59.9274	0
	High	GAGTGGLGLTVEGPcEAK	4	12	12	E7EN95;O75369;O75369-2;O75369-3;O75369-4;O75369-5;O75369-6;O75369-7;O75369-8;O75369-9;Q14315;Q14315-2	C15(gluta-biotin)	0	6.0298e+07	0	0.0003126	0.884063	2	2067.98	-0.450944	72.3413	0
	High	NSHcVR	2	9	9	E7EN95;H7C5L4;O75369;O75369-2;O75369-3;O75369-6;O75369-7;O75369-8;O75369-9	C4(gluta-biotin)	0	1.01435e+07	0.001	0.01526	0.886575	2	1166.52	0.0655612	19.8869	0
	High	VVPcLVTPVTGR	1	10	10	E7EN95;O75369;O75369-2;O75369-3;O75369-4;O75369-5;O75369-6;O75369-7;O75369-8;O75369-9	C4(gluta-biotin)	0	2.44717e+07	0.001	0.02903	0.88464	2	1691.9	-0.328777	75.928	0
O75369-8	Isoform 8 of Filamin-B OS=Homo sapiens GN=FLNB - [FLNB_HUMAN]	20.7662	4.41	1	0	10	29	8.17959e+07	2633	281.459	5.70654
	A2	Sequence	# PSMs	# Proteins	# Protein Groups	Protein Group Accessions	Modifications	ΔCn	Area	q-Value	PEP	XCorr	Charge	MH+ [Da]	ΔM [ppm]	RT [min]	# Missed Cleavages
	High	MDcQETPEGYK	3	8	8	E7EN95;O75369;O75369-2;O75369-3;O75369-6;O75369-7;O75369-8;O75369-9	C3(gluta-biotin)	0	21420596	0	0.0002062	2.49697	2	1751.71	1.06514	49.7452	0
	High	SPFVVQVGEAcNPNAcR	5	10	10	E7EN95;O75369;O75369-2;O75369-3;O75369-4;O75369-5;O75369-6;O75369-7;O75369-8;O75369-9	C11(gluta-biotin); C16(Nethylmaleimide)	0	2.06082e+07	0	8.649e-06	2.29179	3	2367.07	0.0545196	79.7135	0
	High	AGSNMLLIGVHGPTTPcEEVSMK	1	9	9	E7EN95;O75369;O75369-2;O75369-3;O75369-6;O75369-7;O75369-8;O75369-9;A0A0A0MT44	C17(gluta-biotin)	0	16907506	0	0.008181	2.02181	3	2822.33	0.1466	78.2435	0
	High	SSFLVDcSK	3	9	9	E7EN95;O75369;O75369-2;O75369-3;O75369-6;O75369-7;O75369-8;O75369-9;A0A0A0MT44	C7(gluta-biotin)	0	83666994	0	0.0002435	1.99696	2	1436.65	-0.464897	69.6168	0
	High	KVVPcLVTPVTGR	5	10	10	E7EN95;O75369;O75369-2;O75369-3;O75369-4;O75369-5;O75369-6;O75369-7;O75369-8;O75369-9	C5(gluta-biotin)	0	3.66594e+07	0	0.001738	1.93196	3	1819.99	-0.413246	67.2044	1
	High	SSTETcYSAIPK	2	9	9	E7EN95;O75369;O75369-2;O75369-3;O75369-6;O75369-7;O75369-8;O75369-9;A0A0A0MT44	C6(gluta-biotin)	0	1.01423e+08	0	0.0008729	1.27935	2	1737.78	-0.208513	59.9274	0
	High	GAGTGGLGLTVEGPcEAK	4	12	12	E7EN95;O75369;O75369-2;O75369-3;O75369-4;O75369-5;O75369-6;O75369-7;O75369-8;O75369-9;Q14315;Q14315-2	C15(gluta-biotin)	0	6.0298e+07	0	0.0003126	0.884063	2	2067.98	-0.450944	72.3413	0
	High	WcNEHLK	3	16	16	F8WE98;O75369;O75369-2;O75369-3;O75369-4;O75369-5;O75369-6;O75369-8;O75369-9;P21333;P21333-2;Q14315;Q14315-2;Q5HY54;Q60FE5;A0A087WWY3	C2(gluta-biotin)	0	2.66056e+07	0.001	0.01746	0.995067	2	1380.62	0.125873	46.0605	0
	High	NSHcVR	2	9	9	E7EN95;H7C5L4;O75369;O75369-2;O75369-3;O75369-6;O75369-7;O75369-8;O75369-9	C4(gluta-biotin)	0	1.01435e+07	0.001	0.01526	0.886575	2	1166.52	0.0655612	19.8869	0
	High	VVPcLVTPVTGR	1	10	10	E7EN95;O75369;O75369-2;O75369-3;O75369-4;O75369-5;O75369-6;O75369-7;O75369-8;O75369-9	C4(gluta-biotin)	0	2.44717e+07	0.001	0.02903	0.88464	2	1691.9	-0.328777	75.928	0
O75369-9	Isoform 9 of Filamin-B OS=Homo sapiens GN=FLNB - [FLNB_HUMAN]	20.7662	4.48	1	0	10	29	8.17959e+07	2591	276.765	5.70654
	A2	Sequence	# PSMs	# Proteins	# Protein Groups	Protein Group Accessions	Modifications	ΔCn	Area	q-Value	PEP	XCorr	Charge	MH+ [Da]	ΔM [ppm]	RT [min]	# Missed Cleavages
	High	MDcQETPEGYK	3	8	8	E7EN95;O75369;O75369-2;O75369-3;O75369-6;O75369-7;O75369-8;O75369-9	C3(gluta-biotin)	0	21420596	0	0.0002062	2.49697	2	1751.71	1.06514	49.7452	0
	High	SPFVVQVGEAcNPNAcR	5	10	10	E7EN95;O75369;O75369-2;O75369-3;O75369-4;O75369-5;O75369-6;O75369-7;O75369-8;O75369-9	C11(gluta-biotin); C16(Nethylmaleimide)	0	2.06082e+07	0	8.649e-06	2.29179	3	2367.07	0.0545196	79.7135	0
	High	AGSNMLLIGVHGPTTPcEEVSMK	1	9	9	E7EN95;O75369;O75369-2;O75369-3;O75369-6;O75369-7;O75369-8;O75369-9;A0A0A0MT44	C17(gluta-biotin)	0	16907506	0	0.008181	2.02181	3	2822.33	0.1466	78.2435	0
	High	SSFLVDcSK	3	9	9	E7EN95;O75369;O75369-2;O75369-3;O75369-6;O75369-7;O75369-8;O75369-9;A0A0A0MT44	C7(gluta-biotin)	0	83666994	0	0.0002435	1.99696	2	1436.65	-0.464897	69.6168	0
	High	KVVPcLVTPVTGR	5	10	10	E7EN95;O75369;O75369-2;O75369-3;O75369-4;O75369-5;O75369-6;O75369-7;O75369-8;O75369-9	C5(gluta-biotin)	0	3.66594e+07	0	0.001738	1.93196	3	1819.99	-0.413246	67.2044	1
	High	SSTETcYSAIPK	2	9	9	E7EN95;O75369;O75369-2;O75369-3;O75369-6;O75369-7;O75369-8;O75369-9;A0A0A0MT44	C6(gluta-biotin)	0	1.01423e+08	0	0.0008729	1.27935	2	1737.78	-0.208513	59.9274	0
	High	GAGTGGLGLTVEGPcEAK	4	12	12	E7EN95;O75369;O75369-2;O75369-3;O75369-4;O75369-5;O75369-6;O75369-7;O75369-8;O75369-9;Q14315;Q14315-2	C15(gluta-biotin)	0	6.0298e+07	0	0.0003126	0.884063	2	2067.98	-0.450944	72.3413	0
	High	WcNEHLK	3	16	16	F8WE98;O75369;O75369-2;O75369-3;O75369-4;O75369-5;O75369-6;O75369-8;O75369-9;P21333;P21333-2;Q14315;Q14315-2;Q5HY54;Q60FE5;A0A087WWY3	C2(gluta-biotin)	0	2.66056e+07	0.001	0.01746	0.995067	2	1380.62	0.125873	46.0605	0
	High	NSHcVR	2	9	9	E7EN95;H7C5L4;O75369;O75369-2;O75369-3;O75369-6;O75369-7;O75369-8;O75369-9	C4(gluta-biotin)	0	1.01435e+07	0.001	0.01526	0.886575	2	1166.52	0.0655612	19.8869	0
	High	VVPcLVTPVTGR	1	10	10	E7EN95;O75369;O75369-2;O75369-3;O75369-4;O75369-5;O75369-6;O75369-7;O75369-8;O75369-9	C4(gluta-biotin)	0	2.44717e+07	0.001	0.02903	0.88464	2	1691.9	-0.328777	75.928	0
P04350	Tubulin beta-4A chain OS=Homo sapiens GN=TUBB4A PE=1 SV=2 - [TBB4A_HUMAN]	19.8137	8.33	1	0	4	39	7.14408e+08	444	49.5539	4.88135
	A2	Sequence	# PSMs	# Proteins	# Protein Groups	Protein Group Accessions	Modifications	ΔCn	Area	q-Value	PEP	XCorr	Charge	MH+ [Da]	ΔM [ppm]	RT [min]	# Missed Cleavages
	High	MREIVHLQAGQcGNQIGAK	10	21	21	P04350;P68371;M0QX14;M0QY37;M0QY85;M0QYM7;M0R042;M0R0X0;M0R2D3;M0R2T4;G3V2N6;G3V2R8;G3V3J6;G3V3R4;G3V3W7;G3V4U2;G3V5W4;P07437;Q13509;Q13885;Q9BVA1	C12(gluta-biotin)	0	2.37973e+08	0	5.528e-07	2.62492	3	2504.23	0.368979	56.7752	1
	High	EIVHLQAGQcGNQIGAK	6	23	23	P04350;P68371;M0QX14;M0QY37;M0QY85;M0QYM7;M0QZL7;M0R042;M0R0X0;M0R278;M0R2D3;M0R2T4;G3V2N6;G3V2R8;G3V3J6;G3V3R4;G3V3W7;G3V4U2;G3V5W4;P07437;Q13509;Q13885;Q9BVA1	C10(gluta-biotin)	0	9.27946e+07	0	0.00189	2.15426	2	2217.09	0.981734	57.5947	0
	High	NMMAAcDPR	9	16	16	A6NNZ2;Q13509-2;A0A075B736;P04350;P07437;P68371;Q13509;Q13885;Q3ZCM7;Q5JP53;Q5SQY0;Q5ST81;Q9BUF5;Q9BVA1;K7ESM5;A0A0B4J269	C6(gluta-biotin)	0	1.81246e+09	0	0.001298	1.72887	2	1459.59	-0.392129	56.7034	0
	High	NMmAAcDPR	7	16	16	A6NNZ2;Q13509-2;A0A075B736;P04350;P07437;P68371;Q13509;Q13885;Q3ZCM7;Q5JP53;Q5SQY0;Q5ST81;Q9BUF5;Q9BVA1;K7ESM5;A0A0B4J269	M3(Oxidation); C6(gluta-biotin)	0	4.2019e+07	0	0.001914	1.62745	2	1475.59	-1.40903	44.7238	0
	High	TAVcDIPPR	7	11	11	A6NNZ2;A0A075B736;P04350;P07437;P68371;Q13885;Q3ZCM7;Q5JP53;Q5SQY0;Q5ST81;Q9BVA1	C4(gluta-biotin)	0	0	0	0.002505	1.36071	2	1422.69	-0.896773	58.8182	0
P07437	Tubulin beta chain OS=Homo sapiens GN=TUBB PE=1 SV=2 - [TBB5_HUMAN]	19.8137	8.33	1	0	4	39	7.14408e+08	444	49.639	4.89404
	A2	Sequence	# PSMs	# Proteins	# Protein Groups	Protein Group Accessions	Modifications	ΔCn	Area	q-Value	PEP	XCorr	Charge	MH+ [Da]	ΔM [ppm]	RT [min]	# Missed Cleavages
	High	MREIVHIQAGQcGNQIGAK	10	21	21	P04350;P68371;M0QX14;M0QY37;M0QY85;M0QYM7;M0R042;M0R0X0;M0R2D3;M0R2T4;G3V2N6;G3V2R8;G3V3J6;G3V3R4;G3V3W7;G3V4U2;G3V5W4;P07437;Q13509;Q13885;Q9BVA1	C12(gluta-biotin)	0	2.37973e+08	0	5.528e-07	2.62492	3	2504.23	0.368979	56.7752	1
	High	EIVHIQAGQcGNQIGAK	6	23	23	P04350;P68371;M0QX14;M0QY37;M0QY85;M0QYM7;M0QZL7;M0R042;M0R0X0;M0R278;M0R2D3;M0R2T4;G3V2N6;G3V2R8;G3V3J6;G3V3R4;G3V3W7;G3V4U2;G3V5W4;P07437;Q13509;Q13885;Q9BVA1	C10(gluta-biotin)	0	9.27946e+07	0	0.00189	2.15426	2	2217.09	0.981734	57.5947	0
	High	NMMAAcDPR	9	16	16	A6NNZ2;Q13509-2;A0A075B736;P04350;P07437;P68371;Q13509;Q13885;Q3ZCM7;Q5JP53;Q5SQY0;Q5ST81;Q9BUF5;Q9BVA1;K7ESM5;A0A0B4J269	C6(gluta-biotin)	0	1.81246e+09	0	0.001298	1.72887	2	1459.59	-0.392129	56.7034	0
	High	NMmAAcDPR	7	16	16	A6NNZ2;Q13509-2;A0A075B736;P04350;P07437;P68371;Q13509;Q13885;Q3ZCM7;Q5JP53;Q5SQY0;Q5ST81;Q9BUF5;Q9BVA1;K7ESM5;A0A0B4J269	M3(Oxidation); C6(gluta-biotin)	0	4.2019e+07	0	0.001914	1.62745	2	1475.59	-1.40903	44.7238	0
	High	TAVcDIPPR	7	11	11	A6NNZ2;A0A075B736;P04350;P07437;P68371;Q13885;Q3ZCM7;Q5JP53;Q5SQY0;Q5ST81;Q9BVA1	C4(gluta-biotin)	0	0	0	0.002505	1.36071	2	1422.69	-0.896773	58.8182	0
P68371	Tubulin beta-4B chain OS=Homo sapiens GN=TUBB4B PE=1 SV=1 - [TBB4B_HUMAN]	19.8137	8.31	1	0	4	39	7.14408e+08	445	49.799	4.89404
	A2	Sequence	# PSMs	# Proteins	# Protein Groups	Protein Group Accessions	Modifications	ΔCn	Area	q-Value	PEP	XCorr	Charge	MH+ [Da]	ΔM [ppm]	RT [min]	# Missed Cleavages
	High	MREIVHLQAGQcGNQIGAK	10	21	21	P04350;P68371;M0QX14;M0QY37;M0QY85;M0QYM7;M0R042;M0R0X0;M0R2D3;M0R2T4;G3V2N6;G3V2R8;G3V3J6;G3V3R4;G3V3W7;G3V4U2;G3V5W4;P07437;Q13509;Q13885;Q9BVA1	C12(gluta-biotin)	0	2.37973e+08	0	5.528e-07	2.62492	3	2504.23	0.368979	56.7752	1
	High	EIVHLQAGQcGNQIGAK	6	23	23	P04350;P68371;M0QX14;M0QY37;M0QY85;M0QYM7;M0QZL7;M0R042;M0R0X0;M0R278;M0R2D3;M0R2T4;G3V2N6;G3V2R8;G3V3J6;G3V3R4;G3V3W7;G3V4U2;G3V5W4;P07437;Q13509;Q13885;Q9BVA1	C10(gluta-biotin)	0	9.27946e+07	0	0.00189	2.15426	2	2217.09	0.981734	57.5947	0
	High	NMMAAcDPR	9	16	16	A6NNZ2;Q13509-2;A0A075B736;P04350;P07437;P68371;Q13509;Q13885;Q3ZCM7;Q5JP53;Q5SQY0;Q5ST81;Q9BUF5;Q9BVA1;K7ESM5;A0A0B4J269	C6(gluta-biotin)	0	1.81246e+09	0	0.001298	1.72887	2	1459.59	-0.392129	56.7034	0
	High	NMmAAcDPR	7	16	16	A6NNZ2;Q13509-2;A0A075B736;P04350;P07437;P68371;Q13509;Q13885;Q3ZCM7;Q5JP53;Q5SQY0;Q5ST81;Q9BUF5;Q9BVA1;K7ESM5;A0A0B4J269	M3(Oxidation); C6(gluta-biotin)	0	4.2019e+07	0	0.001914	1.62745	2	1475.59	-1.40903	44.7238	0
	High	TAVcDIPPR	7	11	11	A6NNZ2;A0A075B736;P04350;P07437;P68371;Q13885;Q3ZCM7;Q5JP53;Q5SQY0;Q5ST81;Q9BVA1	C4(gluta-biotin)	0	0	0	0.002505	1.36071	2	1422.69	-0.896773	58.8182	0
Q13509	Tubulin beta-3 chain OS=Homo sapiens GN=TUBB3 PE=1 SV=2 - [TBB3_HUMAN]	19.8137	6.22	1	0	3	32	7.14408e+08	450	50.4003	4.93213
	A2	Sequence	# PSMs	# Proteins	# Protein Groups	Protein Group Accessions	Modifications	ΔCn	Area	q-Value	PEP	XCorr	Charge	MH+ [Da]	ΔM [ppm]	RT [min]	# Missed Cleavages
	High	MREIVHIQAGQcGNQIGAK	10	21	21	P04350;P68371;M0QX14;M0QY37;M0QY85;M0QYM7;M0R042;M0R0X0;M0R2D3;M0R2T4;G3V2N6;G3V2R8;G3V3J6;G3V3R4;G3V3W7;G3V4U2;G3V5W4;P07437;Q13509;Q13885;Q9BVA1	C12(gluta-biotin)	0	2.37973e+08	0	5.528e-07	2.62492	3	2504.23	0.368979	56.7752	1
	High	EIVHIQAGQcGNQIGAK	6	23	23	P04350;P68371;M0QX14;M0QY37;M0QY85;M0QYM7;M0QZL7;M0R042;M0R0X0;M0R278;M0R2D3;M0R2T4;G3V2N6;G3V2R8;G3V3J6;G3V3R4;G3V3W7;G3V4U2;G3V5W4;P07437;Q13509;Q13885;Q9BVA1	C10(gluta-biotin)	0	9.27946e+07	0	0.00189	2.15426	2	2217.09	0.981734	57.5947	0
	High	NMMAAcDPR	9	16	16	A6NNZ2;Q13509-2;A0A075B736;P04350;P07437;P68371;Q13509;Q13885;Q3ZCM7;Q5JP53;Q5SQY0;Q5ST81;Q9BUF5;Q9BVA1;K7ESM5;A0A0B4J269	C6(gluta-biotin)	0	1.81246e+09	0	0.001298	1.72887	2	1459.59	-0.392129	56.7034	0
	High	NMmAAcDPR	7	16	16	A6NNZ2;Q13509-2;A0A075B736;P04350;P07437;P68371;Q13509;Q13885;Q3ZCM7;Q5JP53;Q5SQY0;Q5ST81;Q9BUF5;Q9BVA1;K7ESM5;A0A0B4J269	M3(Oxidation); C6(gluta-biotin)	0	4.2019e+07	0	0.001914	1.62745	2	1475.59	-1.40903	44.7238	0
Q13885	Tubulin beta-2A chain OS=Homo sapiens GN=TUBB2A PE=1 SV=1 - [TBB2A_HUMAN]	19.8137	8.31	1	0	4	39	7.14408e+08	445	49.875	4.89404
	A2	Sequence	# PSMs	# Proteins	# Protein Groups	Protein Group Accessions	Modifications	ΔCn	Area	q-Value	PEP	XCorr	Charge	MH+ [Da]	ΔM [ppm]	RT [min]	# Missed Cleavages
	High	MREIVHIQAGQcGNQIGAK	10	21	21	P04350;P68371;M0QX14;M0QY37;M0QY85;M0QYM7;M0R042;M0R0X0;M0R2D3;M0R2T4;G3V2N6;G3V2R8;G3V3J6;G3V3R4;G3V3W7;G3V4U2;G3V5W4;P07437;Q13509;Q13885;Q9BVA1	C12(gluta-biotin)	0	2.37973e+08	0	5.528e-07	2.62492	3	2504.23	0.368979	56.7752	1
	High	EIVHIQAGQcGNQIGAK	6	23	23	P04350;P68371;M0QX14;M0QY37;M0QY85;M0QYM7;M0QZL7;M0R042;M0R0X0;M0R278;M0R2D3;M0R2T4;G3V2N6;G3V2R8;G3V3J6;G3V3R4;G3V3W7;G3V4U2;G3V5W4;P07437;Q13509;Q13885;Q9BVA1	C10(gluta-biotin)	0	9.27946e+07	0	0.00189	2.15426	2	2217.09	0.981734	57.5947	0
	High	NMMAAcDPR	9	16	16	A6NNZ2;Q13509-2;A0A075B736;P04350;P07437;P68371;Q13509;Q13885;Q3ZCM7;Q5JP53;Q5SQY0;Q5ST81;Q9BUF5;Q9BVA1;K7ESM5;A0A0B4J269	C6(gluta-biotin)	0	1.81246e+09	0	0.001298	1.72887	2	1459.59	-0.392129	56.7034	0
	High	NMmAAcDPR	7	16	16	A6NNZ2;Q13509-2;A0A075B736;P04350;P07437;P68371;Q13509;Q13885;Q3ZCM7;Q5JP53;Q5SQY0;Q5ST81;Q9BUF5;Q9BVA1;K7ESM5;A0A0B4J269	M3(Oxidation); C6(gluta-biotin)	0	4.2019e+07	0	0.001914	1.62745	2	1475.59	-1.40903	44.7238	0
	High	TAVcDIPPR	7	11	11	A6NNZ2;A0A075B736;P04350;P07437;P68371;Q13885;Q3ZCM7;Q5JP53;Q5SQY0;Q5ST81;Q9BVA1	C4(gluta-biotin)	0	0	0	0.002505	1.36071	2	1422.69	-0.896773	58.8182	0
Q9BVA1	Tubulin beta-2B chain OS=Homo sapiens GN=TUBB2B PE=1 SV=1 - [TBB2B_HUMAN]	19.8137	8.31	1	0	4	39	7.14408e+08	445	49.9209	4.89404
[truncated: 8,345 more rows]

## Sheet: Data set 3 - untreated
Accession	Description	Score	Coverage	# Proteins	# Unique Peptides	# Peptides	# PSMs	Area	# AAs	MW [kDa]	calc. pI
[truncated: 2,240 more rows]

[truncated: 5 more sheets: Data set 4 - untreated, Data set 5 - 1 mM diamide, Data set 6 - 1 mM diamide, Data set 7 - untreated, Data set 8 - untreated]
